# Supplementary material for: Huntington disease alters the actionable information in plasma extracellular vesicles
Source: Clin Transl Med. 2024 Jan 9;14(1):e1525. doi: 10.1002/ctm2.1525 (PMC10775183; doi:10.1002/ctm2.1525)
Supplement: Supplementary file 2 — Supporting Information [file CTM2-14-e1525-s009.xlsx]

## Sheet: MTM-HD_EV_metadata
MTMID	Site_of_sampling	Gender	Clinical_HD_stage	mean_CAG_small	mean_CAG_large	DBS	weight	height	BMI	age_years	TFC	TMS	FA	IS
MTMHD_01	site2	male	pre	21	43	423.75	80	178	25.2493	56	13	7	25	100
MTMHD_02	site2	male	early	16	41	280.958	75	173	25.0593	51	7	40	16	70
MTMHD_03	site1	female	pre	21	45	320.625	69.9	160	27.3047	33	13	0	25	100
MTMHD_04	site1	female	pre	24	41	270.417	62.4	168	22.1088	49	13	3	25	100
MTMHD_05	site1	female	early	17	43	339.375	75	164	27.8852	45	12	27	24	100
MTMHD_06	site2	male	early	21	44	361.25	82.4	189	23.0677	42	9	30	22	85
MTMHD_07	site2	male	control	15	18	0	60	178	18.937	38	13	4	25	100
MTMHD_08	site1	male	early	21	45	494	94.4	197	24.3243	52	12	15	24	90
MTMHD_09	site2	male	control	14	16	0	95	185	27.7575	45	13	0	25	100
MTMHD_10	site2	male	pre	20	43	246.25	83	172	28.0557	32	11	13	23	90
MTMHD_11	site1	male	control	14	17	0	88.8	184	26.2287	47	13	0	25	100
MTMHD_12	site2	male	pre	17	43	294.375	89	186	25.7255	39	13	0	25	100
MTMHD_13	site2	female	control	15	16	0	74	169	25.9095	44	13	0	25	100
MTMHD_14	site1	male	control	18	19	0	78.8	161	30.4001	50	13	0	25	100
MTMHD_15	site2	female	pre	20	43	345.625	65	174	21.4692	46	13	0	25	100
MTMHD_16	site2	female	early	17	44	391	59	164	21.9363	46	8	49	19	80
MTMHD_17	site1	male	pre	21	46	327.25	66.4	179	20.7234	31	13	3	25	100
MTMHD_18	site1	female	early	15	45	443.333	70	164	26.0262	46	11	31	22	80
MTMHD_19	site2	male	pre	22	42	296.833	106	180	32.716	45	13	1	25	100
MTMHD_20	site1	male	early	21	45	442.542	77.8	183	23.2315	46	12	16	25	100
MTMHD_21	site2	male	control	16	18	0	75	175	24.4898	35	13	0	25	100
MTMHD_22	site2	female	pre	21	42	305.5	60	167	21.5139	47	13	14	25	100
MTMHD_23	site2	male	control	14	16	0	87	179	27.1527	42	13	1	25	100
MTMHD_24	site2	female	control	16	19	0	76	180	23.4568	34	13	0	25	100
MTMHD_25	site2	male	early	17	44	434.917	91.5	186	26.4481	51	13	22	25	100
MTMHD_26	site1	male	control	20	20	0	75	180	23.1481	35	13	0	25	100
MTMHD_27	site2	female	early	24	48	505.208	75	169	26.2596	40	9	32	19	85
MTMHD_28	site2	female	pre	19	42	307.125	80.8	168	28.6281	47	12	12	25	95
MTMHD_29	site2	male	early	9.33333	43	364.375	84	185	24.5435	48	12	31	23	95
MTMHD_30	site2	male	early	16	43	350	69	175	22.5306	46	11	21	23	90
MTMHD_31	site1	male	pre	17	44	335.75	81.2	181	24.7856	39	13	4	25	100
MTMHD_32	site2	female	control	17	22	0	102	174	33.6901	32	13	1	25	100
MTMHD_33	site1	male	early	18	45	452.833	70	179	21.847	47	12	13	24	80
MTMHD_34	site1	male	pre	19.5	44	368.333	83.6	184	24.6928	43	13	0	25	100
MTMHD_35	site2	female	control	15	19	0	53	162	20.1951	34	13	0	25	100
MTMHD_36	site1	female	control	16	16	0	54.4	158	21.7914	55	13	0	25	100
MTMHD_37	site2	female	pre	24	48	401.042	71.5	175	23.3469	32	13	18	25	100
MTMHD_38	site1	female	early	17	45	448.083	65.8	157	26.6948	47	13	18	25	100
MTMHD_39	site2	male	pre	17	43	333.75	77.8	168	27.5652	44	13	2	25	100
MTMHD_40	site1	female	control	13.5	18	0	60.2	167	21.5856	39	13	0	25	100
MTMHD_41	site1	male	early	18	43	312.5	84.6	178	26.7012	41	9	31	20	80
MTMHD_42	site1	male	early	25	44.5	354	84.6	177	27.0037	39	10	8	20	75
MTMHD_43	site2	male	pre	18	45	405.333	115	180	35.4938	42	13	10	25	100
MTMHD_44	site2	male	pre	24	46	401.625	102	190	28.2548	38	12	13	24	100
MTMHD_45	site1	female	control	20	27	0	57	160	22.2656	42	13	0	25	100
MTMHD_46	site2	male	control	15	20	0	99	187	28.3108	40	13	0	25	100
MTMHD_47	site1	female	control	14	16	0	45.3	160.5	17.5852	41	13	0	25	100
MTMHD_48	site1	male	pre	16	42	333.667	67	164	24.9108	51	11	8	22	85
MTMHD_49	site1	female	pre	18	46	408.625	56.4	161	21.7584	38	13	9	25	100
MTMHD_50	site2	male	control	15	24	0	80	178	25.2493	47	13	0	25	100
MTMHD_51	site2	male	control	13	15	0	88	175	28.7347	40	13	3	25	100
MTMHD_52	site2	female	early	24	45	336.458	55	160	21.4844	35	11	21	23	90
MTMHD_53	site2	female	control	14	16	0	73	166	26.4915	41	13	0	25	100
MTMHD_54	site1	male	pre	23	40	158.625	79	190	21.8837	35	13	0	25	100
MTMHD_55	site2	male	control	17	18	0	84	185	24.5435	56	13	6	25	100
MTMHD_56	site1	male	control	14	18	0	79	181	24.114	31	13	0	25	100
MTMHD_57	site2	female	pre	21	42	244.292	83	161	32.0204	37	13	0	25	100
MTMHD_58	site2	female	control	15	18	0	57	168	20.1956	37	13	1	25	100
MTMHD_59	site2	male	early	18	44	308.833	84.4	195	22.1959	36	12	13	25	100
MTMHD_60	site1	female	control	10	19	0	75.4	161	29.0884	37	13	0	25	100
MTMHD_61	site1	male	pre	19	43	374.375	95	178	29.9836	49	11	3	23	80
MTMHD_62	site2	female	early	21	44	378.25	55	160	21.4844	44	12	8	24	100
MTMHD_63	site1	female	early	20	42	382.958	57.6	176	18.595	58	12	12	24	94
MTMHD_64	site1	female	pre	9.33333	43.5	330.667	57.4	168	20.3373	41	13	2	25	100
MTMHD_65	site2	female	early	22	50	657.333	70	160	27.3437	45	8	40	19	80
MTMHD_66	site1	female	pre	20	47	382.375	49.2	154	20.7455	33	13	5	25	100
MTMHD_67	site1	female	early	17.5	46	445.375	62.5	153	26.6991	42	13	23	24	90
MTMHD_68	site1	male	control	15	15	0	79	168	27.9904	43	13	0	25	100
