# Supplementary material for: Huntington disease alters the actionable information in plasma extracellular vesicles
Source: Clin Transl Med. 2024 Jan 9;14(1):e1525. doi: 10.1002/ctm2.1525 (PMC10775183; doi:10.1002/ctm2.1525)
Supplement: Supplementary file 3 — Supporting Information [file CTM2-14-e1525-s004.xlsx]

## Sheet: readme
	All 'contaminants' entries removed [51]
	unnormalized, non-batch corrected LFQ_intensity columns

## Sheet: protein LFQ edit for eval
Protein_IDs	Majority_protein_IDs	Protein_names	Gene_names	Fasta_headers	Number_of_proteins	Peptides	Razor_+_unique_peptides	Unique_peptides	identification_count_samples	Sequence_coverage_[%]	Mol._weight_[kDa]	Sequence_length	Q-value	Score	Intensity	Only_identified_by_site	Potential_contaminant	Peptide_IDs	Peptide_is_razor	Mod._peptide_IDs	Evidence_IDs	MS/MS_IDs	Best_MS/MS	Oxidation_(M)_site_IDs	Oxidation_(M)_site_positions	LFQ_MTMHD_27	LFQ_MTMHD_15	LFQ_MTMHD_65	LFQ_MTMHD_59	LFQ_MTMHD_35	LFQ_MTMHD_58	LFQ_MTMHD_21	LFQ_MTMHD_39	LFQ_MTMHD_25	LFQ_MTMHD_55	LFQ_MTMHD_30	LFQ_MTMHD_19	LFQ_MTMHD_52	LFQ_MTMHD_23	LFQ_MTMHD_04	LFQ_MTMHD_08	LFQ_MTMHD_67	LFQ_MTMHD_56	LFQ_MTMHD_03	LFQ_MTMHD_54	LFQ_MTMHD_45	LFQ_MTMHD_61	LFQ_MTMHD_42	LFQ_MTMHD_18
A0A024R571;Q9H4M9;C9J2Z4;C9JC03;C9JDQ8;C9JIJ3;C9IZH1	A0A024R571;Q9H4M9;C9J2Z4;C9JC03;C9JDQ8	EH domain-containing protein 1	EHD1	tr|A0A024R571|A0A024R571_HUMAN EH domain-containing protein 1 OS=Homo sapiens OX=9606 GN=EHD1 PE=1 SV=1;sp|Q9H4M9|EHD1_HUMAN EH domain-containing protein 1 OS=Homo sapiens OX=9606 GN=EHD1 PE=1 SV=2;tr|C9J2Z4|C9J2Z4_HUMAN EH domain-containing protein 1 (Fra	7	5	3	3	1	16.1	61.927	548	0.001387	6.3519	678760			133;4495;5433;5553;5768	False;True;False;True;True	140;4848;5871;6004;6231;6232	3328;88680;107638;107639;110087;114496;114497	5061;121743;145184;148502;148503;153963;153964	5061;121743;145184;148502;153964
A0A024R6I7;A0A0G2JRN3;G3V2B9;G3V544;G3V5R8;G3V387;A0A0B4J278	A0A024R6I7;A0A0G2JRN3		SERPINA1	tr|A0A024R6I7|A0A024R6I7_HUMAN Alpha-1-antitrypsin OS=Homo sapiens OX=9606 GN=SERPINA1 PE=1 SV=1;tr|A0A0G2JRN3|A0A0G2JRN3_HUMAN Alpha-1-antitrypsin OS=Homo sapiens OX=9606 GN=SERPINA1 PE=1 SV=1	7	30	1	1	1	63.6	46.708	418	0	61.745	11210000			937;1991;2014;2440;3004;3068;3953;4867;5138;5152;5615;6029;6150;6197;6298;6299;6409;6410;6411;7428;7429;7790;7940;8505;8729;8730;8921;9209;9754;9755	False;True;False;False;False;False;False;False;False;False;False;False;False;False;False;False;False;False;False;False;False;False;False;False;False;False;False;False;False;False	1008;2124;2152;2623;3246;3313;4272;4273;4274;5250;5548;5562;6069;6070;6511;6646;6701;6702;6808;6809;6930;6931;6932;8129;8130;8515;8516;8674;9288;9289;9532;9533;9750;10056;10672;10673	20424;20425;20426;20427;20428;20429;20430;20431;20432;20433;20434;20435;20436;20437;20438;20439;20440;20441;20442;20443;20444;20445;20446;20447;20448;20449;20450;20451;20452;20453;20454;20455;20456;20457;20458;20459;20460;20461;20462;20463;20464;20465;20466;20467;20468;20469;20470;20471;20472;20473;20474;20475;37447;38061;47519;47520;47521;47522;47523;59425;59426;59427;59428;59429;59430;59431;594…	28059;28060;28061;28062;28063;28064;28065;28066;28067;28068;28069;28070;28071;28072;28073;28074;28075;28076;28077;28078;28079;28080;28081;28082;28083;28084;28085;28086;28087;28088;28089;28090;28091;28092;28093;28094;28095;28096;28097;28098;28099;28100;28101;28102;28103;51576;52529;65885;65886;65887;65888;65889;65890;65891;65892;83777;83778;83779;83780;83781;85266;85267;85268;85269;85270;85271;852…	28059;51576;52529;65888;83780;85279;106320;129855;137741;138004;149574;162364;165240;166692;169365;169371;171281;171292;171311;202350;202354;213618;216571;230977;238717;238725;242794;253914;277333;277416	0;1;2	250;375;382																			1590100
A0A075B6H9	A0A075B6H9		IGLV4-69	sp|A0A075B6H9|LV469_HUMAN Immunoglobulin lambda variable 4-69 OS=Homo sapiens OX=9606 GN=IGLV4-69 PE=1 SV=1	1	5	5	5	2	43.7	12.773	119	0	40.675	142800000			3382;5931;5932;6215;6216	True;True;True;True;True	3652;6407;6408;6720;6721	65579;65580;65581;118493;118494;118495;118496;118497;118498;118499;118500;118501;118502;118503;118504;118505;118506;118507;124189;124190;124191;124192;124193;124194;124195;124196;124197;124198;124199;124200	91842;91843;158979;158980;158981;158982;158983;158984;158985;167054;167055;167056;167057;167058;167059;167060;167061;167062;167063;167064;167065;167066;167067;167068;167069;167070;167071;167072;167073	91842;158983;158984;167057;167070					9333700
A0A075B6I0	A0A075B6I0		IGLV8-61	sp|A0A075B6I0|LV861_HUMAN Immunoglobulin lambda variable 8-61 OS=Homo sapiens OX=9606 GN=IGLV8-61 PE=3 SV=7	1	3	3	3	31	20.5	12.814	122	0	15.9	726820000			3165;8619;9190	True;True;True	3420;9410;10035	62651;62652;62653;62654;62655;62656;62657;62658;62659;62660;62661;62662;62663;62664;62665;62666;62667;62668;62669;62670;62671;62672;62673;62674;62675;62676;62677;62678;62679;62680;62681;62682;62683;62684;62685;62686;62687;62688;62689;62690;62691;62692;62693;62694;62695;62696;62697;173744;173745;173746;173747;173748;173749;173750;173751;173752;173753;173754;173755;173756;173757;173758;173759;17376…	88218;88219;88220;88221;88222;88223;88224;88225;88226;88227;88228;88229;88230;88231;88232;88233;88234;88235;88236;88237;88238;88239;88240;88241;88242;88243;88244;88245;88246;88247;88248;88249;88250;88251;88252;88253;88254;88255;233604;233605;233606;233607;233608;233609;233610;233611;233612;233613;233614;233615;233616;233617;233618;233619;233620;253670;253671;253672;253673;253674;253675;253676;253…	88246;233615;253683			3125200	21088000	16389000				5652700	2238200				8864800	2715500	1501600			28333000	6856100	5713300	7681600		3404400		12256000
A0A075B6I1	A0A075B6I1		IGLV4-60	sp|A0A075B6I1|LV460_HUMAN Immunoglobulin lambda variable 4-60 OS=Homo sapiens OX=9606 GN=IGLV4-60 PE=3 SV=1	1	1	1	1	1	19.2	12.987	120	0	53.277	8510000			6217	True	6722	124201;124202	167074;167075;167076	167076
A0A075B6I9	A0A075B6I9		IGLV7-46	sp|A0A075B6I9|LV746_HUMAN Immunoglobulin lambda variable 7-46 OS=Homo sapiens OX=9606 GN=IGLV7-46 PE=3 SV=4	1	4	2	2	1	21.4	12.468	117	0.0012255	3.5463	21806000			3166;4274;9188;9189	False;False;True;True	3421;4612;10033;10034	62698;62699;62700;62701;62702;62703;62704;62705;62706;62707;62708;62709;62710;62711;62712;62713;62714;62715;62716;62717;62718;62719;62720;62721;62722;62723;62724;62725;62726;62727;62728;62729;62730;62731;62732;62733;62734;62735;62736;62737;62738;62739;62740;62741;62742;62743;62744;62745;62746;62747;62748;62749;62750;62751;62752;62753;62754;62755;62756;62757;62758;62759;62760;62761;62762;62763;627…	88256;88257;88258;88259;88260;88261;88262;88263;88264;88265;88266;88267;88268;88269;88270;88271;88272;88273;88274;88275;88276;88277;88278;88279;88280;88281;88282;88283;88284;88285;88286;88287;88288;88289;88290;88291;88292;88293;88294;88295;88296;88297;88298;88299;88300;88301;88302;88303;88304;88305;88306;88307;88308;88309;88310;88311;88312;88313;88314;88315;88316;88317;88318;88319;115849;115850;1…	88264;115858;253667;253669
A0A075B6J9	A0A075B6J9		IGLV2-18	sp|A0A075B6J9|LV218_HUMAN Immunoglobulin lambda variable 2-18 OS=Homo sapiens OX=9606 GN=IGLV2-18 PE=3 SV=2	1	2	2	2	11	24.6	12.412	118	0	49.437	175520000			5890;10276	True;True	6359;11251	117388;117389;117390;117391;117392;117393;117394;117395;117396;117397;117398;117399;117400;117401;215649;215650;215651;215652;215653;215654;215655;215656;215657;215658;215659;215660;215661;215662;215663;215664;215665;215666;215667;215668;215669;215670;215671;215672;215673;215674;215675;215676;215677;215678;215679;215680;215681;215682;215683;215684;215685;215686;215687;215688;215689	157503;157504;157505;157506;157507;157508;157509;157510;157511;157512;157513;157514;157515;157516;157517;291359;291360;291361;291362;291363;291364;291365;291366;291367;291368;291369;291370;291371;291372;291373;291374;291375;291376;291377;291378;291379;291380;291381;291382;291383;291384;291385;291386;291387;291388	157509;291377				2195200			792300	1691900	2146000
A0A075B6K4	A0A075B6K4		IGLV3-10	sp|A0A075B6K4|LV310_HUMAN Immunoglobulin lambda variable 3-10 OS=Homo sapiens OX=9606 GN=IGLV3-10 PE=3 SV=2	1	7	7	3	39	35.7	12.441	115	0	113.95	860590000			4818;4819;5269;7842;8199;8200;10668	True;True;True;True;True;True;True	5195;5196;5690;8573;8953;8954;11674	94291;94292;94293;94294;94295;94296;94297;94298;94299;94300;94301;94302;94303;94304;94305;94306;94307;94308;94309;94310;94311;94312;94313;94314;94315;94316;94317;94318;94319;94320;94321;94322;104716;104717;104718;104719;104720;104721;104722;104723;104724;104725;104726;104727;104728;104729;104730;104731;104732;104733;104734;104735;104736;104737;104738;104739;104740;104741;104742;104743;104744;1047…	128618;128619;128620;128621;128622;128623;128624;128625;128626;128627;128628;128629;128630;128631;128632;128633;128634;128635;128636;128637;128638;128639;128640;128641;142000;142001;142002;142003;142004;142005;142006;142007;142008;142009;142010;142011;142012;142013;142014;142015;142016;142017;142018;142019;142020;142021;142022;142023;142024;142025;142026;142027;142028;215082;215083;215084;215085;…	128630;128641;142001;215086;222378;222457;304972				2243600	6063900		7323800	5319800	1263400	4380000			4330100	3892600	5167800				25082000	1991800	1652000	9323600	7915500	3922400		7723400
A0A075B6K5	A0A075B6K5		IGLV3-9	sp|A0A075B6K5|LV39_HUMAN Immunoglobulin lambda variable 3-9 OS=Homo sapiens OX=9606 GN=IGLV3-9 PE=3 SV=1	1	5	3	3	1	49.6	12.332	115	0.0013038	4.6379	17402000			1960;3167;4813;7098;7197	True;False;False;True;True	2092;3422;5190;7776;7880	36744;62766;62767;62768;62769;62770;62771;62772;62773;62774;62775;62776;62777;62778;62779;62780;62781;62782;62783;62784;62785;62786;62787;62788;62789;62790;62791;62792;62793;62794;62795;62796;62797;62798;62799;62800;62801;62802;62803;62804;62805;62806;62807;62808;62809;62810;62811;62812;62813;62814;62815;62816;62817;62818;62819;62820;62821;62822;62823;62824;62825;62826;62827;62828;62829;62830;628…	50591;88320;88321;88322;88323;88324;88325;88326;88327;88328;88329;88330;88331;88332;88333;88334;88335;88336;88337;88338;88339;88340;88341;88342;88343;88344;88345;88346;88347;88348;88349;88350;88351;88352;88353;88354;88355;88356;88357;88358;88359;88360;88361;88362;88363;88364;88365;88366;88367;88368;88369;88370;88371;88372;88373;88374;88375;88376;88377;88378;88379;88380;88381;88382;88383;88384;883…	50591;88371;128606;193359;196227
A0A075B6P5;P01615	A0A075B6P5;P01615	Ig kappa chain V-II region FR	IGKV2D-28	sp|A0A075B6P5|KV228_HUMAN Immunoglobulin kappa variable 2-28 OS=Homo sapiens OX=9606 GN=IGKV2-28 PE=3 SV=1;sp|P01615|KVD28_HUMAN Immunoglobulin kappa variable 2D-28 OS=Homo sapiens OX=9606 GN=IGKV2D-28 PE=1 SV=2	2	4	1	1	1	48.3	12.957	120	0	15.87	5081400			750;751;3160;8637	False;False;False;True	813;814;3415;9428	16534;16535;16536;16537;16538;16539;16540;16541;16542;16543;16544;16545;16546;16547;16548;16549;16550;16551;16552;16553;16554;16555;16556;16557;16558;16559;16560;16561;16562;16563;16564;16565;16566;16567;16568;16569;16570;16571;16572;16573;16574;16575;16576;16577;16578;16579;16580;16581;16582;16583;16584;16585;16586;16587;16588;16589;16590;16591;16592;16593;16594;16595;16596;16597;16598;16599;166…	23137;23138;23139;23140;23141;23142;23143;23144;23145;23146;23147;23148;23149;23150;23151;23152;23153;23154;23155;23156;23157;23158;23159;23160;23161;23162;23163;23164;23165;23166;23167;23168;23169;23170;23171;23172;23173;23174;23175;23176;23177;23178;23179;23180;23181;23182;23183;23184;23185;23186;23187;23188;23189;23190;23191;23192;23193;23194;23195;23196;23197;23198;23199;23200;23201;23202;232…	23149;23211;87932;234958
A0A075B6S5	A0A075B6S5		IGKV1-27	sp|A0A075B6S5|KV127_HUMAN Immunoglobulin kappa variable 1-27 OS=Homo sapiens OX=9606 GN=IGKV1-27 PE=3 SV=1	1	3	2	2	5	53.8	12.711	117	0	12.949	46410000			774;3163;5804	True;True;False	837;3418;6268	16898;16899;16900;16901;16902;16903;16904;16905;16906;16907;16908;16909;16910;16911;16912;16913;16914;16915;62623;62624;62625;62626;62627;62628;62629;62630;62631;62632;62633;115076;115077;115078;115079;115080;115081;115082;115083;115084;115085;115086;115087;115088;115089;115090;115091;115092;115093;115094;115095;115096;115097;115098;115099;115100;115101;115102;115103;115104;115105;115106;115107;1…	23480;23481;23482;23483;23484;23485;23486;23487;23488;23489;23490;23491;88180;88181;88182;88183;88184;88185;88186;88187;88188;88189;88190;88191;154543;154544;154545;154546;154547;154548;154549;154550;154551;154552;154553;154554;154555;154556;154557;154558;154559;154560;154561;154562;154563;154564;154565;154566;154567;154568;154569;154570;154571;154572;154573;154574;154575;154576;154577;154578;154…	23480;88181;154569									603250	456310													1705000	507030		542200
A0A075B6S6	A0A075B6S6		IGKV2D-30	sp|A0A075B6S6|KVD30_HUMAN Immunoglobulin kappa variable 2D-30 OS=Homo sapiens OX=9606 GN=IGKV2D-30 PE=3 SV=1	1	5	2	2	1	41.7	13.215	120	0.0012005	3.1552	3027800			3160;8640;8641;10235;10236	False;False;False;True;True	3415;9431;9432;11205;11206	62428;62429;62430;62431;62432;62433;62434;62435;62436;62437;62438;62439;62440;62441;62442;62443;62444;62445;62446;62447;62448;62449;62450;62451;62452;62453;62454;62455;62456;62457;62458;62459;62460;62461;62462;62463;62464;62465;62466;62467;62468;62469;62470;62471;62472;62473;62474;62475;62476;62477;62478;62479;62480;62481;62482;62483;62484;62485;62486;174664;174665;174666;174667;174668;174669;174…	87899;87900;87901;87902;87903;87904;87905;87906;87907;87908;87909;87910;87911;87912;87913;87914;87915;87916;87917;87918;87919;87920;87921;87922;87923;87924;87925;87926;87927;87928;87929;87930;87931;87932;87933;87934;87935;87936;87937;87938;87939;87940;87941;87942;87943;87944;87945;235085;235086;235087;235088;235089;235090;235091;235092;235093;235094;235095;235096;235097;235098;235099;235100;23510…	87932;235102;235180;289811;289812								210560
A0A075B7B8	A0A075B7B8		IGHV3OR16-12	tr|A0A075B7B8|A0A075B7B8_HUMAN Immunoglobulin heavy variable 3/OR16-12 (non-functional) (Fragment) OS=Homo sapiens OX=9606 GN=IGHV3OR16-12 PE=1 SV=1	1	3	2	2	3	26.5	12.874	117	0	124.97	595880000			3233;7078;9669	True;False;True	3491;7752;7753;10579	63555;63556;143340;143341;143342;143343;143344;143345;143346;143347;143348;143349;143350;143351;143352;143353;143354;143355;143356;143357;143358;143359;143360;143361;143362;143363;143364;143365;143366;143367;143368;143369;143370;143371;143372;143373;143374;143375;143376;143377;143378;143379;143380;143381;143382;143383;143384;143385;143386;143387;143388;143389;143390;143391;143392;143393;143394;14…	89297;193078;193079;193080;193081;193082;193083;193084;193085;193086;193087;193088;193089;193090;193091;193092;193093;193094;193095;193096;193097;193098;193099;193100;193101;193102;193103;193104;193105;193106;193107;193108;193109;193110;193111;193112;193113;193114;193115;193116;193117;193118;193119;193120;193121;193122;193123;193124;193125;193126;193127;193128;193129;193130;193131;193132;193133;1…	89297;193134;272826	3	102
A0A075B7D0	A0A075B7D0		IGHV1OR15-1	tr|A0A075B7D0|A0A075B7D0_HUMAN Immunoglobulin heavy variable 1/OR15-1 (non-functional) (Fragment) OS=Homo sapiens OX=9606 GN=IGHV1OR15-1 PE=1 SV=1	1	2	2	2	0	21.4	13.012	117	0.0066519	2.4535	71242000			4670;7282	True;True	5040;7969;7970	92435;146735;146736;146737;146738;146739;146740;146741;146742;146743;146744;146745;146746;146747;146748;146749;146750;146751;146752;146753;146754;146755;146756;146757;146758	126662;198034;198035;198036;198037;198038;198039;198040;198041;198042;198043;198044	126662;198042
A0A075B7D8	A0A075B7D8		IGHV3OR15-7	tr|A0A075B7D8|A0A075B7D8_HUMAN Immunoglobulin heavy variable 3/OR15-7 (pseudogene) (Fragment) OS=Homo sapiens OX=9606 GN=IGHV3OR15-7 PE=1 SV=1	1	5	3	3	0	47.1	13.08	119	0	11.016	136420000			618;6096;6806;7081;8934	False;True;False;True;True	670;6584;7444;7757;9764	14328;14329;14330;14331;14332;14333;14334;14335;14336;14337;14338;14339;14340;14341;14342;14343;14344;14345;14346;14347;14348;14349;121835;136978;136979;136980;136981;143447;180682;180683;180684;180685;180686;180687;180688;180689;180690;180691;180692;180693;180694;180695;180696;180697;180698;180699;180700;180701;180702;180703;180704;180705;180706;180707;180708;180709;180710;180711;180712;180713;1…	20103;20104;20105;20106;20107;20108;20109;20110;20111;20112;20113;20114;20115;20116;20117;20118;20119;20120;20121;20122;20123;20124;164219;184148;184149;184150;184151;193203;242986;242987;242988;242989;242990;242991;242992;242993;242994;242995;242996;242997;242998;242999;243000;243001;243002;243003;243004;243005;243006;243007;243008;243009;243010;243011;243012;243013;243014;243015;243016;243017;2…	20103;164219;184149;193203;242988	4	104
A0A075B7F0	A0A075B7F0		IGHV3OR16-10	tr|A0A075B7F0|A0A075B7F0_HUMAN Immunoglobulin heavy variable 3/OR16-10 (non-functional) (Fragment) OS=Homo sapiens OX=9606 GN=IGHV3OR16-10 PE=1 SV=1	1	4	3	2	1	35.3	12.579	116	0.0012563	3.8544	777010			167;6108;7037;7038	True;True;False;True	176;6601;7704;7705;7706	4009;4010;121963;141842;141843;141844;141845;141846;141847;141848;141849;141850;141851;141852;141853;141854;141855;141856;141857;141858;141859;141860;141861;141862;141863;141864;141865;141866;141867;141868;141869;141870;141871;141872;141873;141874;141875;141876;141877;141878;141879;141880;141881;141882;141883;141884;141885;141886;141887;141888;141889;141890;141891;141892;141893;141894;141895;1418…	6039;6040;164428;164429;164430;164431;190641;190642;190643;190644;190645;190646;190647;190648;190649;190650;190651;190652;190653;190654;190655;190656;190657;190658;190659;190660;190661;190662;190663;190664;190665;190666;190667;190668;190669;190670;190671;190672;190673;190674;190675;190676;190677;190678;190679;190680;190681;190682;190683;190684;190685;190686;190687;190688;190689;190690;190691;1906…	6040;164429;190736;190787	5	101							101330
A0A087WSY5;Q96IY4;CON__Q2KIG3	A0A087WSY5;Q96IY4	Carboxypeptidase B2	CPB2	tr|A0A087WSY5|A0A087WSY5_HUMAN Carboxypeptidase B2 OS=Homo sapiens OX=9606 GN=CPB2 PE=1 SV=1;sp|Q96IY4|CBPB2_HUMAN Carboxypeptidase B2 OS=Homo sapiens OX=9606 GN=CPB2 PE=1 SV=2	3	5	5	5	1	14.8	44.022	386	0	189.33	14724000			890;1995;8137;8307;10928	True;True;True;True;True	957;2128;8891;9072;11962	19607;37608;37609;164368;164369;167774;230922	26973;51924;51925;221108;221109;221110;225803;312757	26973;51924;221110;225803;312757																					2088500
A0A087WSY6	A0A087WSY6		IGKV3D-15	sp|A0A087WSY6|KVD15_HUMAN Immunoglobulin kappa variable 3D-15 OS=Homo sapiens OX=9606 GN=IGKV3D-15 PE=3 SV=6	1	3	3	1	30	26.1	12.534	115	0	323.31	629320000			792;793;5813	True;True;True	855;856;6277	17156;17157;17158;17159;17160;17161;17162;17163;17164;17165;17166;17167;17168;17169;17170;17171;17172;17173;17174;17175;17176;17177;17178;17179;17180;17181;17182;17183;17184;17185;17186;17187;17188;17189;17190;17191;17192;17193;17194;17195;17196;17197;17198;17199;17200;17201;17202;17203;17204;17205;17206;17207;17208;17209;17210;17211;17212;17213;17214;17215;17216;17217;17218;17219;17220;17221;172…	23808;23809;23810;23811;23812;23813;23814;23815;23816;23817;23818;23819;23820;23821;23822;23823;23824;23825;23826;23827;23828;23829;23830;23831;23832;23833;23834;23835;23836;23837;23838;23839;23840;23841;23842;23843;23844;23845;23846;23847;23848;23849;23850;23851;23852;23853;23854;23855;23856;23857;23858;23859;23860;23861;23862;23863;23864;23865;23866;23867;23868;23869;23870;23871;23872;23873;238…	23823;23854;155501				2277100	5332200		2611000		7138400	1496500					2425800				18348000		6185000	6377700	3931500	5834700		3873900
A0A087WTA8;P08123	A0A087WTA8;P08123	Collagen alpha-2(I) chain	COL1A2	tr|A0A087WTA8|A0A087WTA8_HUMAN Collagen alpha-2(I) chain OS=Homo sapiens OX=9606 GN=COL1A2 PE=1 SV=1;sp|P08123|CO1A2_HUMAN Collagen alpha-2(I) chain OS=Homo sapiens OX=9606 GN=COL1A2 PE=1 SV=7	2	18	18	18	0	16.1	129.15	1364	0	323.31	418250000			925;2077;2327;2510;3251;3252;3436;3453;4014;4131;4292;4994;6143;6144;7018;8407;8408;10464	True;True;True;True;True;True;True;True;True;True;True;True;True;True;True;True;True;True	996;2223;2501;2697;3510;3511;3710;3727;4335;4455;4632;5384;6638;6639;6640;7682;9180;9181;11453	20358;20359;20360;20361;20362;20363;20364;20365;20366;20367;20368;20369;39862;39863;39864;39865;39866;39867;39868;45797;48582;48583;63764;63765;63766;63767;63768;63769;63770;66188;66189;66190;66191;66192;66352;66353;66354;66355;77617;77618;79537;79538;79539;79540;79541;79542;79543;79544;84433;84434;84435;84436;84437;84438;97831;122445;122446;122447;122448;122449;122450;122451;122452;122453;141252…	27970;27971;27972;27973;27974;27975;27976;27977;27978;27979;27980;27981;27982;27983;27984;27985;27986;27987;55223;55224;55225;55226;55227;55228;55229;55230;63616;67394;67395;89639;89640;89641;89642;89643;89644;89645;89646;92451;92452;92453;92454;92455;92456;92680;92681;92682;107395;107396;107397;109573;109574;109575;109576;109577;109578;109579;109580;109581;116344;116345;116346;116347;116348;1163…	27977;55229;63616;67394;89645;89646;92452;92682;107397;109578;116353;133086;165043;165049;189763;228397;228400;299072	6	1186
A0A087WTK0;A0A087WVC6;Q12913	A0A087WTK0;A0A087WVC6;Q12913	Protein-tyrosine-phosphatase;Receptor-type tyrosine-protein phosphatase eta	PTPRJ	tr|A0A087WTK0|A0A087WTK0_HUMAN Receptor-type tyrosine-protein phosphatase eta OS=Homo sapiens OX=9606 GN=PTPRJ PE=1 SV=1;tr|A0A087WVC6|A0A087WVC6_HUMAN Receptor-type tyrosine-protein phosphatase eta OS=Homo sapiens OX=9606 GN=PTPRJ PE=1 SV=1;sp|Q12913|PTPR	3	3	3	3	0	2.5	146.07	1338	0.0011765	2.8974	15885000			9327;9690;10909	True;True;True	10207;10602;11940	192147;202156;230664;230665;230666;230667;230668;230669;230670;230671;230672;230673;230674;230675;230676;230677;230678;230679	259415;274274;312414;312415	259415;274274;312414
A0A087WTM1;Q9Y6N7;A0A087WZ85;A0A0A0MSX4	A0A087WTM1;Q9Y6N7;A0A087WZ85;A0A0A0MSX4	Roundabout homolog 1	ROBO1	tr|A0A087WTM1|A0A087WTM1_HUMAN Roundabout homolog 1 OS=Homo sapiens OX=9606 GN=ROBO1 PE=1 SV=1;sp|Q9Y6N7|ROBO1_HUMAN Roundabout homolog 1 OS=Homo sapiens OX=9606 GN=ROBO1 PE=1 SV=1;tr|A0A087WZ85|A0A087WZ85_HUMAN Roundabout homolog 1 OS=Homo sapiens OX=9606	4	11	11	9	0	10	175.85	1606	0	212.74	26836000			189;720;1906;2629;3207;4894;6535;7053;7845;9457;9484	True;True;True;True;True;True;True;True;True;True;True	200;779;2028;2830;3465;5280;7119;7726;8576;10346;10381	4775;4776;4777;4778;4779;15865;15866;35161;50593;50594;50595;50596;63283;63284;63285;63286;95849;95850;95851;95852;95853;132142;142561;159756;159757;195603;195604;195605;195606;196627	6844;6845;6846;22375;22376;22377;48520;70152;70153;70154;70155;70156;70157;89003;89004;89005;89006;89007;130703;130704;130705;130706;130707;177036;191867;215107;215108;264918;264919;264920;264921;264922;266364	6846;22375;48520;70155;89003;130703;177036;191867;215108;264918;266364	8	81
A0A087WV90;E9PDN5;A0A087WTU7;A0A075B6G3;P11532;E7EQR9;F5GZY3;E7EQS5;F8VX32;E7ESB2;H0Y304	A0A087WV90;E9PDN5;A0A087WTU7;A0A075B6G3;P11532	Dystrophin	DMD	tr|A0A087WV90|A0A087WV90_HUMAN Dystrophin OS=Homo sapiens OX=9606 GN=DMD PE=1 SV=1;tr|E9PDN5|E9PDN5_HUMAN Dystrophin OS=Homo sapiens OX=9606 GN=DMD PE=1 SV=1;tr|A0A087WTU7|A0A087WTU7_HUMAN Dystrophin OS=Homo sapiens OX=9606 GN=DMD PE=1 SV=1;tr|A0A075B6G3|A	11	3	3	3	1	1.6	426.09	3680	0.0012315	3.59	416290000			6307;7264;10047	True;True;True	6817;7951;10999	126093;126094;126095;146608;146609;146610;146611;146612;146613;146614;146615;146616;146617;146618;146619;146620;146621;146622;146623;146624;210212;210213;210214;210215	169490;169491;169492;197887;197888;197889;197890;283694	169491;197890;283694												1130100
A0A087WVQ6;Q00610;J3KS13;A0A087WX41;P53675;K7EJJ5	A0A087WVQ6;Q00610	Clathrin heavy chain;Clathrin heavy chain 1	CLTC	tr|A0A087WVQ6|A0A087WVQ6_HUMAN Clathrin heavy chain OS=Homo sapiens OX=9606 GN=CLTC PE=1 SV=1;sp|Q00610|CLH1_HUMAN Clathrin heavy chain 1 OS=Homo sapiens OX=9606 GN=CLTC PE=1 SV=5	6	11	11	11	4	11.2	192.06	1679	0	107.94	7545000			240;3117;5308;5353;5835;5985;6875;6912;8737;9389;9821	True;True;True;True;True;True;True;True;True;True;True	257;3365;5730;5780;6300;6464;7518;7560;9542;10271;10742	5409;5410;61189;61190;105555;106125;116417;116418;116419;116420;119511;137799;137800;138950;138951;138952;177141;177142;177143;192857;192858;192859;205788	7593;7594;86321;86322;86323;142910;143560;156149;156150;156151;156152;156153;160657;160658;185099;185100;186527;186528;186529;186530;238785;238786;238787;238788;238789;238790;238791;238792;260355;260356;260357;260358;260359;260360;278859	7594;86321;142910;143560;156152;160658;185099;186529;238792;260359;278859													1561700
A0A087WWU8;Q5HYB6;D6R904;Q5VU61;J3KN67;P06753;K7EP68;H0YKP3;D6RFM2	A0A087WWU8;Q5HYB6;D6R904;Q5VU61;J3KN67;P06753	Tropomyosin alpha-3 chain	TPM3;DKFZp686J1372	tr|A0A087WWU8|A0A087WWU8_HUMAN Tropomyosin alpha-3 chain OS=Homo sapiens OX=9606 GN=TPM3 PE=1 SV=1;tr|Q5HYB6|Q5HYB6_HUMAN Epididymis luminal protein 189 OS=Homo sapiens OX=9606 GN=TPM3 PE=1 SV=1;tr|D6R904|D6R904_HUMAN Tropomyosin alpha-3 chain OS=Homo sapi	9	20	13	13	6	55.9	26.42	227	0	128.63	37750000			296;513;714;2565;4731;4732;4745;4746;5105;5106;5145;5360;5361;5473;6329;6474;6528;7773;7774;9099	True;True;True;True;False;False;True;True;True;True;True;False;False;False;True;True;True;False;False;True	317;552;553;773;2758;5105;5106;5119;5120;5509;5510;5555;5787;5788;5914;6841;7022;7108;8498;8499;9939	7908;7909;7910;7911;7912;7913;7914;7915;7916;7917;7918;7919;7920;7921;7922;7923;11594;11595;11596;11597;11598;15847;49466;49467;93368;93369;93370;93371;93372;93373;93374;93375;93376;93377;93378;93379;93380;93381;93382;93383;93384;93385;93386;93387;93388;93389;93390;93544;93545;93546;93547;93548;93549;93550;93551;100476;100477;100478;101134;101135;106204;106205;106206;106207;106208;106209;106210;1…	10844;10845;10846;15930;15931;15932;15933;22347;68552;68553;68554;127883;127884;127885;127886;127887;127888;127889;127890;127891;127892;127893;127894;127895;127896;127897;127898;127899;127900;128058;128059;128060;128061;128062;128063;128064;128065;128066;128067;137049;137050;137051;137913;137914;143654;143655;143656;143657;143658;143659;143660;143661;143662;143663;143664;143665;145637;145638;1456…	10844;15932;22347;68554;127893;127900;128059;128065;137050;137051;137913;143654;143660;145639;170194;172732;176089;213355;213357;250110								2057900	720460					1383300
A0A087WY82;Q9Y624	A0A087WY82;Q9Y624	Junctional adhesion molecule A	F11R	tr|A0A087WY82|A0A087WY82_HUMAN Junctional adhesion molecule A OS=Homo sapiens OX=9606 GN=F11R PE=1 SV=1;sp|Q9Y624|JAM1_HUMAN Junctional adhesion molecule A OS=Homo sapiens OX=9606 GN=F11R PE=1 SV=1	2	4	4	4	3	23.7	30.197	279	0	7.2207	4792500			936;5698;6109;10301	True;True;True;True	1007;6156;6602;11278	20423;112647;112648;112649;121964;216711;216712;216713	28057;28058;151724;151725;151726;151727;164432;292855;292856	28057;151727;164432;292856													835370
A0A087WYF1;A0A087WX80;P24043;A0A2R8YDM5	A0A087WYF1;A0A087WX80;P24043	Laminin subunit alpha-2	LAMA2	tr|A0A087WYF1|A0A087WYF1_HUMAN Laminin subunit alpha-2 OS=Homo sapiens OX=9606 GN=LAMA2 PE=1 SV=1;tr|A0A087WX80|A0A087WX80_HUMAN Laminin subunit alpha-2 OS=Homo sapiens OX=9606 GN=LAMA2 PE=1 SV=1;sp|P24043|LAMA2_HUMAN Laminin subunit alpha-2 OS=Homo sapien	4	79	79	78	0	36.5	343.41	3118	0	323.31	559290000			87;100;174;213;324;482;883;1019;1020;1026;1047;1191;1221;1260;1282;1287;1288;1350;1602;2194;2252;2352;2367;3219;3351;3363;3366;3704;3705;3974;3977;3988;4205;4243;4500;4660;4719;4766;4777;4778;4937;5080;5125;5301;5576;5971;6676;6677;6744;6821;6841;6842;6853;6955;7195;7274;7360;7424;7629;8102;8103;8162;8163;8343;8367;8372;8861;8923;9337;9449;9562;9612;9711;9885;10205;10277;10670;10671;10976	True;True;True;True;True;True;True;True;True;True;True;True;True;True;True;True;True;True;True;True;True;True;True;True;True;True;True;True;True;True;True;True;True;True;True;True;True;True;True;True;True;True;True;True;True;True;True;True;True;True;True;True;True;True;True;True;True;True;True;True;True;True;True;True;True;True;True;True;True;True;True;True;True;True;True;True;True;True;True	91;104;184;228;347;519;950;1098;1099;1105;1127;1275;1305;1344;1366;1371;1372;1440;1707;2356;2420;2527;2544;3477;3617;3631;3636;4000;4001;4295;4298;4309;4535;4579;4853;5030;5090;5141;5153;5154;5155;5326;5483;5532;5723;6027;6450;7305;7306;7378;7459;7482;7483;7494;7495;7609;7878;7961;8054;8123;8346;8853;8854;8916;8917;9113;9138;9143;9676;9752;10218;10337;10467;10521;10624;10814;10815;11173;11252;116…	2619;2749;2750;2751;2752;2753;4432;5092;5093;5094;5095;5096;8127;8128;8129;8130;8131;11305;11306;19531;22308;22309;22310;22311;22312;22313;22314;22315;22316;22317;22318;22342;22343;22344;22345;22346;22667;22668;22669;22670;22671;24127;24128;24129;24130;24289;24290;24590;24591;25009;25010;25011;25051;25052;25053;25054;25055;25056;25057;25058;25601;25602;25603;25604;25605;25606;25607;29156;42075;42…	4056;4201;4202;4203;4204;6430;7206;7207;7208;7209;7210;7211;7212;11067;11068;15529;15530;26903;30743;30744;30745;30746;30747;30779;30780;30781;31290;31291;31292;31293;31294;33425;33426;33427;33608;33609;33610;33611;33612;33981;33982;34479;34480;34526;34527;34528;35499;35500;35501;35502;40144;58364;58365;60138;60139;60140;60141;60142;60143;60144;60145;60146;60147;64285;64286;64287;64288;64289;6429…	4056;4203;6430;7210;11068;15530;26903;30744;30747;30781;31294;33425;33609;33981;34480;34527;34528;35499;40144;58365;60144;64305;64477;89057;91495;91692;91717;100851;100857;106516;106538;106600;112969;114848;121750;126487;127701;128305;128391;128396;131720;136709;137558;142857;149166;159945;179470;179472;181718;184404;184868;184877;184941;187943;196223;198008;199716;202320;208073;220113;220119;221…	11;12;13;14	1359;1370;2303;2911
A0A087WZS0;A0A087WYG6;P0DP58	A0A087WZS0;A0A087WYG6;P0DP58		LYNX1	tr|A0A087WZS0|A0A087WZS0_HUMAN Ly-6/neurotoxin-like protein 1 (Fragment) OS=Homo sapiens OX=9606 GN=LYNX1 PE=1 SV=1;tr|A0A087WYG6|A0A087WYG6_HUMAN Ly-6/neurotoxin-like protein 1 (Fragment) OS=Homo sapiens OX=9606 GN=LYNX1 PE=1 SV=1;sp|P0DP58|LYNX1_HUMAN Ly	3	1	1	1	0	13.4	9.1798	82	0	75.383	1173300			1139	True	1223	23540	32695;32696	32695
A0A087X0A8;H0Y5N9;H0Y4P7;H0Y991	A0A087X0A8		COL12A1	tr|A0A087X0A8|A0A087X0A8_HUMAN Collagen alpha-1(XII) chain OS=Homo sapiens OX=9606 GN=COL12A1 PE=1 SV=1	4	10	1	1	1	9.1	203.11	1874	1	-2	7886300	+		447;3203;4897;5207;5712;6510;6698;8395;9068;10272	False;True;False;False;False;False;False;False;False;False	482;3461;5283;5625;6171;7080;7081;7327;9168;9906;11247	10771;10772;10773;63072;63073;95864;95865;95866;95867;102854;112767;130925;130926;134460;169773;169774;185233;185234;185235;185236;185237;185238;185239;215642;215643;215644	14690;14691;14692;14693;88620;88621;130716;130717;130718;130719;130720;139977;151881;175355;175356;175357;175358;175359;179945;228219;228220;248886;291354	14693;88621;130716;139977;151881;175359;179945;228219;248886;291354	15	156
A0A087X0K4;Q7Z408	A0A087X0K4;Q7Z408	CUB and sushi domain-containing protein 2	CSMD2	tr|A0A087X0K4|A0A087X0K4_HUMAN CUB and sushi domain-containing protein 2 OS=Homo sapiens OX=9606 GN=CSMD2 PE=1 SV=1;sp|Q7Z408|CSMD2_HUMAN CUB and sushi domain-containing protein 2 OS=Homo sapiens OX=9606 GN=CSMD2 PE=1 SV=2	2	2	2	2	0	1.1	391.3	3591	0.0012674	4.0458	221820000			1474;5633	True;True	1572;6088	27011;111117;111118;111119;111120;111121;111122;111123	37189;37190;149779;149780	37189;149780
A0A087X0Q4;A0A087WW87;P01614	A0A087X0Q4;A0A087WW87;P01614	Ig kappa chain V-II region Cum	IGKV2-40	tr|A0A087X0Q4|A0A087X0Q4_HUMAN Immunoglobulin kappa variable 2-40 OS=Homo sapiens OX=9606 GN=IGKV2-40 PE=1 SV=1;sp|A0A087WW87|KV240_HUMAN Immunoglobulin kappa variable 2-40 OS=Homo sapiens OX=9606 GN=IGKV2-40 PE=3 SV=2;sp|P01614|KVD40_HUMAN Immunoglobulin	3	5	4	2	22	59.6	11.434	104	0	73.767	837640000			750;751;2193;3160;9659	True;True;True;False;True	813;814;2355;3415;10569	16534;16535;16536;16537;16538;16539;16540;16541;16542;16543;16544;16545;16546;16547;16548;16549;16550;16551;16552;16553;16554;16555;16556;16557;16558;16559;16560;16561;16562;16563;16564;16565;16566;16567;16568;16569;16570;16571;16572;16573;16574;16575;16576;16577;16578;16579;16580;16581;16582;16583;16584;16585;16586;16587;16588;16589;16590;16591;16592;16593;16594;16595;16596;16597;16598;16599;166…	23137;23138;23139;23140;23141;23142;23143;23144;23145;23146;23147;23148;23149;23150;23151;23152;23153;23154;23155;23156;23157;23158;23159;23160;23161;23162;23163;23164;23165;23166;23167;23168;23169;23170;23171;23172;23173;23174;23175;23176;23177;23178;23179;23180;23181;23182;23183;23184;23185;23186;23187;23188;23189;23190;23191;23192;23193;23194;23195;23196;23197;23198;23199;23200;23201;23202;232…	23149;23211;58363;87932;272544			7475200		16325000			12321000	8932700						7719500				30716000		6653400	10053000		11966000		11135000
A0A087X0S5;P12109	A0A087X0S5;P12109	Collagen alpha-1(VI) chain	COL6A1	tr|A0A087X0S5|A0A087X0S5_HUMAN Collagen alpha-1(VI) chain OS=Homo sapiens OX=9606 GN=COL6A1 PE=1 SV=1;sp|P12109|CO6A1_HUMAN Collagen alpha-1(VI) chain OS=Homo sapiens OX=9606 GN=COL6A1 PE=1 SV=3	2	37	37	37	3	45	108.34	1026	0	323.31	1047400000			887;1307;1308;1507;1577;2013;2036;2037;2127;2335;2545;2882;3653;3654;3790;3993;4007;4178;4330;5076;5077;5825;5826;6146;6147;6892;6923;7124;8037;8423;8654;8827;8828;9589;9756;10114;10868	True;True;True;True;True;True;True;True;True;True;True;True;True;True;True;True;True;True;True;True;True;True;True;True;True;True;True;True;True;True;True;True;True;True;True;True;True	954;1394;1395;1606;1681;2151;2176;2177;2279;2510;2735;3111;3946;3947;4099;4314;4328;4503;4671;5479;5480;6289;6290;6642;6643;7535;7573;7802;8787;9196;9197;9447;9640;9641;10496;10674;11075;11892	19587;19588;19589;19590;25233;25234;25235;25236;25237;27242;27243;28666;38054;38055;38056;38057;38058;38059;38060;38748;38749;38750;38751;38752;38753;38754;38755;40327;45820;45821;45822;48934;48935;48936;57214;57215;57216;70947;70948;70949;70950;70951;70952;70953;70954;70955;70956;70957;73763;77137;77138;77139;77516;77517;77518;77519;81136;81137;86130;86131;86132;86133;86134;86135;86136;86137;999…	26949;26950;26951;26952;26953;26954;26955;26956;26957;34972;34973;34974;34975;34976;34977;34978;34979;34980;34981;34982;34983;37475;37476;37477;39557;52520;52521;52522;52523;52524;52525;52526;52527;52528;53657;53658;53659;53660;53661;53662;53663;53664;53665;53666;53667;53668;53669;53670;53671;53672;53673;53674;53675;53676;55715;63641;63642;63643;67724;67725;67726;67727;80766;80767;99007;99008;990…	26953;34976;34980;37475;39557;52526;53657;53666;55715;63643;67725;80766;99016;99017;102506;106781;107296;111558;118524;136565;136567;155864;155887;165056;165062;185962;187029;194358;218795;228545;235654;241001;241011;268650;277432;285902;310606	16	695							2400800
A0A087X1J7;P22352;H0YBE4;E5RG32;H0YC19	A0A087X1J7;P22352	Glutathione peroxidase;Glutathione peroxidase 3	GPX3	tr|A0A087X1J7|A0A087X1J7_HUMAN Glutathione peroxidase OS=Homo sapiens OX=9606 GN=GPX3 PE=1 SV=1;sp|P22352|GPX3_HUMAN Glutathione peroxidase 3 OS=Homo sapiens OX=9606 GN=GPX3 PE=1 SV=2	5	5	5	5	1	29.3	25.402	225	0	12.858	32163000			3046;6453;7010;7349;11047	True;True;True;True;True	3290;6994;7672;8043;12095	59928;59929;59930;59931;59932;59933;128649;141144;147979;147980;147981;147982;147983;147984;233727;233728;233729;233730;233731;233732;233733;233734;233735;233736;233737;233738;233739;233740;233741	84558;84559;84560;84561;84562;84563;84564;172345;189663;199340;199341;199342;199343;199344;316898;316899;316900;316901;316902;316903;316904;316905;316906;316907;316908;316909;316910;316911;316912;316913;316914	84562;172345;189663;199342;316903
A0A087X1T7;H0YMF1;P16112;Q6PID9	A0A087X1T7;H0YMF1;P16112;Q6PID9	Aggrecan core protein;Aggrecan core protein 2	ACAN	tr|A0A087X1T7|A0A087X1T7_HUMAN Aggrecan core protein OS=Homo sapiens OX=9606 GN=ACAN PE=1 SV=1;tr|H0YMF1|H0YMF1_HUMAN Aggrecan core protein OS=Homo sapiens OX=9606 GN=ACAN PE=1 SV=2;sp|P16112|PGCA_HUMAN Aggrecan core protein OS=Homo sapiens OX=9606 GN=ACAN	4	2	2	2	0	2.5	255.58	2473	0	21.335	1299600			2598;9018	True;True	2796;9853	50148;184352	69379;247964	69379;247964
A0A096LPE2;P35542;E9PR14;G3V1D9;P0DJI9	A0A096LPE2;P35542	Serum amyloid A-4 protein	SAA2-SAA4;SAA4	tr|A0A096LPE2|A0A096LPE2_HUMAN SAA2-SAA4 readthrough OS=Homo sapiens OX=9606 GN=SAA2-SAA4 PE=4 SV=1;sp|P35542|SAA4_HUMAN Serum amyloid A-4 protein OS=Homo sapiens OX=9606 GN=SAA4 PE=1 SV=2	5	9	9	8	39	49	23.353	208	0	231.57	1292700000			1006;2138;3131;3780;3802;8112;8114;8468;10480	True;True;True;True;True;True;True;True;True	1084;1085;2292;2293;3382;4089;4111;8863;8864;8866;9248;11471	22004;22005;22006;22007;22008;22009;22010;22011;22012;22013;22014;22015;22016;22017;22018;22019;22020;22021;22022;22023;22024;22025;22026;22027;22028;22029;22030;22031;22032;22033;22034;22035;22036;22037;22038;22039;22040;22041;22042;22043;22044;22045;40425;40426;40427;40428;40429;40430;40431;40432;40433;40434;40435;40436;40437;40438;40439;40440;40441;40442;40443;40444;40445;40446;40447;40448;404…	30278;30279;30280;30281;30282;30283;30284;30285;30286;30287;30288;30289;30290;30291;30292;30293;30294;30295;30296;30297;30298;30299;30300;30301;30302;30303;30304;30305;55811;55812;55813;55814;55815;55816;55817;55818;55819;55820;55821;55822;55823;55824;55825;55826;55827;55828;55829;55830;55831;55832;55833;55834;55835;55836;55837;55838;55839;55840;55841;55842;55843;55844;86592;102411;102412;102413;…	30285;55820;86592;102422;102755;220543;220705;229423;300393	17	113	14893000	7545500	4435500		9108000	10274000	13259000	7168200	18054000	5348900	9902500	27867000	5824300	4541400			2759600						25596000
A0A0A0MQX7;Q08629	A0A0A0MQX7;Q08629	Testican-1	SPOCK1	tr|A0A0A0MQX7|A0A0A0MQX7_HUMAN Testican-1 OS=Homo sapiens OX=9606 GN=SPOCK1 PE=1 SV=1;sp|Q08629|TICN1_HUMAN Testican-1 OS=Homo sapiens OX=9606 GN=SPOCK1 PE=1 SV=1	2	1	1	1	0	2.4	42.219	377	0.0011834	2.9475	0			8394	True	9167	169771;169772	228217;228218	228217
A0A0A0MR20;E9PDN6;Q9C0A0;F5H107;A0A087WTA1	A0A0A0MR20;E9PDN6;Q9C0A0;F5H107;A0A087WTA1	Contactin-associated protein-like 4	CNTNAP4	tr|A0A0A0MR20|A0A0A0MR20_HUMAN Contactin-associated protein-like 4 OS=Homo sapiens OX=9606 GN=CNTNAP4 PE=1 SV=1;tr|E9PDN6|E9PDN6_HUMAN Contactin-associated protein-like 4 OS=Homo sapiens OX=9606 GN=CNTNAP4 PE=1 SV=1;sp|Q9C0A0|CNTP4_HUMAN Contactin-associat	5	11	11	11	0	12.5	145.3	1308	0	22.688	28418000			704;1624;2155;2966;6705;7085;7326;8421;8428;9413;10940	True;True;True;True;True;True;True;True;True;True;True	763;1729;2311;3207;7335;7763;8018;9194;9202;10297;11974	15790;15791;15792;15793;29623;29624;40850;58645;58646;134515;143537;147645;147646;147647;147648;170070;170109;170110;193529;193530;231321;231322	22298;40850;56277;82889;180002;193296;193297;193298;193299;193300;199001;199002;199003;228536;228582;261290;261291;261292;313622;313623	22298;40850;56277;82889;180002;193297;199003;228536;228582;261290;313623
A0A0A0MRD9	A0A0A0MRD9		HPR	tr|A0A0A0MRD9|A0A0A0MRD9_HUMAN Haptoglobin-related protein OS=Homo sapiens OX=9606 GN=HPR PE=1 SV=1	1	20	1	1	1	71.5	31.499	281	1	-2	2711900	+		1693;1694;3900;4457;4608;4609;5199;7511;7512;7957;8524;9822;9823;10034;10037;10352;10353;10418;10937;11044	False;False;False;True;False;False;False;False;False;False;False;False;False;False;False;False;False;False;False;False	1802;1803;4218;4806;4970;4971;5617;8214;8215;8694;9310;9311;10743;10744;10983;10984;10987;11334;11335;11404;11971;12091;12092	30406;30407;30408;30409;30410;30411;30412;30413;30414;30415;30416;30417;30418;30419;30420;30421;30422;30423;30424;30425;30426;30427;30428;30429;30430;30431;30432;30433;30434;30435;30436;30437;30438;30439;30440;30441;30442;30443;30444;30445;30446;30447;30448;30449;30450;30451;30452;30453;30454;30455;30456;30457;30458;30459;30460;30461;30462;30463;30464;30465;30466;30467;30468;30469;30470;30471;304…	41939;41940;41941;41942;41943;41944;41945;41946;41947;41948;41949;41950;41951;41952;41953;41954;41955;41956;41957;41958;41959;41960;41961;41962;41963;41964;41965;41966;41967;41968;41969;41970;41971;41972;41973;41974;41975;41976;41977;41978;41979;41980;41981;41982;41983;41984;41985;41986;41987;41988;41989;41990;41991;41992;41993;41994;41995;41996;41997;41998;41999;42000;42001;42002;42003;42004;420…	41986;42055;105237;121286;125421;125466;139797;204145;204193;217039;231675;278869;278986;283553;283580;294756;294794;296097;312951;316812	21;22	175;218
A0A0A0MRJ7;P12259	A0A0A0MRJ7;P12259	Coagulation factor V;Coagulation factor V heavy chain;Coagulation factor V light chain	F5	tr|A0A0A0MRJ7|A0A0A0MRJ7_HUMAN Coagulation factor V OS=Homo sapiens OX=9606 GN=F5 PE=1 SV=1;sp|P12259|FA5_HUMAN Coagulation factor V OS=Homo sapiens OX=9606 GN=F5 PE=1 SV=4	2	34	34	29	7	20	252.23	2229	0	323.31	3723000000			12;13;216;310;608;736;760;974;1714;2274;2288;2423;2658;2659;3466;4810;5495;5499;6121;6122;6561;6702;7111;7165;7207;7257;7683;8547;8781;8783;8804;9493;10040;10577	True;True;True;True;True;True;True;True;True;True;True;True;True;True;True;True;True;True;True;True;True;True;True;True;True;True;True;True;True;True;True;True;True;True	12;13;231;331;332;660;798;823;1051;1823;2444;2458;2606;2863;2864;3742;5187;5938;5942;6615;6616;7155;7332;7789;7847;7890;7944;8406;9334;9589;9591;9615;10390;10991;11577	361;362;363;364;365;366;367;5139;5140;5141;5142;5143;5144;5145;5146;8017;8018;13881;16204;16205;16206;16207;16208;16209;16210;16211;16212;16213;16214;16215;16216;16217;16218;16219;16220;16221;16809;16810;16811;21426;21427;30844;30845;44076;44077;44078;44079;44080;44081;44082;44083;44084;44085;44086;44346;47236;47237;47238;47239;47240;47241;47242;47243;47244;51301;51302;51303;51304;51305;51306;513…	594;595;596;597;598;599;600;601;602;603;604;605;7269;7270;7271;7272;7273;7274;7275;7276;10928;10929;19115;22809;22810;22811;22812;22813;22814;22815;22816;22817;22818;22819;22820;22821;22822;22823;23391;23392;23393;23394;23395;23396;29469;29470;29471;29472;29473;29474;42515;42516;42517;61144;61145;61146;61147;61148;61149;61150;61151;61152;61153;61449;65596;65597;65598;65599;65600;65601;65602;65603…	599;605;7274;10929;19115;22818;23393;29470;42517;61146;61449;65605;70908;70914;93229;128591;146947;146962;164811;164816;177376;179987;193485;195705;196592;197865;210581;232514;239969;239978;240638;266424;283603;301835	23;24;25	138;2021;2077						2410400					1654500		1745700
A0A0A0MS08;P01857;A0A0A0MS07	A0A0A0MS08;P01857;A0A0A0MS07	Ig gamma-1 chain C region	IGHG1	tr|A0A0A0MS08|A0A0A0MS08_HUMAN Immunoglobulin heavy constant gamma 1 (Fragment) OS=Homo sapiens OX=9606 GN=IGHG1 PE=1 SV=1;sp|P01857|IGHG1_HUMAN Immunoglobulin heavy constant gamma 1 OS=Homo sapiens OX=9606 GN=IGHG1 PE=1 SV=1;tr|A0A0A0MS07|A0A0A0MS07_HUMAN	3	27	18	14	65	59.1	43.911	399	0	323.31	27268000000			424;1997;2560;2561;3074;3075;3515;3516;3822;3823;3847;3848;6266;6994;7960;8593;8695;9093;9094;9095;9295;9444;10228;10229;10438;10439;10591	True;False;False;True;True;True;True;True;True;True;False;True;True;False;True;True;False;True;True;True;True;True;False;False;False;False;True	457;2130;2131;2752;2753;3319;3320;3794;3795;4133;4134;4161;4162;6775;7650;8698;9380;9498;9932;9933;9934;9935;10168;10332;11198;11199;11426;11427;11593;11594	10470;37611;37612;37613;37614;37615;37616;37617;37618;37619;37620;37621;37622;37623;37624;37625;37626;37627;37628;37629;37630;37631;37632;37633;37634;37635;37636;37637;37638;37639;37640;37641;37642;37643;37644;37645;37646;37647;37648;37649;37650;37651;37652;37653;37654;37655;37656;37657;37658;37659;37660;37661;37662;37663;37664;37665;37666;37667;37668;37669;37670;37671;37672;37673;37674;37675;376…	14416;51927;51928;51929;51930;51931;51932;51933;51934;51935;51936;51937;51938;51939;51940;51941;51942;51943;51944;51945;51946;51947;51948;51949;51950;51951;51952;51953;51954;51955;51956;51957;51958;51959;51960;51961;51962;51963;51964;51965;51966;51967;51968;51969;51970;51971;51972;51973;51974;51975;51976;51977;51978;51979;51980;51981;51982;51983;51984;51985;51986;51987;51988;51989;68444;68445;684…	14416;51973;68465;68498;85558;85563;94658;94856;103037;103140;103656;103664;168034;189413;217256;233287;237880;249515;249834;250084;257597;263163;289506;289508;297498;297741;302125	26;27	135;311	32104000	52202000	27643000	49031000	137120000	26161000	190250000	103500000	53108000	56459000	54916000	39133000	74092000	70840000	80635000	122970000	45188000	34384000	255160000	83718000	73286000	62098000	103290000	77929000
A0A0A0MS09;P01880	A0A0A0MS09;P01880	Ig delta chain C region	IGHD	tr|A0A0A0MS09|A0A0A0MS09_HUMAN Immunoglobulin heavy constant delta (Fragment) OS=Homo sapiens OX=9606 GN=IGHD PE=1 SV=1;sp|P01880|IGHD_HUMAN Immunoglobulin heavy constant delta OS=Homo sapiens OX=9606 GN=IGHD PE=1 SV=3	2	9	9	9	25	34.7	47.428	430	0	81.045	348340000			630;1503;1983;5885;8444;8701;9286;10079;10118	True;True;True;True;True;True;True;True;True	682;1602;2115;6353;9219;9504;10157;11032;11079	14504;14505;14506;14507;14508;14509;14510;14511;14512;14513;14514;14515;14516;14517;14518;14519;14520;14521;14522;14523;14524;14525;14526;14527;14528;14529;14530;14531;14532;27229;27230;37412;37413;37414;37415;117364;170300;176499;176500;176501;176502;176503;190965;190966;190967;190968;190969;190970;190971;190972;190973;190974;190975;190976;190977;190978;190979;190980;190981;190982;190983;190984;…	20473;20474;20475;20476;20477;20478;20479;20480;20481;20482;20483;20484;20485;20486;20487;20488;20489;20490;20491;20492;20493;20494;20495;20496;20497;20498;20499;20500;20501;20502;20503;20504;37460;37461;51529;51530;51531;51532;51533;51534;157484;228741;237977;237978;237979;237980;237981;237982;237983;237984;257278;257279;257280;257281;257282;257283;257284;257285;257286;257287;257288;257289;25729…	20477;37461;51529;157484;228741;237979;257309;284887;286401			839970				1850900						5496000			5430000		14250000	2432700		19150000	875170		2130800
A0A0A0MS14	A0A0A0MS14		IGHV1-45	sp|A0A0A0MS14|HV145_HUMAN Immunoglobulin heavy variable 1-45 OS=Homo sapiens OX=9606 GN=IGHV1-45 PE=3 SV=1	1	1	1	1	0	9.4	13.508	117	0	19.993	863470			8052	True	8803	162558;162559;162560;162561	218877;218878;218879	218879
A0A0A0MS15	A0A0A0MS15		IGHV3-49	sp|A0A0A0MS15|HV349_HUMAN Immunoglobulin heavy variable 3-49 OS=Homo sapiens OX=9606 GN=IGHV3-49 PE=3 SV=1	1	6	5	4	33	60.5	13.056	119	0	114.55	212640000			985;3232;3673;6112;8261;8938	True;False;True;True;True;True	1062;3490;3967;6605;9023;9024;9768	21546;21547;21548;21549;21550;21551;21552;21553;21554;21555;21556;21557;21558;21559;21560;21561;21562;21563;21564;21565;21566;21567;21568;21569;21570;21571;21572;21573;21574;21575;21576;21577;21578;21579;21580;21581;21582;21583;21584;21585;21586;63546;63547;63548;63549;63550;63551;63552;63553;63554;71422;71423;71424;71425;71426;71427;71428;71429;71430;71431;71432;71433;71434;71435;71436;71437;714…	29609;29610;29611;29612;29613;29614;29615;29616;29617;29618;29619;29620;29621;29622;29623;29624;29625;29626;89291;89292;89293;89294;89295;89296;99545;99546;99547;99548;99549;99550;99551;99552;99553;99554;99555;99556;99557;99558;99559;99560;99561;99562;99563;99564;99565;99566;99567;99568;99569;99570;99571;99572;99573;99574;99575;99576;99577;99578;99579;99580;99581;99582;99583;99584;99585;99586;995…	29620;89292;99569;164611;225031;243127				1968300	2008400		736590			1666100									3936700	722600	1218700	1593500	4511400			2069100
A0A0A0MSD0;Q4LDE5	A0A0A0MSD0;Q4LDE5	Sushi, von Willebrand factor type A, EGF and pentraxin domain-containing protein 1	SVEP1	tr|A0A0A0MSD0|A0A0A0MSD0_HUMAN Sushi, von Willebrand factor type A, EGF and pentraxin domain-containing protein 1 OS=Homo sapiens OX=9606 GN=SVEP1 PE=1 SV=1;sp|Q4LDE5|SVEP1_HUMAN Sushi, von Willebrand factor type A, EGF and pentraxin domain-containing prot	2	4	4	4	1	1.5	390.47	3574	0.0013193	4.8503	2414000			3148;3777;5375;5864	True;True;True;True	3403;4086;5804;6332	62127;73671;73672;73673;73674;73675;73676;73677;73678;106439;106440;117079	87573;102393;102394;102395;102396;102397;102398;102399;102400;102401;102402;143919;157154	87573;102399;143919;157154									122860
A0A0A0MSI0;Q06830;A0A0A0MRQ5;H7C3T4;Q13162	A0A0A0MSI0;Q06830;A0A0A0MRQ5	Peroxiredoxin-1	PRDX1	tr|A0A0A0MSI0|A0A0A0MSI0_HUMAN Peroxiredoxin-1 (Fragment) OS=Homo sapiens OX=9606 GN=PRDX1 PE=1 SV=1;sp|Q06830|PRDX1_HUMAN Peroxiredoxin-1 OS=Homo sapiens OX=9606 GN=PRDX1 PE=1 SV=1;tr|A0A0A0MRQ5|A0A0A0MRQ5_HUMAN Peroxiredoxin-1 OS=Homo sapiens OX=9606 GN=	5	3	3	2	1	15.8	18.976	171	0.00125	3.8005	12161000			103;3684;7440	True;True;True	108;3978;8141	2782;71636;150493;150494;150495;150496;150497;150498;150499;150500;150501;150502;150503;150504;150505;150506	4238;99820;202644;202645;202646;202647;202648;202649	4238;99820;202644							889320
A0A0A0MSV6;D6RGJ1	A0A0A0MSV6		C1QB	tr|A0A0A0MSV6|A0A0A0MSV6_HUMAN Complement C1q subcomponent subunit B (Fragment) OS=Homo sapiens OX=9606 GN=C1QB PE=1 SV=6	2	12	1	1	0	46.1	24.03	228	0	45.251	0			678;1903;2855;3220;3755;4322;5514;5515;8191;9123;10092;10442	False;False;False;False;False;False;False;True;False;False;False;False	733;734;2024;2025;3078;3079;3478;4063;4064;4663;5958;5959;8945;9965;11048;11430;11431	15184;15185;15186;35077;35078;35079;35080;35081;35082;35083;35084;35085;35086;35087;35088;35089;35090;35091;35092;35093;35094;35095;35096;35097;35098;35099;35100;35101;35102;35103;35104;35105;35106;35107;35108;35109;35110;35111;35112;35113;35114;35115;35116;35117;35118;35119;35120;35121;35122;35123;35124;35125;35126;35127;35128;35129;35130;35131;35132;35133;35134;35135;35136;35137;35138;35139;351…	21225;21226;21227;21228;21229;21230;21231;21232;21233;21234;48375;48376;48377;48378;48379;48380;48381;48382;48383;48384;48385;48386;48387;48388;48389;48390;48391;48392;48393;48394;48395;48396;48397;48398;48399;48400;48401;48402;48403;48404;48405;48406;48407;48408;48409;48410;48411;48412;48413;48414;48415;48416;48417;48418;48419;48420;48421;48422;48423;48424;48425;48426;48427;48428;48429;48430;484…	21229;48513;80446;89066;102065;118088;147259;147292;221926;251502;285053;298242	28;29;30	147;183;210
A0A0A0MT36;A0A0C4DH26	A0A0A0MT36;A0A0C4DH26		IGKV6D-21;IGKV6D-41	sp|A0A0A0MT36|KVD21_HUMAN Immunoglobulin kappa variable 6D-21 OS=Homo sapiens OX=9606 GN=IGKV6D-21 PE=3 SV=1;tr|A0A0C4DH26|A0A0C4DH26_HUMAN Immunoglobulin kappa variable 6D-41 (non-functional) (Fragment) OS=Homo sapiens OX=9606 GN=IGKV6D-41 PE=4 SV=1	2	2	1	1	0	28.9	12.34	114	0	10.398	27363000			785;10663	False;True	848;11669	17029;17030;17031;17032;17033;17034;17035;17036;17037;17038;17039;17040;225429;225430;225431;225432;225433;225434;225435;225436;225437;225438;225439;225440;225441;225442	23641;23642;23643;23644;23645;23646;23647;23648;23649;23650;23651;23652;23653;23654;23655;304804;304805;304806;304807;304808;304809;304810;304811;304812;304813;304814;304815;304816;304817;304818	23643;304817
A0A0A0MT71;Q6UX73	A0A0A0MT71;Q6UX73	UPF0764 protein C16orf89	C16orf89	tr|A0A0A0MT71|A0A0A0MT71_HUMAN UPF0764 protein C16orf89 OS=Homo sapiens OX=9606 GN=C16orf89 PE=1 SV=1;sp|Q6UX73|CP089_HUMAN UPF0764 protein C16orf89 OS=Homo sapiens OX=9606 GN=C16orf89 PE=1 SV=2	2	5	5	5	0	16.4	48.819	434	0	323.31	4023500			2278;2430;7558;8038;10502	True;True;True;True;True	2448;2613;8267;8788;11493	44118;44119;47339;152507;162468;162469;222185;222186	61206;61207;61208;61209;65721;205296;218797;218798;218799;218800;218801;300468;300469	61207;65721;205296;218797;300468
A0A0A0MTC7;A0A0A0MQS9;Q16363;E5RFQ2;H0Y351;H0YAQ5;H0YAP9	A0A0A0MTC7;A0A0A0MQS9;Q16363	Laminin subunit alpha-4	LAMA4	tr|A0A0A0MTC7|A0A0A0MTC7_HUMAN Laminin subunit alpha-4 OS=Homo sapiens OX=9606 GN=LAMA4 PE=1 SV=1;tr|A0A0A0MQS9|A0A0A0MQS9_HUMAN Laminin subunit alpha-4 OS=Homo sapiens OX=9606 GN=LAMA4 PE=1 SV=1;sp|Q16363|LAMA4_HUMAN Laminin subunit alpha-4 OS=Homo sapien	7	17	17	17	0	15.4	201.82	1816	0	148.03	22625000			65;1459;1604;1605;2035;2506;3330;3432;4781;4933;5055;6118;6241;6667;8398;9179;9743	True;True;True;True;True;True;True;True;True;True;True;True;True;True;True;True;True	68;1557;1709;1710;2175;2693;3596;3705;5158;5322;5452;6611;6747;7295;9171;10024;10660	2008;2009;2010;26730;29159;29160;29161;38745;38746;38747;48568;48569;48570;48571;48572;65044;65045;66133;94054;96671;96672;96673;98921;98922;122161;122162;124826;134084;134085;169786;169787;169788;188235;188236;188237;188238;188239;188240;188241;204352;204353;204354;204355	3346;3347;3348;3349;36773;40146;40147;40148;40149;40150;53656;67375;67376;67377;67378;67379;67380;67381;67382;67383;91152;91153;91154;92424;128414;128415;131650;131651;131652;131653;135074;135075;135076;164674;164675;167717;179407;179408;228241;228242;228243;228244;253554;253555;253556;253557;253558;253559;253560;253561;253562;253563;253564;276992;276993;276994;276995	3349;36773;40149;40150;53656;67379;91154;92424;128414;131650;135074;164675;167717;179407;228243;253560;276992
A0A0A0MTH3;Q13418;A0A087WWY6;E9PQ52;A0A087WW45	A0A0A0MTH3;Q13418	Integrin-linked protein kinase	ILK	tr|A0A0A0MTH3|A0A0A0MTH3_HUMAN Integrin-linked protein kinase OS=Homo sapiens OX=9606 GN=ILK PE=1 SV=1;sp|Q13418|ILK_HUMAN Integrin-linked protein kinase OS=Homo sapiens OX=9606 GN=ILK PE=1 SV=2	5	13	13	13	2	36	54.611	483	0	31.554	21606000			117;2727;2809;2861;3154;4798;6390;6449;6611;7495;7953;8735;10586	True;True;True;True;True;True;True;True;True;True;True;True;True	122;2936;3029;3085;3086;3409;5175;6910;6987;6988;7233;7234;8198;8689;8690;9540;11587	3066;3067;52910;52911;56307;57043;57044;57045;62203;62204;94209;127533;127534;127535;128635;128636;133221;133222;133223;133224;151643;151644;161202;161203;161204;177139;223519;223520	4724;4725;4726;4727;4728;73374;73375;79605;80523;80524;80525;80526;87668;128529;171130;171131;172325;172326;178284;178285;178286;178287;178288;178289;204037;216970;216971;216972;216973;238783;302045;302046	4724;73375;79605;80524;87668;128529;171131;172326;178286;204037;216972;238783;302045								608470
A0A0A0MTJ2;Q9BQ16;E7ENT7;E7ENM6	A0A0A0MTJ2;Q9BQ16	Testican-3	SPOCK3	tr|A0A0A0MTJ2|A0A0A0MTJ2_HUMAN Sparc/osteonectin, cwcv and kazal-like domains proteoglycan (Testican) 3, isoform CRA_b OS=Homo sapiens OX=9606 GN=SPOCK3 PE=1 SV=1;sp|Q9BQ16|TICN3_HUMAN Testican-3 OS=Homo sapiens OX=9606 GN=SPOCK3 PE=1 SV=2	4	9	9	9	0	40.4	39.4	344	0	323.31	39369000			92;1953;1954;5457;5543;5792;7305;7555;8573	True;True;True;True;True;True;True;True;True	96;2083;2084;5897;5994;6256;7996;8264;9360	2649;2650;2651;36664;36665;36666;107905;107906;107907;107908;107909;107910;109895;109896;109897;109898;109899;109900;109901;114836;114837;114838;114839;146915;146916;146917;146918;152502;152503;173008;173009;173010;173011;173012	4122;4123;50467;50468;50469;145419;145420;145421;145422;145423;145424;145425;148201;148202;148203;148204;148205;148206;154283;154284;154285;154286;154287;198263;198264;198265;198266;198267;198268;198269;198270;205290;205291;232702;232703	4123;50467;50469;145420;148201;154287;198264;205290;232702
A0A0A0MTS7;Q8WZ42;A0A0A0MRA3	A0A0A0MTS7;Q8WZ42;A0A0A0MRA3	Titin	TTN	tr|A0A0A0MTS7|A0A0A0MTS7_HUMAN Titin OS=Homo sapiens OX=9606 GN=TTN PE=1 SV=1;sp|Q8WZ42|TITIN_HUMAN Titin OS=Homo sapiens OX=9606 GN=TTN PE=1 SV=4;tr|A0A0A0MRA3|A0A0A0MRA3_HUMAN Titin OS=Homo sapiens OX=9606 GN=TTN PE=1 SV=1	3	4	4	4	8	0.2	3994.6	35991	0.0012626	3.9717	95939000			871;1959;7185;7333	True;True;True;True	938;2091;7867;8025	19239;19240;19241;19242;19243;19244;19245;19246;19247;19248;19249;19250;19251;19252;19253;19254;19255;19256;19257;36743;145358;145359;145360;145361;145362;145363;145364;145365;145366;145367;145368;145369;145370;145371;145372;145373;145374;145375;145376;147673;147674;147675;147676;147677;147678;147679;147680;147681;147682;147683;147684;147685;147686;147687;147688;147689;147690;147691;147692;147693…	26528;26529;26530;26531;26532;26533;26534;26535;26536;26537;26538;26539;50590;196148;196149;196150;196151;196152;196153;196154;196155;196156;196157;196158;196159;196160;196161;196162;196163;196164;196165;196166;199029;199030;199031	26531;50590;196165;199029				402190			758940			490140
A0A0B4J1U3	A0A0B4J1U3		IGLV1-36	sp|A0A0B4J1U3|LV136_HUMAN Immunoglobulin lambda variable 1-36 OS=Homo sapiens OX=9606 GN=IGLV1-36 PE=3 SV=5	1	1	1	1	1	13.7	12.478	117	0	61.165	19122000			5820	True	6284	116138;116139;116140;116141;116142;116143;116144;116145;116146;116147;116148;116149;116150;116151;116152;116153;116154;116155;116156;116157;116158;116159	155810;155811;155812;155813;155814;155815;155816;155817;155818;155819;155820;155821;155822;155823;155824;155825;155826;155827;155828;155829;155830;155831;155832;155833;155834;155835;155836;155837;155838;155839;155840	155834
A0A0B4J1U7	A0A0B4J1U7		IGHV6-1	sp|A0A0B4J1U7|HV601_HUMAN Immunoglobulin heavy variable 6-1 OS=Homo sapiens OX=9606 GN=IGHV6-1 PE=3 SV=1	1	6	6	6	20	41.3	13.481	121	0	58.546	408740000			3662;4848;4849;6975;8331;10634	True;True;True;True;True;True	3955;5228;5229;7630;9101;11638	71109;71110;71111;71112;71113;71114;71115;71116;71117;71118;71119;71120;71121;71122;71123;71124;71125;71126;71127;71128;71129;71130;71131;71132;71133;71134;71135;71136;71137;71138;71139;71140;71141;71142;71143;71144;71145;71146;71147;71148;71149;71150;71151;71152;71153;71154;71155;71156;71157;71158;71159;71160;71161;71162;71163;71164;71165;71166;71167;71168;71169;71170;71171;71172;71173;71174;711…	99209;99210;99211;99212;99213;99214;99215;99216;99217;99218;99219;99220;99221;99222;99223;99224;99225;99226;99227;99228;99229;99230;99231;99232;99233;99234;99235;99236;99237;99238;99239;99240;99241;99242;99243;99244;99245;99246;99247;99248;99249;99250;99251;99252;99253;99254;99255;99256;99257;99258;99259;99260;99261;99262;99263;99264;99265;99266;99267;99268;99269;99270;99271;99272;99273;99274;992…	99247;129334;129336;188932;226456;303315				1940200	4447600				3213800										6901200				1951800			2049700
A0A0B4J1V0	A0A0B4J1V0		IGHV3-15	sp|A0A0B4J1V0|HV315_HUMAN Immunoglobulin heavy variable 3-15 OS=Homo sapiens OX=9606 GN=IGHV3-15 PE=3 SV=1	1	9	9	7	31	52.9	12.926	119	0	323.31	968120000			1568;3232;3674;6098;7077;8328;8329;8909;8910	True;True;True;True;True;True;True;True;True	1672;3490;3968;6587;6588;7751;9098;9099;9735;9736	28585;28586;28587;28588;28589;28590;28591;28592;28593;28594;28595;28596;28597;28598;28599;28600;28601;28602;63546;63547;63548;63549;63550;63551;63552;63553;63554;71486;71487;71488;71489;71490;71491;71492;71493;71494;71495;71496;71497;71498;71499;71500;71501;71502;71503;71504;71505;71506;71507;71508;71509;71510;71511;71512;71513;71514;71515;71516;71517;71518;71519;71520;71521;71522;71523;71524;715…	39469;39470;39471;39472;39473;39474;39475;39476;39477;39478;39479;39480;39481;39482;39483;39484;39485;39486;39487;39488;39489;89291;89292;89293;89294;89295;89296;99613;99614;99615;99616;99617;99618;99619;99620;99621;99622;99623;99624;99625;99626;99627;99628;99629;99630;99631;99632;99633;99634;99635;99636;99637;99638;99639;99640;99641;99642;99643;99644;99645;99646;99647;99648;99649;99650;99651;996…	39484;89292;99661;164271;193072;226442;226444;242608;242614	31	53	2894100	13550000	15888000		4163200	3547200	8816500	8248700				7061700	7060400				21004000	3913700		13856000	5278200			8684600
A0A0B4J1V1	A0A0B4J1V1		IGHV3-21	sp|A0A0B4J1V1|HV321_HUMAN Immunoglobulin heavy variable 3-21 OS=Homo sapiens OX=9606 GN=IGHV3-21 PE=1 SV=1	1	6	3	3	5	58.1	12.839	117	0	289.92	29828000			171;3678;6104;7037;7040;7279	False;True;True;False;False;True	180;3972;6596;6597;7704;7705;7708;7709;7966	4177;4178;4179;4180;4181;4182;4183;4184;4185;4186;4187;4188;4189;4190;4191;4192;4193;4194;4195;4196;4197;4198;4199;4200;4201;4202;4203;4204;4205;4206;4207;4208;4209;4210;4211;4212;4213;4214;4215;4216;4217;4218;4219;4220;4221;4222;4223;4224;4225;4226;4227;4228;4229;4230;4231;4232;4233;4234;4235;4236;4237;4238;4239;4240;4241;4242;4243;4244;4245;4246;4247;4248;4249;4250;4251;4252;4253;4254;4255;4256…	6207;6208;6209;6210;6211;6212;6213;6214;6215;6216;6217;6218;6219;6220;6221;6222;6223;6224;6225;6226;6227;6228;6229;6230;6231;6232;6233;6234;6235;6236;6237;6238;6239;6240;6241;6242;6243;6244;6245;6246;6247;6248;6249;6250;6251;6252;6253;6254;6255;6256;6257;6258;6259;6260;6261;6262;6263;6264;6265;6266;6267;6268;6269;6270;6271;6272;6273;6274;6275;6276;6277;6278;6279;6280;6281;6282;6283;6284;6285;6286…	6254;99756;164380;190736;190800;198026	32;33	53;102			2780700									816850
A0A0B4J1V2	A0A0B4J1V2		IGHV2-26	sp|A0A0B4J1V2|HV226_HUMAN Immunoglobulin heavy variable 2-26 OS=Homo sapiens OX=9606 GN=IGHV2-26 PE=3 SV=1	1	4	4	4	5	59.7	13.182	119	0	18.249	20972000			492;2633;6503;8564	True;True;True;True	530;2835;7073;9351	11355;11356;11357;11358;11359;11360;11361;11362;11363;11364;11365;11366;11367;11368;50680;50681;50682;50683;50684;50685;50686;130907;130908;130909;130910;130911;130912;130913;130914;130915;172922	15617;15618;15619;15620;15621;15622;15623;15624;15625;15626;15627;15628;15629;15630;15631;15632;70245;70246;70247;70248;70249;70250;70251;70252;175340;175341;175342;175343;175344;232642;232643	15618;70251;175343;232643										198180									207450
A0A0B4J1V6	A0A0B4J1V6		IGHV3-73	sp|A0A0B4J1V6|HV373_HUMAN Immunoglobulin heavy variable 3-73 OS=Homo sapiens OX=9606 GN=IGHV3-73 PE=3 SV=1	1	5	2	2	0	42.9	12.858	119	0	110.13	2550500			617;3232;3674;7056;8938	True;False;False;True;False	669;3490;3968;7729;9768	14327;63546;63547;63548;63549;63550;63551;63552;63553;63554;71486;71487;71488;71489;71490;71491;71492;71493;71494;71495;71496;71497;71498;71499;71500;71501;71502;71503;71504;71505;71506;71507;71508;71509;71510;71511;71512;71513;71514;71515;71516;71517;71518;71519;71520;71521;71522;71523;71524;71525;71526;71527;71528;71529;71530;71531;71532;71533;71534;71535;71536;71537;71538;71539;71540;71541;715…	20102;89291;89292;89293;89294;89295;89296;99613;99614;99615;99616;99617;99618;99619;99620;99621;99622;99623;99624;99625;99626;99627;99628;99629;99630;99631;99632;99633;99634;99635;99636;99637;99638;99639;99640;99641;99642;99643;99644;99645;99646;99647;99648;99649;99650;99651;99652;99653;99654;99655;99656;99657;99658;99659;99660;99661;99662;99663;99664;99665;99666;99667;99668;99669;99670;99671;996…	20102;89292;99661;192002;243127
A0A0B4J1X5;A0A075B7E8	A0A0B4J1X5;A0A075B7E8		IGHV3-74;IGHV3OR16-13	sp|A0A0B4J1X5|HV374_HUMAN Immunoglobulin heavy variable 3-74 OS=Homo sapiens OX=9606 GN=IGHV3-74 PE=3 SV=1;tr|A0A075B7E8|A0A075B7E8_HUMAN Immunoglobulin heavy variable 3/OR16-13 (non-functional) (Fragment) OS=Homo sapiens OX=9606 GN=IGHV3OR16-13 PE=1 SV=1	2	7	4	4	20	57.3	12.839	117	0	150.66	617030000			171;1830;3727;4671;6105;7078;7080	False;True;True;True;True;False;False	180;1948;1949;4024;5041;6598;7752;7753;7756	4177;4178;4179;4180;4181;4182;4183;4184;4185;4186;4187;4188;4189;4190;4191;4192;4193;4194;4195;4196;4197;4198;4199;4200;4201;4202;4203;4204;4205;4206;4207;4208;4209;4210;4211;4212;4213;4214;4215;4216;4217;4218;4219;4220;4221;4222;4223;4224;4225;4226;4227;4228;4229;4230;4231;4232;4233;4234;4235;4236;4237;4238;4239;4240;4241;4242;4243;4244;4245;4246;4247;4248;4249;4250;4251;4252;4253;4254;4255;4256…	6207;6208;6209;6210;6211;6212;6213;6214;6215;6216;6217;6218;6219;6220;6221;6222;6223;6224;6225;6226;6227;6228;6229;6230;6231;6232;6233;6234;6235;6236;6237;6238;6239;6240;6241;6242;6243;6244;6245;6246;6247;6248;6249;6250;6251;6252;6253;6254;6255;6256;6257;6258;6259;6260;6261;6262;6263;6264;6265;6266;6267;6268;6269;6270;6271;6272;6273;6274;6275;6276;6277;6278;6279;6280;6281;6282;6283;6284;6285;6286…	6254;46015;101471;126670;164397;193134;193198	34	102		4170700	6591000		1047300	2616000	1983200	4979300				4116800	4322500				6439200	1332300			3161900
A0A0B4J1X8	A0A0B4J1X8		IGHV3-43	sp|A0A0B4J1X8|HV343_HUMAN Immunoglobulin heavy variable 3-43 OS=Homo sapiens OX=9606 GN=IGHV3-43 PE=3 SV=1	1	4	2	2	1	38.1	13.077	118	0.0034924	2.8042	4749600			1851;6094;7037;8936	False;True;False;True	1971;6581;7704;7705;9766	34441;34442;34443;34444;34445;121827;121828;141842;141843;141844;141845;141846;141847;141848;141849;141850;141851;141852;141853;141854;141855;141856;141857;141858;141859;141860;141861;141862;141863;141864;141865;141866;141867;141868;141869;141870;141871;141872;141873;141874;141875;141876;141877;141878;141879;141880;141881;141882;141883;141884;141885;141886;141887;141888;141889;141890;141891;14189…	47722;47723;47724;47725;47726;47727;164208;164209;164210;164211;190641;190642;190643;190644;190645;190646;190647;190648;190649;190650;190651;190652;190653;190654;190655;190656;190657;190658;190659;190660;190661;190662;190663;190664;190665;190666;190667;190668;190669;190670;190671;190672;190673;190674;190675;190676;190677;190678;190679;190680;190681;190682;190683;190684;190685;190686;190687;190688…	47724;164208;190736;243062	35	102
A0A0B4J1Y8	A0A0B4J1Y8		IGLV9-49	sp|A0A0B4J1Y8|LV949_HUMAN Immunoglobulin lambda variable 9-49 OS=Homo sapiens OX=9606 GN=IGLV9-49 PE=1 SV=1	1	6	6	6	0	30.1	13.024	123	0	20.023	154590000			3204;3383;9656;9657;9809;9810	True;True;True;True;True;True	3462;3653;10566;10567;10730;10731	63074;63075;63076;63077;63078;63079;63080;63081;63082;63083;63084;63085;63086;63087;63088;65582;65583;65584;65585;200929;200930;205711;205712;205713	88622;88623;88624;88625;88626;88627;88628;88629;91844;272536;272537;278757;278758	88624;91844;272536;272537;278757;278758
A0A0B4J1Y9	A0A0B4J1Y9		IGHV3-72	sp|A0A0B4J1Y9|HV372_HUMAN Immunoglobulin heavy variable 3-72 OS=Homo sapiens OX=9606 GN=IGHV3-72 PE=3 SV=1	1	9	7	5	26	60.5	13.203	119	0	323.31	304980000			618;1567;3232;3674;6095;6806;7035;7036;8937	True;True;False;False;True;True;True;True;True	670;1671;3490;3968;6582;6583;7444;7701;7702;7703;9767	14328;14329;14330;14331;14332;14333;14334;14335;14336;14337;14338;14339;14340;14341;14342;14343;14344;14345;14346;14347;14348;14349;28583;28584;63546;63547;63548;63549;63550;63551;63552;63553;63554;71486;71487;71488;71489;71490;71491;71492;71493;71494;71495;71496;71497;71498;71499;71500;71501;71502;71503;71504;71505;71506;71507;71508;71509;71510;71511;71512;71513;71514;71515;71516;71517;71518;715…	20103;20104;20105;20106;20107;20108;20109;20110;20111;20112;20113;20114;20115;20116;20117;20118;20119;20120;20121;20122;20123;20124;39466;39467;39468;89291;89292;89293;89294;89295;89296;99613;99614;99615;99616;99617;99618;99619;99620;99621;99622;99623;99624;99625;99626;99627;99628;99629;99630;99631;99632;99633;99634;99635;99636;99637;99638;99639;99640;99641;99642;99643;99644;99645;99646;99647;996…	20103;39466;89292;99661;164217;184149;190635;190640;243080	36	104		2373300	2262500				1533300			618150			1969400				4126700	1498300			1255200
A0A0B4J231;B9A064;P0CG04	A0A0B4J231;B9A064;P0CG04	Immunoglobulin lambda-like polypeptide 5;Ig lambda-1 chain C regions	IGLL5;IGLC1	tr|A0A0B4J231|A0A0B4J231_HUMAN Immunoglobulin lambda-like polypeptide 5 OS=Homo sapiens OX=9606 GN=IGLL5 PE=1 SV=1;sp|B9A064|IGLL5_HUMAN Immunoglobulin lambda-like polypeptide 5 OS=Homo sapiens OX=9606 GN=IGLL5 PE=2 SV=2;sp|P0CG04|IGLC1_HUMAN Immunoglobuli	3	14	5	5	64	51.2	23.15	215	0	74.222	3062000000			113;328;329;609;861;7599;7600;8252;8253;8798;8799;10364;10639;10640	True;True;True;True;False;False;False;False;False;False;False;True;False;False	118;351;352;661;927;8313;8314;9014;9015;9609;9610;11346;11643;11644	2829;2830;2831;2832;2833;2834;2835;2836;2837;2838;2839;2840;2841;2842;2843;2844;2845;2846;2847;2848;2849;2850;2851;2852;2853;2854;2855;2856;2857;2858;2859;2860;2861;2862;2863;2864;2865;2866;2867;2868;2869;2870;2871;2872;2873;2874;2875;8155;8156;8157;8158;8159;8160;8161;8162;8163;8164;8165;8166;8167;8168;8169;8170;8171;8172;8173;8174;8175;8176;8177;8178;8179;13882;13883;13884;13885;13886;13887;138…	4290;4291;4292;4293;4294;4295;4296;4297;4298;4299;4300;4301;4302;4303;4304;4305;4306;4307;4308;4309;4310;4311;4312;4313;4314;4315;4316;4317;4318;4319;11091;11092;11093;11094;11095;11096;11097;11098;11099;11100;11101;11102;11103;19116;19117;19118;19119;19120;19121;19122;19123;19124;19125;19126;19127;19128;19129;19130;19131;19132;19133;19134;19135;19136;19137;19138;19139;19140;19141;19142;19143;191…	4291;11091;11103;19688;26184;207055;207106;224551;224552;240499;240613;295255;303750;303887			3398200	8882500	8233600	22833000	34457000	8232300	17367000	9164400	5913400	7808400	11915000	2512500	2910600	7538900	8014400		53100000	8499800	24327000	27696000	17569000	33540000	11655000	43083000
A0A0B4J2B5;S4R460	A0A0B4J2B5;S4R460		IGHV3OR16-9	tr|A0A0B4J2B5|A0A0B4J2B5_HUMAN Immunoglobulin heavy variable 3/OR16-9 (non-functional) (Fragment) OS=Homo sapiens OX=9606 GN=IGHV3OR16-9 PE=1 SV=1;tr|S4R460|S4R460_HUMAN Immunoglobulin heavy variable 3/OR16-9 (non-functional) OS=Homo sapiens OX=9606 GN=IGH	2	3	2	1	65	41.8	10.657	98	0	323.31	7932000000			172;2733;7037	True;True;False	181;182;2943;7704;7705	4306;4307;4308;4309;4310;4311;4312;4313;4314;4315;4316;4317;4318;4319;4320;4321;4322;4323;4324;4325;4326;4327;4328;4329;4330;4331;4332;4333;4334;4335;4336;4337;4338;4339;4340;4341;4342;4343;4344;4345;4346;4347;4348;4349;4350;4351;4352;4353;4354;4355;4356;4357;4358;4359;4360;4361;4362;4363;4364;4365;4366;4367;4368;4369;4370;4371;4372;4373;4374;4375;4376;4377;4378;4379;53003;53004;53005;53006;53007…	6308;6309;6310;6311;6312;6313;6314;6315;6316;6317;6318;6319;6320;6321;6322;6323;6324;6325;6326;6327;6328;6329;6330;6331;6332;6333;6334;6335;6336;6337;6338;6339;6340;6341;6342;6343;6344;6345;6346;6347;6348;6349;6350;6351;6352;6353;6354;6355;6356;6357;6358;6359;6360;6361;6362;6363;6364;6365;6366;6367;6368;6369;6370;73515;73516;73517;73518;73519;73520;73521;73522;73523;73524;73525;73526;73527;73528;…	6335;73524;190736	35	83	55420000	50132000	112650000	26848000	24364000	61900000	17724000	41338000	14639000	34985000	31959000	79949000	81208000	34776000	7891200	14575000	109680000	30447000	49759000	18772000	121360000	68753000	25931000	75376000
A0A0B4J2H0	A0A0B4J2H0		IGHV1-69-2	sp|A0A0B4J2H0|HV69D_HUMAN Immunoglobulin heavy variable 1-69D OS=Homo sapiens OX=9606 GN=IGHV1-69D PE=1 SV=1	1	5	1	1	0	64.1	12.66	117	0	75.856	1996000			741;7283;7284;8053;10328	False;False;False;False;True	803;7971;7972;7973;8804;11307	16355;16356;16357;16358;16359;16360;16361;16362;16363;16364;16365;16366;16367;16368;16369;16370;16371;146759;146760;146761;146762;146763;146764;146765;162562;162563;162564;162565;162566;162567;162568;162569;162570;162571;162572;162573;162574;162575;162576;162577;162578;162579;162580;162581;162582;162583;162584;162585;162586;162587;162588;162589;162590;162591;162592;162593;162594;162595;162596;162…	22926;22927;22928;22929;22930;22931;22932;22933;22934;22935;22936;22937;22938;22939;22940;22941;22942;22943;22944;22945;198045;198046;198047;198048;198049;198050;198051;198052;198053;198054;198055;198056;198057;198058;198059;218880;218881;218882;218883;218884;218885;218886;218887;218888;218889;218890;218891;218892;218893;218894;218895;218896;218897;218898;218899;218900;218901;218902;218903;218904…	22926;198054;198058;218901;294333	37	67
A0A0C4DFP6;Q9NQ79;Q5T4F6	A0A0C4DFP6;Q9NQ79;Q5T4F6	Cartilage acidic protein 1	CRTAC1	tr|A0A0C4DFP6|A0A0C4DFP6_HUMAN Cartilage acidic protein 1 OS=Homo sapiens OX=9606 GN=CRTAC1 PE=1 SV=1;sp|Q9NQ79|CRAC1_HUMAN Cartilage acidic protein 1 OS=Homo sapiens OX=9606 GN=CRTAC1 PE=1 SV=2;tr|Q5T4F6|Q5T4F6_HUMAN Cartilage acidic protein 1 (Fragment)	3	19	19	19	0	52.9	69.706	637	0	82.591	78425000			1573;1653;1741;2359;3186;3387;3613;3614;3764;3961;3998;4002;4030;6349;7089;7399;9468;10520;10983	True;True;True;True;True;True;True;True;True;True;True;True;True;True;True;True;True;True;True	1677;1761;1851;2534;3443;3657;3900;3901;4073;4282;4319;4323;4351;6861;7767;8096;10360;11512;12024	28659;28660;28661;29940;29941;31721;31722;31723;31724;46153;46154;46155;46156;46157;46158;62971;65596;65597;70232;70233;73495;73496;73497;73498;73499;73500;76824;77181;77182;77183;77498;77499;77500;77501;77502;77987;77988;77989;126985;126986;126987;126988;126989;143544;143545;149706;196256;196257;222446;222447;222448;222449;232306	39550;39551;39552;41337;41338;43978;43979;43980;43981;64384;64385;64386;64387;64388;64389;64390;64391;64392;64393;64394;88515;91866;91867;98067;98068;102211;102212;102213;102214;102215;102216;102217;106444;106445;106446;106843;106844;106845;107273;107274;107275;107276;107277;107709;107710;107711;107712;107713;107714;170488;170489;170490;170491;193311;193312;193313;193314;201701;265901;265902;3008…	39552;41337;43979;64385;88515;91867;98067;98068;102216;106446;106843;107275;107714;170490;193314;201701;265902;300806;314952	38;39;40	409;420;514
A0A0C4DFP7;Q9BXJ1	A0A0C4DFP7;Q9BXJ1	Complement C1q tumor necrosis factor-related protein 1	C1QTNF1	tr|A0A0C4DFP7|A0A0C4DFP7_HUMAN Complement C1q tumor necrosis factor-related protein 1 OS=Homo sapiens OX=9606 GN=C1QTNF1 PE=1 SV=1;sp|Q9BXJ1|C1QT1_HUMAN Complement C1q tumor necrosis factor-related protein 1 OS=Homo sapiens OX=9606 GN=C1QTNF1 PE=1 SV=1	2	1	1	1	0	6.5	22.742	199	0	18.647	1224200			8277	True	9042	167208;167209	225229;225230	225230
A0A0C4DG07;O60934;A0A087X1V5	A0A0C4DG07;O60934;A0A087X1V5	Nibrin	NBN	tr|A0A0C4DG07|A0A0C4DG07_HUMAN Nibrin OS=Homo sapiens OX=9606 GN=NBN PE=1 SV=1;sp|O60934|NBN_HUMAN Nibrin OS=Homo sapiens OX=9606 GN=NBN PE=1 SV=1;tr|A0A087X1V5|A0A087X1V5_HUMAN Nibrin (Fragment) OS=Homo sapiens OX=9606 GN=NBN PE=1 SV=1	3	2	2	2	0	4.5	75.968	672	0.0076586	2.3666	26997000			4440;5165	True;True	4789;5580	88001;101862;101863;101864;101865	121015;121016;121017;138793;138794	121015;138794
A0A0C4DG09;Q8N126	A0A0C4DG09;Q8N126	Cell adhesion molecule 3	CADM3	tr|A0A0C4DG09|A0A0C4DG09_HUMAN Cell adhesion molecule 3 (Fragment) OS=Homo sapiens OX=9606 GN=CADM3 PE=1 SV=1;sp|Q8N126|CADM3_HUMAN Cell adhesion molecule 3 OS=Homo sapiens OX=9606 GN=CADM3 PE=1 SV=1	2	2	2	2	0	14.5	25.655	234	0.0012392	3.694	2033700			1684;3763	True;True	1793;4072	30385;73493;73494	41914;41915;102210	41915;102210
A0A0C4DGL1;H0YNG5;P49641;H0YKQ2;H0YKT0;H0YKM7;H0YLB9	A0A0C4DGL1;H0YNG5;P49641	Alpha-mannosidase;Alpha-mannosidase 2x	MAN2A2	tr|A0A0C4DGL1|A0A0C4DGL1_HUMAN Alpha-mannosidase OS=Homo sapiens OX=9606 GN=MAN2A2 PE=1 SV=1;tr|H0YNG5|H0YNG5_HUMAN Alpha-mannosidase OS=Homo sapiens OX=9606 GN=MAN2A2 PE=1 SV=1;sp|P49641|MA2A2_HUMAN Alpha-mannosidase 2x OS=Homo sapiens OX=9606 GN=MAN2A2 P	7	3	3	3	0	7.9	90.691	796	0	6.6602	1550900			3276;3843;9072	True;True;True	3538;4156;9910	64049;64050;64051;74528;185271	89983;89984;103369;248912	89983;103369;248912
A0A0C4DGZ8;P07359	A0A0C4DGZ8;P07359	Platelet glycoprotein Ib alpha chain;Glycocalicin	GP1BA	tr|A0A0C4DGZ8|A0A0C4DGZ8_HUMAN Glycoprotein Ib (Platelet), alpha polypeptide OS=Homo sapiens OX=9606 GN=GP1BA PE=1 SV=1;sp|P07359|GP1BA_HUMAN Platelet glycoprotein Ib alpha chain OS=Homo sapiens OX=9606 GN=GP1BA PE=1 SV=2	2	10	10	10	8	15.8	68.954	626	0	100.47	56289000			590;983;3689;3690;3837;6247;6248;6256;9800;10564	True;True;True;True;True;True;True;True;True;True	638;639;1060;3985;3986;4148;6754;6755;6763;10721;11561	13634;13635;13636;13637;21542;21543;21544;71732;71733;71734;71735;71736;71737;71738;71739;71740;71741;71742;74418;74419;74420;74421;74422;74423;124847;124848;124849;124850;124851;124852;124949;124950;124951;124952;124953;124954;124955;124956;124957;124958;124959;124960;124961;124962;124963;124964;124965;124966;124967;205645;205646;205647;205648;223060;223061;223062;223063;223064;223065;223066;223…	18826;18827;18828;18829;18830;18831;18832;18833;29605;29606;29607;99986;99987;99988;99989;99990;99991;99992;99993;99994;99995;99996;99997;103273;103274;103275;103276;103277;103278;103279;167735;167736;167737;167738;167739;167913;167914;167915;167916;167917;167918;167919;167920;167921;167922;167923;167924;167925;167926;167927;167928;167929;167930;167931;167932;278639;278640;278641;278642;301516;30…	18829;29605;99992;99997;103273;167735;167739;167925;278641;301526	41	255								659920			3294000	1451300	629180
A0A0C4DH07;Q8N2S1;F8WAA0;M0QZX0;A0A087WXJ2;M0QXV3;M0R351;A0A087WVR1;M0QYE9;A0A087WXC2;A0A087WVV5	A0A0C4DH07;Q8N2S1	Latent-transforming growth factor beta-binding protein 4	LTBP4	tr|A0A0C4DH07|A0A0C4DH07_HUMAN Latent-transforming growth factor beta-binding protein 4 OS=Homo sapiens OX=9606 GN=LTBP4 PE=1 SV=1;sp|Q8N2S1|LTBP4_HUMAN Latent-transforming growth factor beta-binding protein 4 OS=Homo sapiens OX=9606 GN=LTBP4 PE=1 SV=2	11	58	58	58	0	42.1	169.46	1587	0	323.31	1112900000			16;17;154;155;315;316;1192;1211;1212;1242;1340;1417;1420;1421;1451;1452;1535;1646;2025;2026;2149;2182;2191;2369;2490;2837;2862;2863;3312;3360;3361;3524;3570;3798;3877;4078;4737;5469;6429;7238;7867;7889;8121;8575;8576;8600;8601;8602;8876;9373;9996;10084;10103;10189;10210;10211;10224;10916	True;True;True;True;True;True;True;True;True;True;True;True;True;True;True;True;True;True;True;True;True;True;True;True;True;True;True;True;True;True;True;True;True;True;True;True;True;True;True;True;True;True;True;True;True;True;True;True;True;True;True;True;True;True;True;True;True;True	16;17;162;163;338;339;1276;1295;1296;1326;1430;1511;1514;1515;1549;1550;1636;1754;2164;2165;2304;2343;2353;2546;2676;3058;3087;3088;3089;3576;3628;3629;3805;3855;4107;4195;4400;5111;5909;6951;6952;7924;8599;8622;8873;9362;9363;9389;9390;9391;9692;10255;10938;11038;11063;11157;11178;11179;11192;11948	370;371;372;373;374;3899;3900;3901;3902;3903;3904;3905;3906;3907;3908;3909;3910;3911;3912;8032;8033;8034;8035;8036;8037;8038;8039;8040;8041;8042;8043;24131;24132;24133;24134;24135;24242;24243;24244;24245;24246;24247;24248;24249;24250;24251;24252;24253;24254;24445;24446;24447;24448;24449;25533;25534;26384;26385;26386;26387;26388;26389;26396;26397;26398;26399;26400;26401;26402;26701;26702;26703;267…	610;611;612;613;614;5894;5895;5896;5897;5898;5899;5900;5901;5902;5903;5904;5905;5906;5907;5908;5909;5910;5911;5912;5913;5914;5915;10944;10945;10946;10947;10948;10949;10950;10951;10952;10953;10954;10955;10956;10957;10958;10959;10960;10961;33428;33429;33430;33431;33544;33545;33546;33547;33548;33549;33550;33551;33552;33553;33554;33555;33556;33805;33806;35365;35366;35367;35368;35369;36431;36432;36433…	610;613;5899;5911;10944;10957;33431;33545;33553;33806;35368;36432;36445;36447;36747;36753;38749;41271;53321;53322;56200;57446;58302;64482;67047;80088;80536;80539;91065;91680;91687;95053;96852;102738;104263;108741;128027;145575;171388;197391;215385;216055;220811;232712;232717;233340;233343;233344;241745;260073;282889;284926;285654;288860;289224;289234;289446;312641	42;43	1436;1533
A0A0C4DH24	A0A0C4DH24		IGKV6-21	sp|A0A0C4DH24|KV621_HUMAN Immunoglobulin kappa variable 6-21 OS=Homo sapiens OX=9606 GN=IGKV6-21 PE=3 SV=1	1	2	2	1	10	28.9	12.43	114	0	64.129	86442000			785;10662	True;True	848;11668	17029;17030;17031;17032;17033;17034;17035;17036;17037;17038;17039;17040;225399;225400;225401;225402;225403;225404;225405;225406;225407;225408;225409;225410;225411;225412;225413;225414;225415;225416;225417;225418;225419;225420;225421;225422;225423;225424;225425;225426;225427;225428	23641;23642;23643;23644;23645;23646;23647;23648;23649;23650;23651;23652;23653;23654;23655;304779;304780;304781;304782;304783;304784;304785;304786;304787;304788;304789;304790;304791;304792;304793;304794;304795;304796;304797;304798;304799;304800;304801;304802;304803	23643;304783				777510	2388500				681700					583330					6749700			4006800				2332200
A0A0C4DH25	A0A0C4DH25		IGKV3D-20	sp|A0A0C4DH25|KVD20_HUMAN Immunoglobulin kappa variable 3D-20 OS=Homo sapiens OX=9606 GN=IGKV3D-20 PE=3 SV=1	1	3	1	1	0	27.6	12.515	116	0.0011862	2.9666	520640000			845;3161;5811	False;False;True	909;3416;6275	18489;18490;18491;18492;18493;18494;18495;18496;18497;18498;18499;18500;18501;18502;18503;18504;18505;18506;18507;18508;18509;18510;18511;18512;18513;18514;18515;18516;18517;18518;18519;18520;18521;18522;18523;18524;18525;18526;18527;18528;18529;18530;18531;18532;18533;18534;18535;18536;18537;18538;18539;18540;18541;18542;18543;18544;18545;18546;18547;18548;18549;18550;18551;18552;18553;18554;185…	25625;25626;25627;25628;25629;25630;25631;25632;25633;25634;25635;25636;25637;25638;25639;25640;25641;25642;25643;25644;25645;25646;25647;25648;25649;25650;25651;25652;25653;25654;25655;25656;25657;25658;25659;25660;25661;25662;25663;25664;25665;25666;25667;25668;25669;25670;25671;25672;25673;25674;25675;25676;25677;25678;25679;25680;25681;25682;25683;25684;25685;25686;25687;25688;25689;25690;256…	25686;87957;155476
A0A0C4DH29	A0A0C4DH29		IGHV1-3	sp|A0A0C4DH29|HV103_HUMAN Immunoglobulin heavy variable 1-3 OS=Homo sapiens OX=9606 GN=IGHV1-3 PE=3 SV=1	1	3	2	2	1	35	13.008	117	0	136.71	17836000			2007;5539;8053	True;True;False	2142;2143;5990;8804	37918;37919;37920;37921;37922;37923;37924;37925;37926;37927;37928;37929;37930;37931;37932;37933;37934;109885;109886;162562;162563;162564;162565;162566;162567;162568;162569;162570;162571;162572;162573;162574;162575;162576;162577;162578;162579;162580;162581;162582;162583;162584;162585;162586;162587;162588;162589;162590;162591;162592;162593;162594;162595;162596;162597;162598;162599;162600;162601;162…	52343;52344;52345;52346;52347;52348;52349;52350;148191;148192;148193;218880;218881;218882;218883;218884;218885;218886;218887;218888;218889;218890;218891;218892;218893;218894;218895;218896;218897;218898;218899;218900;218901;218902;218903;218904;218905;218906;218907;218908;218909;218910;218911;218912;218913;218914;218915;218916;218917;218918;218919;218920;218921;218922;218923;218924;218925;218926;2…	52346;148192;218901	44	100		1204400
A0A0C4DH31	A0A0C4DH31		IGHV1-18	sp|A0A0C4DH31|HV118_HUMAN Immunoglobulin heavy variable 1-18 OS=Homo sapiens OX=9606 GN=IGHV1-18 PE=3 SV=1	1	5	4	4	4	60.7	12.82	117	0	140.47	57856000			754;7288;8002;8424;10341	True;True;False;True;True	817;7978;8744;8745;9198;11321;11322	16638;16639;16640;16641;16642;16643;16644;16645;16646;16647;16648;16649;16650;16651;146782;162101;162102;162103;162104;162105;162106;162107;162108;162109;162110;162111;162112;162113;162114;162115;162116;162117;162118;162119;162120;162121;162122;162123;162124;162125;162126;162127;162128;162129;162130;162131;162132;162133;162134;162135;162136;162137;162138;162139;162140;162141;162142;162143;162144;…	23247;23248;23249;23250;23251;23252;23253;23254;23255;23256;23257;198091;198092;218384;218385;218386;218387;218388;218389;218390;218391;218392;218393;218394;218395;218396;218397;218398;218399;218400;218401;218402;218403;218404;218405;218406;218407;218408;218409;218410;218411;218412;218413;218414;218415;218416;218417;218418;218419;218420;218421;218422;218423;218424;218425;218426;218427;228546;2285…	23247;198091;218396;228546;294505	45	89		2053800	3296800
A0A0C4DH32	A0A0C4DH32		IGHV3-20	sp|A0A0C4DH32|HV320_HUMAN Immunoglobulin heavy variable 3-20 OS=Homo sapiens OX=9606 GN=IGHV3-20 PE=3 SV=2	1	2	1	1	0	25.6	12.673	117	0.00453	2.6199	0			6093;7037	True;False	6580;7704;7705	121826;141842;141843;141844;141845;141846;141847;141848;141849;141850;141851;141852;141853;141854;141855;141856;141857;141858;141859;141860;141861;141862;141863;141864;141865;141866;141867;141868;141869;141870;141871;141872;141873;141874;141875;141876;141877;141878;141879;141880;141881;141882;141883;141884;141885;141886;141887;141888;141889;141890;141891;141892;141893;141894;141895;141896;141897;…	164207;190641;190642;190643;190644;190645;190646;190647;190648;190649;190650;190651;190652;190653;190654;190655;190656;190657;190658;190659;190660;190661;190662;190663;190664;190665;190666;190667;190668;190669;190670;190671;190672;190673;190674;190675;190676;190677;190678;190679;190680;190681;190682;190683;190684;190685;190686;190687;190688;190689;190690;190691;190692;190693;190694;190695;190696;…	164207;190736	35	102
A0A0C4DH33	A0A0C4DH33		IGHV1-24	sp|A0A0C4DH33|HV124_HUMAN Immunoglobulin heavy variable 1-24 OS=Homo sapiens OX=9606 GN=IGHV1-24 PE=3 SV=1	1	2	2	2	1	34.2	12.824	117	0	15.057	3866800			3663;10340	True;True	3956;11320	71248;71249;71250;71251;217971;217972;217973	99342;99343;99344;99345;99346;294486	99346;294486				136390
A0A0C4DH34	A0A0C4DH34		IGHV4-28	sp|A0A0C4DH34|HV428_HUMAN Immunoglobulin heavy variable 4-28 OS=Homo sapiens OX=9606 GN=IGHV4-28 PE=3 SV=1	1	6	4	4	0	50.4	13.124	117	0	39.803	29490000			3661;6196;7546;8592;10338;10339	False;True;False;True;True;True	3954;6700;8255;9379;11318;11319	71106;71107;71108;123853;123854;123855;123856;123857;123858;123859;123860;123861;123862;123863;123864;123865;123866;152393;173440;217966;217967;217968;217969;217970	99202;99203;99204;99205;99206;99207;99208;166659;166660;166661;166662;166663;166664;166665;166666;166667;166668;166669;166670;166671;205226;205227;205228;233286;294483;294484;294485	99208;166664;205227;233286;294483;294485
A0A0C4DH35	A0A0C4DH35		IGHV3-35	tr|A0A0C4DH35|A0A0C4DH35_HUMAN Immunoglobulin heavy variable 3-35 (non-functional) (Fragment) OS=Homo sapiens OX=9606 GN=IGHV3-35 PE=1 SV=1	1	1	1	1	0	9.4	12.81	117	0	61.613	183470000			173	True	183	4380;4381;4382;4383;4384;4385;4386;4387;4388;4389;4390;4391;4392;4393;4394;4395;4396;4397;4398;4399;4400;4401;4402;4403;4404;4405;4406;4407;4408;4409;4410;4411;4412;4413;4414;4415;4416;4417;4418;4419;4420;4421;4422;4423;4424;4425;4426;4427;4428;4429;4430;4431	6371;6372;6373;6374;6375;6376;6377;6378;6379;6380;6381;6382;6383;6384;6385;6386;6387;6388;6389;6390;6391;6392;6393;6394;6395;6396;6397;6398;6399;6400;6401;6402;6403;6404;6405;6406;6407;6408;6409;6410;6411;6412;6413;6414;6415;6416;6417;6418;6419;6420;6421;6422;6423;6424;6425;6426;6427;6428;6429	6377
A0A0C4DH36	A0A0C4DH36		IGHV3-38	tr|A0A0C4DH36|A0A0C4DH36_HUMAN Immunoglobulin heavy variable 3-38 (non-functional) (Fragment) OS=Homo sapiens OX=9606 GN=IGHV3-38 PE=1 SV=1	1	2	2	2	1	12.9	12.758	116	0	126.34	77025000			1852;7076	True;True	1972;7749;7750	34446;34447;34448;143281;143282;143283;143284;143285;143286;143287;143288;143289;143290;143291;143292;143293;143294;143295;143296;143297;143298;143299;143300;143301;143302;143303;143304;143305;143306;143307;143308;143309;143310;143311;143312;143313;143314;143315;143316;143317;143318;143319;143320;143321;143322;143323;143324;143325;143326;143327;143328;143329;143330;143331	47728;193014;193015;193016;193017;193018;193019;193020;193021;193022;193023;193024;193025;193026;193027;193028;193029;193030;193031;193032;193033;193034;193035;193036;193037;193038;193039;193040;193041;193042;193043;193044;193045;193046;193047;193048;193049;193050;193051;193052;193053;193054;193055;193056;193057;193058;193059;193060;193061;193062;193063;193064;193065;193066;193067;193068;193069;1…	47728;193038	46	100							470770
A0A0C4DH38	A0A0C4DH38		IGHV5-51	sp|A0A0C4DH38|HV551_HUMAN Immunoglobulin heavy variable 5-51 OS=Homo sapiens OX=9606 GN=IGHV5-51 PE=3 SV=1	1	6	6	4	44	64.1	12.674	117	0	231.94	447380000			732;3664;3908;7526;8291;10991	True;True;True;True;True;True	791;792;793;794;3957;3958;4226;8231;8232;9056;12033	16138;16139;16140;16141;16142;16143;16144;16145;16146;16147;16148;16149;16150;16151;16152;16153;16154;16155;16156;16157;16158;16159;16160;16161;16162;16163;16164;16165;16166;16167;16168;16169;16170;16171;16172;16173;16174;16175;16176;16177;16178;16179;16180;16181;16182;16183;16184;16185;16186;16187;16188;16189;16190;16191;16192;16193;16194;16195;16196;16197;71252;71253;71254;71255;71256;71257;712…	22753;22754;22755;22756;22757;22758;22759;22760;22761;22762;22763;22764;22765;22766;22767;22768;22769;22770;22771;22772;22773;22774;22775;22776;22777;22778;22779;22780;22781;22782;22783;22784;22785;22786;22787;22788;22789;22790;22791;22792;22793;22794;22795;22796;22797;22798;99347;99348;99349;99350;99351;99352;99353;99354;99355;99356;99357;99358;99359;99360;99361;99362;99363;99364;99365;99366;993…	22786;99389;105343;204330;225439;315044	47;48	67;112		3235700	6819900		1836200	789510	834280	2839700			1448400	951900	1040000	1926600		1385200	6530400	1289000	1560800	1830600	7121800	1615800		2285400
A0A0C4DH41;P01825;A0A087WW49	A0A0C4DH41;P01825	Ig heavy chain V-II region NEWM	IGHV4-61	sp|A0A0C4DH41|HV461_HUMAN Immunoglobulin heavy variable 4-61 OS=Homo sapiens OX=9606 GN=IGHV4-61 PE=3 SV=1;sp|P01825|HV459_HUMAN Immunoglobulin heavy variable 4-59 OS=Homo sapiens OX=9606 GN=IGHV4-59 PE=1 SV=2	3	7	7	2	42	50	13.066	118	0	236.04	903850000			3660;6195;7545;8590;8591;10326;10327	True;True;True;True;True;True;True	3953;6699;8254;9377;9378;11305;11306	71103;71104;71105;123745;123746;123747;123748;123749;123750;123751;123752;123753;123754;123755;123756;123757;123758;123759;123760;123761;123762;123763;123764;123765;123766;123767;123768;123769;123770;123771;123772;123773;123774;123775;123776;123777;123778;123779;123780;123781;123782;123783;123784;123785;123786;123787;123788;123789;123790;123791;123792;123793;123794;123795;123796;123797;123798;123…	99198;99199;99200;99201;166518;166519;166520;166521;166522;166523;166524;166525;166526;166527;166528;166529;166530;166531;166532;166533;166534;166535;166536;166537;166538;166539;166540;166541;166542;166543;166544;166545;166546;166547;166548;166549;166550;166551;166552;166553;166554;166555;166556;166557;166558;166559;166560;166561;166562;166563;166564;166565;166566;166567;166568;166569;166570;1665…	99201;166533;205225;233283;233284;294301;294328			3058300	9117000	15536000			4125300	2981800	3080600				2602300	5755700				10966000	5269400	11595000	3440000	19835000	3647200		8435800
A0A0C4DH43	A0A0C4DH43			sp|A0A0C4DH43|HV70D_HUMAN Immunoglobulin heavy variable 2-70D OS=Homo sapiens OX=9606 GN=IGHV2-70D PE=3 SV=1	1	4	4	1	15	39.5	13.312	119	0	69.453	165190000			496;2010;4400;6996	True;True;True;True	534;2147;4744;7652;7653	11405;11406;11407;11408;11409;11410;11411;11412;11413;11414;11415;11416;11417;11418;11419;11420;11421;11422;11423;11424;11425;11426;11427;11428;11429;11430;11431;11432;11433;11434;11435;11436;11437;11438;11439;11440;11441;11442;11443;38020;38021;38022;87215;87216;87217;87218;87219;87220;87221;87222;87223;87224;87225;87226;87227;87228;87229;87230;87231;87232;87233;87234;87235;87236;87237;87238;872…	15686;15687;15688;15689;15690;15691;15692;15693;15694;15695;15696;15697;15698;15699;15700;15701;15702;15703;15704;15705;15706;15707;15708;15709;15710;15711;15712;15713;15714;15715;15716;15717;15718;15719;15720;15721;15722;15723;15724;15725;15726;15727;15728;52476;52477;52478;119921;119922;119923;119924;119925;119926;119927;119928;119929;119930;119931;119932;119933;119934;189459;189460;189461;1894…	15716;52476;119933;189464	49	103		1799500	2458500					2422000				4548100					3643300			1313500
A0A0C4DH67;A0A0C4DH69	A0A0C4DH67;A0A0C4DH69		IGKV1-8;IGKV1-9	sp|A0A0C4DH67|KV108_HUMAN Immunoglobulin kappa variable 1-8 OS=Homo sapiens OX=9606 GN=IGKV1-8 PE=3 SV=1;sp|A0A0C4DH69|KV109_HUMAN Immunoglobulin kappa variable 1-9 OS=Homo sapiens OX=9606 GN=IGKV1-9 PE=3 SV=1	2	5	5	4	16	45.2	12.537	115	0	139.84	195420000			781;782;783;5804;6591	True;True;True;True;True	844;845;846;6268;7203	16939;16940;16941;16942;16943;16944;115076;115077;115078;115079;115080;115081;115082;115083;115084;115085;115086;115087;115088;115089;115090;115091;115092;115093;115094;115095;115096;115097;115098;115099;115100;115101;115102;115103;115104;115105;115106;115107;115108;115109;115110;115111;115112;115113;115114;115115;115116;115117;115118;115119;115120;115121;115122;115123;115124;115125;115126;115127…	23516;23517;23518;23519;23520;154543;154544;154545;154546;154547;154548;154549;154550;154551;154552;154553;154554;154555;154556;154557;154558;154559;154560;154561;154562;154563;154564;154565;154566;154567;154568;154569;154570;154571;154572;154573;154574;154575;154576;154577;154578;154579;154580;154581;154582;154583;154584;154585;154586;154587;154588;154589;154590;154591;154592;154593;154594;15459…	23516;23517;23520;154569;177874					1852500		1679400		1344900					843160							3500200		2179000	1515000		1598300
A0A0C4DH68;A0A075B6R9	A0A0C4DH68;A0A075B6R9		IGKV2-24;IGKV2D-24	sp|A0A0C4DH68|KV224_HUMAN Immunoglobulin kappa variable 2-24 OS=Homo sapiens OX=9606 GN=IGKV2-24 PE=3 SV=1;tr|A0A075B6R9|A0A075B6R9_HUMAN Immunoglobulin kappa variable 2D-24 (non-functional) (Fragment) OS=Homo sapiens OX=9606 GN=IGKV2D-24 PE=4 SV=1	2	5	5	4	45	38.3	13.079	120	0	91.39	1258500000			3159;3170;3171;8638;8639	True;True;True;True;True	3414;3426;3427;9429;9430	62359;62360;62361;62362;62363;62364;62365;62366;62367;62368;62369;62370;62371;62372;62373;62374;62375;62376;62377;62378;62379;62380;62381;62382;62383;62384;62385;62386;62387;62388;62389;62390;62391;62392;62393;62394;62395;62396;62397;62398;62399;62400;62401;62402;62403;62404;62405;62406;62407;62408;62409;62410;62411;62412;62413;62414;62415;62416;62417;62418;62419;62420;62421;62422;62423;62424;624…	87854;87855;87856;87857;87858;87859;87860;87861;87862;87863;87864;87865;87866;87867;87868;87869;87870;87871;87872;87873;87874;87875;87876;87877;87878;87879;87880;87881;87882;87883;87884;87885;87886;87887;87888;87889;87890;87891;87892;87893;87894;87895;87896;87897;87898;88438;88439;88440;88441;88442;88443;88444;88445;88446;88447;88448;88449;88450;88451;88452;88453;88454;88455;88456;88457;88458;884…	87856;88439;88464;234964;234984			2131000	4579000	9221400			5348100	2925500	8508600				7678400	7093200				36413000		1003900	6663000	23269000	16414000		19503000
A0A0C4DH70	A0A0C4DH70		IGHJ2	tr|A0A0C4DH70|A0A0C4DH70_HUMAN Immunoglobulin heavy joining 2 (Fragment) OS=Homo sapiens OX=9606 GN=IGHJ2 PE=4 SV=1	1	1	1	1	0	52.9	2.0503	17	0.005637	2.592	0			11059	True	12108	234319;234320	317573;317574	317574
A0A0C4DH72	A0A0C4DH72		IGKV1-6	sp|A0A0C4DH72|KV106_HUMAN Immunoglobulin kappa variable 1-6 OS=Homo sapiens OX=9606 GN=IGKV1-6 PE=3 SV=1	1	4	1	0	21	26.5	12.697	117	0	36.909	344190000			5803;6663;6664;6665	True;False;False;False	6267;7291;7292;7293	114942;114943;114944;114945;114946;114947;114948;114949;114950;114951;114952;114953;114954;114955;114956;114957;114958;114959;114960;114961;114962;114963;114964;114965;114966;114967;114968;114969;114970;114971;114972;114973;114974;114975;114976;114977;114978;114979;114980;114981;114982;114983;114984;114985;114986;114987;114988;114989;114990;114991;114992;114993;114994;114995;114996;114997;114998;…	154401;154402;154403;154404;154405;154406;154407;154408;154409;154410;154411;154412;154413;154414;154415;154416;154417;154418;154419;154420;154421;154422;154423;154424;154425;154426;154427;154428;154429;154430;154431;154432;154433;154434;154435;154436;154437;154438;154439;154440;154441;154442;154443;154444;154445;154446;154447;154448;154449;154450;154451;154452;154453;154454;154455;154456;154457;…	154413;179371;179387;179401							2673600		2536500	708480						1122600			4421700		4522900		4393800			5159000
A0A0C4DH73;P01611	A0A0C4DH73;P01611	Ig kappa chain V-I region Wes	IGKV1-12	sp|A0A0C4DH73|KV112_HUMAN Immunoglobulin kappa variable 1-12 OS=Homo sapiens OX=9606 GN=IGKV1-12 PE=3 SV=1;sp|P01611|KVD12_HUMAN Immunoglobulin kappa variable 1D-12 OS=Homo sapiens OX=9606 GN=IGKV1D-12 PE=1 SV=2	2	4	3	2	1	31.6	12.645	117	0	6.7627	19617000			776;779;780;5803	True;True;True;False	839;842;843;6267	16917;16921;16922;16923;16924;16925;16926;16927;16928;16929;16930;16931;16932;16933;16934;16935;16936;16937;16938;114942;114943;114944;114945;114946;114947;114948;114949;114950;114951;114952;114953;114954;114955;114956;114957;114958;114959;114960;114961;114962;114963;114964;114965;114966;114967;114968;114969;114970;114971;114972;114973;114974;114975;114976;114977;114978;114979;114980;114981;11498…	23493;23498;23499;23500;23501;23502;23503;23504;23505;23506;23507;23508;23509;23510;23511;23512;23513;23514;23515;154401;154402;154403;154404;154405;154406;154407;154408;154409;154410;154411;154412;154413;154414;154415;154416;154417;154418;154419;154420;154421;154422;154423;154424;154425;154426;154427;154428;154429;154430;154431;154432;154433;154434;154435;154436;154437;154438;154439;154440;15444…	23493;23504;23515;154413																			261850
A0A0C4DH90;A0A0C4DH55	A0A0C4DH90;A0A0C4DH55		IGKV3OR2-268;IGKV3D-7	tr|A0A0C4DH90|A0A0C4DH90_HUMAN Immunoglobulin kappa variable 3/OR2-268 (non-functional) (Fragment) OS=Homo sapiens OX=9606 GN=IGKV3OR2-268 PE=4 SV=5;sp|A0A0C4DH55|KVD07_HUMAN Immunoglobulin kappa variable 3D-7 OS=Homo sapiens OX=9606 GN=IGKV3D-7 PE=3 SV=5	2	2	1	1	1	26.7	12.586	116	0.0045819	2.6894	4930500			796;5815	True;False	859;6279	17383;17384;17385;17386;115891;115892;115893;115894;115895;115896;115897;115898;115899;115900;115901;115902;115903;115904;115905;115906;115907;115908;115909;115910;115911;115912;115913;115914;115915;115916;115917;115918;115919;115920;115921;115922;115923;115924;115925;115926;115927;115928;115929;115930;115931;115932;115933;115934;115935;115936;115937;115938;115939;115940;115941;115942;115943;1159…	24192;24193;24194;24195;24196;155600;155601;155602;155603;155604;155605;155606;155607;155608;155609;155610;155611;155612;155613;155614;155615;155616;155617;155618;155619;155620;155621;155622;155623;155624;155625;155626;155627;155628;155629;155630;155631;155632;155633;155634;155635;155636;155637;155638;155639;155640;155641;155642;155643;155644;155645;155646;155647;155648;155649;155650;155651;155652	24193;155632
A0A0D9SEM5;P58400	A0A0D9SEM5;P58400	Neurexin-1-beta	NRXN1	tr|A0A0D9SEM5|A0A0D9SEM5_HUMAN Neurexin-1-beta OS=Homo sapiens OX=9606 GN=NRXN1 PE=1 SV=1;sp|P58400|NRX1B_HUMAN Neurexin-1-beta OS=Homo sapiens OX=9606 GN=NRXN1 PE=1 SV=3	2	10	1	1	0	31.1	50.196	469	1	-2	0	+		2576;3071;3072;5322;6539;7505;9646;9974;10389;10390	False;False;False;False;True;False;False;False;False;False	2771;3316;3317;5747;7124;8208;10556;10914;11373;11374	49706;49707;49708;49709;49710;49711;60360;60361;60362;60363;60364;60365;60366;60367;105628;105629;105630;105631;105632;132151;132152;151722;151723;200788;200789;200790;200791;208965;219118;219119;219120;219121;219122;219123;219124;219125;219126;219127;219128;219129;219130	68829;68830;68831;68832;85296;85297;85298;85299;85300;85301;85302;85303;85304;85305;85306;85307;85308;143001;143002;143003;143004;143005;177046;177047;204125;204126;204127;272398;272399;282454;295833;295834;295835;295836;295837;295838;295839;295840	68831;85302;85307;143002;177046;204127;272399;282454;295833;295838	50	275
A0A0D9SG88;Q5TFM2	A0A0D9SG88;Q5TFM2		CFH	tr|A0A0D9SG88|A0A0D9SG88_HUMAN Complement factor H OS=Homo sapiens OX=9606 GN=CFH PE=1 SV=1;tr|Q5TFM2|Q5TFM2_HUMAN Complement factor H OS=Homo sapiens OX=9606 GN=CFH PE=1 SV=1	2	44	2	2	0	89.5	51.007	449	0	76.288	85109000			702;971;972;1266;1267;1292;1293;1341;1403;1408;1433;1465;2171;2778;3255;3256;3371;3464;3465;4129;4247;4421;4566;4567;4918;4919;5009;5059;5060;6735;6736;7062;7063;7252;7816;7822;7851;7962;8266;8267;8373;8493;9021;11077	False;False;False;False;False;False;False;False;False;False;False;True;False;False;False;False;False;False;False;False;False;False;False;False;False;False;True;False;False;False;False;False;False;False;False;False;False;False;False;False;False;False;False;False	760;761;1048;1049;1350;1351;1376;1377;1378;1431;1497;1502;1529;1563;2332;2996;3514;3515;3516;3641;3740;3741;4452;4453;4584;4767;4768;4922;4923;5304;5305;5306;5399;5456;5457;7368;7369;7735;7736;7939;8545;8551;8582;8700;9029;9030;9031;9144;9145;9276;9856;12128	15723;15724;15725;15726;15727;15728;15729;15730;15731;15732;15733;15734;15735;15736;15737;15738;15739;15740;15741;15742;15743;15744;15745;15746;15747;15748;15749;15750;15751;15752;15753;15754;15755;15756;15757;15758;15759;15760;15761;15762;15763;15764;15765;15766;15767;15768;15769;15770;15771;15772;15773;15774;15775;15776;15777;15778;15779;15780;15781;15782;15783;15784;15785;15786;15787;15788;212…	22193;22194;22195;22196;22197;22198;22199;22200;22201;22202;22203;22204;22205;22206;22207;22208;22209;22210;22211;22212;22213;22214;22215;22216;22217;22218;22219;22220;22221;22222;22223;22224;22225;22226;22227;22228;22229;22230;22231;22232;22233;22234;22235;22236;22237;22238;22239;22240;22241;22242;22243;22244;22245;22246;22247;22248;22249;22250;22251;22252;22253;22254;22255;22256;22257;22258;222…	22216;29230;29464;34332;34344;34534;34537;35379;36304;36328;36526;36798;56547;78332;89658;89712;91738;93204;93216;109563;114912;120315;124049;124063;131229;131359;134319;135172;135230;181689;181691;192358;192480;197759;214222;214537;215126;217495;225100;225139;227705;230689;247986;318068	53;54;55;56;57;58	64;162;190;239;340;432
A0A0G2JIW1;P0DMV9;P0DMV8;V9GZ37	A0A0G2JIW1;P0DMV9;P0DMV8	Heat shock 70 kDa protein 1B;Heat shock 70 kDa protein 1A	HSPA1B;HSPA1A	tr|A0A0G2JIW1|A0A0G2JIW1_HUMAN Heat shock 70 kDa protein 1B OS=Homo sapiens OX=9606 GN=HSPA1B PE=1 SV=1;sp|P0DMV9|HS71B_HUMAN Heat shock 70 kDa protein 1B OS=Homo sapiens OX=9606 GN=HSPA1B PE=1 SV=1;sp|P0DMV8|HS71A_HUMAN Heat shock 70 kDa protein 1A OS=Hom	4	6	5	3	1	16	70.108	642	0	12.628	3660800			1336;1499;2447;4548;6992;9446	True;True;True;True;True;False	1425;1598;2631;4904;7647;10334	25520;27208;27209;27210;27211;27212;47544;90273;140840;140841;140842;194943;194944;194945	35343;37442;37443;37444;37445;37446;37447;65913;123797;189354;263380;263381;263382;263383;263384	35343;37442;65913;123797;189354;263383
A0A0G2JL69;P06681;A0A0G2JIE7;H0Y3H6;B4DQI1;E9PDZ0;A0A0G2JK28;H0Y868	A0A0G2JL69;P06681;A0A0G2JIE7;H0Y3H6;B4DQI1;E9PDZ0;A0A0G2JK28	Complement C2;Complement C2b fragment;Complement C2a fragment	C2	tr|A0A0G2JL69|A0A0G2JL69_HUMAN Complement C2 OS=Homo sapiens OX=9606 GN=C2 PE=1 SV=1;sp|P06681|CO2_HUMAN Complement C2 OS=Homo sapiens OX=9606 GN=C2 PE=1 SV=2;tr|A0A0G2JIE7|A0A0G2JIE7_HUMAN Complement C2 OS=Homo sapiens OX=9606 GN=C2 PE=1 SV=1;tr|H0Y3H6|H0	8	15	4	4	0	26.4	80.149	723	0	31.167	19384000			928;1381;1595;2177;2386;2757;3323;4101;4102;5164;5789;6976;7415;7810;9972	False;False;True;False;False;True;False;False;False;False;False;False;True;False;True	999;1474;1700;2338;2564;2969;3587;4424;4425;5579;6253;7631;8113;8539;10912	20376;20377;20378;20379;20380;20381;20382;26047;29136;41271;41272;41273;41274;46409;46410;54230;54231;54232;54233;54234;54235;65000;65001;65002;79134;79135;79136;79137;79138;79139;79140;79141;101857;101858;101859;101860;101861;114804;140519;140520;140521;150074;158886;158887;208960	27993;27994;27995;36017;40107;56744;56745;56746;56747;64640;75719;75720;75721;75722;75723;75724;75725;75726;75727;75728;75729;75730;75731;91118;91119;109129;109130;109131;109132;109133;109134;109135;138788;138789;138790;138791;138792;154251;188937;188938;188939;188940;202175;214064;282439	27994;36017;40107;56747;64640;75720;91118;109132;109135;138790;154251;188938;202175;214064;282439
A0A0G2JMB2;A0A286YEY5;P01877	A0A0G2JMB2;A0A286YEY5;P01877	Ig alpha-2 chain C region	IGHA2	tr|A0A0G2JMB2|A0A0G2JMB2_HUMAN Immunoglobulin heavy constant alpha 2 (Fragment) OS=Homo sapiens OX=9606 GN=IGHA2 PE=1 SV=1;tr|A0A286YEY5|A0A286YEY5_HUMAN Immunoglobulin heavy constant alpha 2 (Fragment) OS=Homo sapiens OX=9606 GN=IGHA2 PE=1 SV=1;sp|P01877|	3	22	4	4	58	74.4	36.508	340	0	209.52	1129800000			1518;1758;2045;2431;3410;3509;3510;4305;5052;5317;6711;7351;7949;8196;8758;9105;9533;9534;10565;10566;10888;10889	True;True;False;False;False;False;False;True;False;False;True;False;False;False;False;False;False;False;False;False;False;False	1618;1868;2188;2614;3681;3682;3788;3789;4645;5448;5449;5741;5742;7342;8045;8685;8950;9564;9946;10434;10435;10436;11562;11563;11917;11918	27524;27525;27526;27527;27528;27529;27530;27531;27532;27533;27534;27535;27536;27537;27538;27539;27540;27541;27542;27543;27544;27545;27546;27547;27548;27549;27550;27551;27552;27553;27554;27555;27556;27557;27558;27559;27560;27561;27562;27563;27564;27565;27566;27567;27568;27569;27570;27571;27572;27573;27574;27575;27576;27577;27578;27579;27580;27581;27582;27583;27584;27585;27586;27587;27588;27589;321…	37944;37945;37946;37947;37948;37949;37950;37951;37952;37953;37954;37955;37956;37957;37958;37959;37960;37961;37962;37963;37964;37965;37966;37967;37968;37969;37970;37971;37972;37973;37974;37975;37976;37977;37978;37979;37980;37981;37982;37983;37984;37985;37986;37987;37988;37989;37990;37991;37992;37993;37994;37995;37996;37997;37998;37999;38000;38001;38002;38003;38004;38005;38006;38007;38008;38009;380…	37955;44653;54094;65745;92120;94414;94417;116949;134996;142970;180895;199579;216751;222146;239604;250688;267621;267632;301548;301663;311566;311635	59;60	301;332	4035300	4125100	2809500		7305100	11651000	5117300	7074400		7307200	5609700	4159900	4078400	5614100		10156000	3010400	3950800	8981400	2525600	5610800	9132800		4642500
A0A0G2JMI3	A0A0G2JMI3			sp|A0A0G2JMI3|HV692_HUMAN Immunoglobulin heavy variable 1-69-2 OS=Homo sapiens OX=9606 GN=IGHV1-69-2 PE=3 SV=2	1	1	1	1	0	17.1	12.87	117	0.0045977	2.7016	1191900			10329	True	11308	217851;217852	294335;294336	294335
A0A0G2JPR0;A0A140TA49	A0A0G2JPR0;A0A140TA49			tr|A0A0G2JPR0|A0A0G2JPR0_HUMAN Complement C4-A OS=Homo sapiens OX=9606 GN=C4A PE=1 SV=1;tr|A0A140TA49|A0A140TA49_HUMAN Complement C4-A OS=Homo sapiens OX=9606 GN=C4A PE=1 SV=1	2	163	1	1	0	77.6	192.87	1744	0.0066741	2.4883	26205000			2;5;23;24;58;114;120;121;179;180;201;396;397;479;480;615;616;724;921;1386;1387;1388;1563;1564;1586;1587;1681;1682;1971;2146;2147;2180;2181;2240;2241;2266;2291;2292;2519;2551;2552;2553;2763;2764;2787;2800;2922;2923;2924;3105;3355;3584;3585;3644;3649;3650;3655;3707;3708;3796;3797;3841;3842;3873;3898;3899;3933;4190;4738;4866;4870;4871;4969;5042;5112;5287;5500;5510;5556;5629;5655;5749;5750;5751;5827;…	False;False;False;False;False;False;False;False;False;False;False;False;False;False;False;False;False;False;False;False;False;False;False;False;False;False;False;False;False;False;False;False;False;False;False;False;False;False;False;False;False;False;False;False;False;False;False;False;False;False;False;False;False;False;False;False;False;False;False;False;False;False;False;False;False;False;Fal…	2;5;25;26;61;119;125;126;189;190;191;214;215;425;426;516;517;667;668;783;991;992;1479;1480;1481;1667;1668;1690;1691;1789;1790;1791;2103;2301;2302;2341;2342;2406;2407;2434;2461;2462;2708;2709;2742;2743;2744;2978;2979;2980;2981;3005;3006;3007;3020;3157;3158;3159;3351;3621;3622;3623;3869;3870;3937;3942;3943;3948;4003;4004;4105;4106;4153;4154;4155;4190;4191;4216;4217;4251;4517;5112;5248;5249;5253;525…	7;8;48;49;50;51;52;53;54;55;56;57;58;59;60;61;62;63;64;65;66;67;68;69;70;71;72;73;74;75;76;77;78;79;80;81;82;83;84;85;86;87;88;89;90;91;92;93;94;95;96;97;98;99;100;101;102;103;104;105;106;107;108;109;110;111;112;113;114;115;116;117;118;119;120;121;122;123;124;125;126;127;128;129;130;131;132;133;134;135;136;137;138;139;140;141;142;143;144;145;146;147;148;149;150;151;152;153;154;155;156;157;158;159…
A0A0G2JQ91;Q7Z304	A0A0G2JQ91;Q7Z304	MAM domain-containing protein 2	MAMDC2	tr|A0A0G2JQ91|A0A0G2JQ91_HUMAN MAM domain-containing protein 2 (Fragment) OS=Homo sapiens OX=9606 GN=MAMDC2 PE=1 SV=1;sp|Q7Z304|MAMC2_HUMAN MAM domain-containing protein 2 OS=Homo sapiens OX=9606 GN=MAMDC2 PE=2 SV=3	2	3	3	3	0	6.7	61.768	549	0.0013263	4.9515	1081800			275;2021;4930	True;True;True	295;2159;5318	7504;38487;38488;38489;96664	10199;53290;53291;53292;53293;131640	10199;53291;131640
A0A0G2JSC0;A0A087WSX0;A0A0G2JS06	A0A0G2JSC0;A0A087WSX0;A0A0G2JS06		IGLV5-45	tr|A0A0G2JSC0|A0A0G2JSC0_HUMAN Immunoglobulin lambda variable 5-45 (Fragment) OS=Homo sapiens OX=9606 GN=IGLV5-45 PE=1 SV=1;sp|A0A087WSX0|LV545_HUMAN Immunoglobulin lambda variable 5-45 OS=Homo sapiens OX=9606 GN=IGLV5-45 PE=3 SV=1;sp|A0A0G2JS06|LV539_HUMA	3	4	4	4	14	34.1	13.215	123	0	209.37	102600000			4961;7202;8188;10846	True;True;True;True	5351;7885;8942;11870	97281;97282;97283;97284;97285;97286;97287;97288;97289;97290;97291;97292;97293;97294;97295;97296;97297;97298;97299;97300;97301;97302;97303;97304;145500;145501;164938;164939;164940;164941;164942;164943;164944;164945;164946;164947;164948;228842;228843;228844;228845;228846;228847;228848;228849;228850;228851;228852;228853;228854;228855;228856;228857;228858;228859;228860;228861	132349;132350;132351;132352;132353;132354;132355;132356;132357;132358;132359;132360;132361;132362;132363;132364;132365;132366;132367;132368;132369;132370;132371;132372;132373;132374;132375;132376;132377;132378;132379;132380;132381;196357;196358;221795;221796;221797;221798;221799;221800;221801;309481;309482;309483;309484;309485;309486;309487;309488;309489;309490;309491;309492	132367;196358;221798;309482					2866300				547850	330300				1496200					3775500					1909500
A0A0J9YVU5	A0A0J9YVU5			tr|A0A0J9YVU5|A0A0J9YVU5_HUMAN Immunoglobulin heavy variable 2-70 (Fragment) OS=Homo sapiens OX=9606 GN=IGHV2-70 PE=4 SV=1	1	4	1	1	0	47.9	13.358	119	1	-2	0	+		496;2010;6456;6996	False;False;True;False	534;2147;6997;7652;7653	11405;11406;11407;11408;11409;11410;11411;11412;11413;11414;11415;11416;11417;11418;11419;11420;11421;11422;11423;11424;11425;11426;11427;11428;11429;11430;11431;11432;11433;11434;11435;11436;11437;11438;11439;11440;11441;11442;11443;38020;38021;38022;128664;140927;140928;140929;140930;140931;140932;140933;140934;140935;140936	15686;15687;15688;15689;15690;15691;15692;15693;15694;15695;15696;15697;15698;15699;15700;15701;15702;15703;15704;15705;15706;15707;15708;15709;15710;15711;15712;15713;15714;15715;15716;15717;15718;15719;15720;15721;15722;15723;15724;15725;15726;15727;15728;52476;52477;52478;172349;189459;189460;189461;189462;189463;189464;189465;189466;189467;189468;189469;189470	15716;52476;172349;189464	49	103
A0A0J9YVY3	A0A0J9YVY3			sp|A0A0J9YVY3|HV741_HUMAN Immunoglobulin heavy variable 7-4-1 OS=Homo sapiens OX=9606 GN=IGHV7-4-1 PE=3 SV=1	1	2	1	1	0	34.2	12.848	117	0	9.1173	21971000			171;7287	False;True	180;7976;7977	4177;4178;4179;4180;4181;4182;4183;4184;4185;4186;4187;4188;4189;4190;4191;4192;4193;4194;4195;4196;4197;4198;4199;4200;4201;4202;4203;4204;4205;4206;4207;4208;4209;4210;4211;4212;4213;4214;4215;4216;4217;4218;4219;4220;4221;4222;4223;4224;4225;4226;4227;4228;4229;4230;4231;4232;4233;4234;4235;4236;4237;4238;4239;4240;4241;4242;4243;4244;4245;4246;4247;4248;4249;4250;4251;4252;4253;4254;4255;4256…	6207;6208;6209;6210;6211;6212;6213;6214;6215;6216;6217;6218;6219;6220;6221;6222;6223;6224;6225;6226;6227;6228;6229;6230;6231;6232;6233;6234;6235;6236;6237;6238;6239;6240;6241;6242;6243;6244;6245;6246;6247;6248;6249;6250;6251;6252;6253;6254;6255;6256;6257;6258;6259;6260;6261;6262;6263;6264;6265;6266;6267;6268;6269;6270;6271;6272;6273;6274;6275;6276;6277;6278;6279;6280;6281;6282;6283;6284;6285;6286…	6254;198090	78	67
A0A0J9YX35	A0A0J9YX35			sp|A0A0J9YX35|HV64D_HUMAN Immunoglobulin heavy variable 3-64D OS=Homo sapiens OX=9606 GN=IGHV3-64D PE=3 SV=1	1	3	2	2	5	22.2	12.822	117	0	91.973	38278000			172;1856;7082	False;True;True	181;182;1977;7758;7759	4306;4307;4308;4309;4310;4311;4312;4313;4314;4315;4316;4317;4318;4319;4320;4321;4322;4323;4324;4325;4326;4327;4328;4329;4330;4331;4332;4333;4334;4335;4336;4337;4338;4339;4340;4341;4342;4343;4344;4345;4346;4347;4348;4349;4350;4351;4352;4353;4354;4355;4356;4357;4358;4359;4360;4361;4362;4363;4364;4365;4366;4367;4368;4369;4370;4371;4372;4373;4374;4375;4376;4377;4378;4379;34515;34516;34517;34518;34519…	6308;6309;6310;6311;6312;6313;6314;6315;6316;6317;6318;6319;6320;6321;6322;6323;6324;6325;6326;6327;6328;6329;6330;6331;6332;6333;6334;6335;6336;6337;6338;6339;6340;6341;6342;6343;6344;6345;6346;6347;6348;6349;6350;6351;6352;6353;6354;6355;6356;6357;6358;6359;6360;6361;6362;6363;6364;6365;6366;6367;6368;6369;6370;47809;47810;47811;47812;47813;47814;47815;47816;47817;47818;47819;193204;193205;1932…	6335;47818;193205	79	102													573700
A0A0J9YXP8;A0A0J9YX90;A0A0J9YYH3;A0A2R8Y6C7;K7EQ48;A0A0A0MTS2;A0A2U3TZU2;P06744;K7ENA0;K7EPY4;A0A0J9YYI8;K7EIL4;A0A0J9YXH9;K7ERK8;A0A2R8YF08;K7ELR7;K7EP41;A0A0J9YXM3;K7ERC6	A0A0J9YXP8;A0A0J9YX90;A0A0J9YYH3;A0A2R8Y6C7;K7EQ48;A0A0A0MTS2;A0A2U3TZU2;P06744;K7ENA0;K7EPY4	Glucose-6-phosphate isomerase	GPI	tr|A0A0J9YXP8|A0A0J9YXP8_HUMAN Glucose-6-phosphate isomerase (Fragment) OS=Homo sapiens OX=9606 GN=GPI PE=1 SV=1;tr|A0A0J9YX90|A0A0J9YX90_HUMAN Glucose-6-phosphate isomerase (Fragment) OS=Homo sapiens OX=9606 GN=GPI PE=1 SV=1;tr|A0A0J9YYH3|A0A0J9YYH3_HUMAN	19	3	3	3	1	14.9	30.37	268	0.0012706	4.1031	181410000			6891;9160;10461	True;True;True	7534;10004;11450	138416;187780;221061;221062;221063;221064;221065;221066;221067	185948;252634;298713	185948;252634;298713
A0A0J9YXX1	A0A0J9YXX1			sp|A0A0J9YXX1|HV5X1_HUMAN Immunoglobulin heavy variable 5-10-1 OS=Homo sapiens OX=9606 GN=IGHV5-10-1 PE=3 SV=1	1	4	2	2	0	39.3	12.772	117	0.0045872	2.69	46078000			732;3665;3909;8291	False;True;True;False	791;792;793;794;3959;4227;9056	16138;16139;16140;16141;16142;16143;16144;16145;16146;16147;16148;16149;16150;16151;16152;16153;16154;16155;16156;16157;16158;16159;16160;16161;16162;16163;16164;16165;16166;16167;16168;16169;16170;16171;16172;16173;16174;16175;16176;16177;16178;16179;16180;16181;16182;16183;16184;16185;16186;16187;16188;16189;16190;16191;16192;16193;16194;16195;16196;16197;71298;71299;71300;71301;71302;71303;713…	22753;22754;22755;22756;22757;22758;22759;22760;22761;22762;22763;22764;22765;22766;22767;22768;22769;22770;22771;22772;22773;22774;22775;22776;22777;22778;22779;22780;22781;22782;22783;22784;22785;22786;22787;22788;22789;22790;22791;22792;22793;22794;22795;22796;22797;22798;99408;99409;99410;99411;99412;99413;99414;99415;99416;105349;225430;225431;225432;225433;225434;225435;225436;225437;225438…	22786;99412;105349;225439	47	112
A0A0J9YY99	A0A0J9YY99			tr|A0A0J9YY99|A0A0J9YY99_HUMAN Uncharacterized protein (Fragment) OS=Homo sapiens OX=9606 PE=1 SV=1	1	8	1	1	0	52.1	12.965	117	0.0011891	2.9785	15339000			170;1853;1854;3666;6103;7078;7079;11060	False;False;False;True;False;False;False;False	179;1973;1974;1975;3960;6594;6595;7752;7753;7754;7755;12109	4116;4117;4118;4119;4120;4121;4122;4123;4124;4125;4126;4127;4128;4129;4130;4131;4132;4133;4134;4135;4136;4137;4138;4139;4140;4141;4142;4143;4144;4145;4146;4147;4148;4149;4150;4151;4152;4153;4154;4155;4156;4157;4158;4159;4160;4161;4162;4163;4164;4165;4166;4167;4168;4169;4170;4171;4172;4173;4174;4175;4176;34449;34450;34451;34452;34453;34454;34455;34456;34457;34458;34459;34460;34461;34462;34463;3446…	6149;6150;6151;6152;6153;6154;6155;6156;6157;6158;6159;6160;6161;6162;6163;6164;6165;6166;6167;6168;6169;6170;6171;6172;6173;6174;6175;6176;6177;6178;6179;6180;6181;6182;6183;6184;6185;6186;6187;6188;6189;6190;6191;6192;6193;6194;6195;6196;6197;6198;6199;6200;6201;6202;6203;6204;6205;6206;47729;47730;47731;47732;47733;47734;47735;47736;47737;47738;47739;47740;47741;47742;47743;47744;47745;47746;4…	6170;47740;47796;99442;164338;193134;193187;317576	80	102
A0A0R4J2G7;A0A0D9SEP4;A0A1D5RMU6;E7ERL8;Q9ULB1;A0A0U1RRK7;F5GYC7;F8WB18;A0A0D9SF07;A0A0D9SF36;A0A0U1RQP8;A0A0D9SFF4;A0A1B0GUQ1	A0A0R4J2G7;A0A0D9SEP4;A0A1D5RMU6;E7ERL8;Q9ULB1;A0A0U1RRK7;F5GYC7;F8WB18	Neurexin-1	NRXN1	tr|A0A0R4J2G7|A0A0R4J2G7_HUMAN Neurexin-1-beta OS=Homo sapiens OX=9606 GN=NRXN1 PE=1 SV=1;tr|A0A0D9SEP4|A0A0D9SEP4_HUMAN Neurexin-1-beta OS=Homo sapiens OX=9606 GN=NRXN1 PE=1 SV=1;tr|A0A1D5RMU6|A0A1D5RMU6_HUMAN Neurexin-1-beta OS=Homo sapiens OX=9606 GN=NR	13	37	31	24	0	33.2	164.25	1495	0	323.31	289950000			986;1109;1674;1770;2163;2308;2576;3061;3071;3072;3794;3891;3926;4515;4729;4876;5228;5322;5478;5952;6265;6720;6743;6784;7505;7916;8029;8220;9063;9338;9422;9646;9974;10042;10389;10390;11029	True;True;True;True;True;True;True;False;True;True;True;True;True;True;True;True;True;True;True;True;True;True;False;False;True;False;True;True;True;True;True;True;True;True;False;False;True	1063;1191;1782;1880;2321;2322;2480;2771;3306;3316;3317;4103;4209;4244;4868;5102;5103;5260;5646;5747;5919;6429;6773;6774;7352;7377;7422;8208;8650;8778;8976;9900;10219;10308;10556;10914;10993;11373;11374;12073	21587;21588;23177;23178;23179;23180;23181;23182;23183;23184;23185;30089;30090;32331;32332;32333;32334;40942;40943;45455;45456;45457;45458;45459;49706;49707;49708;49709;49710;49711;60188;60189;60190;60191;60192;60193;60194;60195;60360;60361;60362;60363;60364;60365;60366;60367;73783;73784;73785;73786;73787;75592;75593;76164;89272;89273;89274;93363;93364;93365;93366;95555;95556;95557;103187;105628;1…	29627;29628;32136;32137;32138;32139;32140;32141;32142;32143;32144;32145;32146;32147;32148;32149;32150;32151;32152;32153;32154;32155;32156;32157;41521;44942;44943;44944;56385;56386;63133;63134;63135;63136;68829;68830;68831;68832;84927;84928;84929;84930;85296;85297;85298;85299;85300;85301;85302;85303;85304;85305;85306;85307;85308;102531;102532;102533;102534;102535;102536;102537;102538;102539;102540…	29628;32154;41521;44943;56385;63135;68831;84928;85302;85307;102532;105004;105757;122462;127879;130215;140429;143002;145700;159375;168031;181566;181717;182368;204127;216239;218756;223341;248739;259487;261512;272399;282454;283614;295833;295838;316344	50;51;52	713;715;1298
A0A0U1RQV3	A0A0U1RQV3			tr|A0A0U1RQV3|A0A0U1RQV3_HUMAN EGF-containing fibulin-like extracellular matrix protein 1 (Fragment) OS=Homo sapiens OX=9606 GN=EFEMP1 PE=1 SV=1	1	32	3	3	0	87.5	31.646	280	0.0013947	6.5919	24275000			136;137;138;1422;1471;1472;2186;2361;2486;3140;3443;3893;3894;3895;4578;4699;4714;4715;6925;6929;7638;7741;8035;8194;8195;8586;8587;8745;8881;8882;9400;9401	False;False;False;False;False;False;False;False;False;False;True;False;False;True;False;False;False;False;False;False;False;True;False;False;False;False;False;False;False;False;False;False	143;144;145;1516;1517;1569;1570;2347;2348;2536;2537;2672;3393;3394;3717;4211;4212;4213;4935;5070;5085;5086;7575;7579;8355;8356;8466;8785;8948;8949;9373;9374;9551;9699;9700;9701;10283;10284	3346;3347;3348;3349;3350;3351;3352;3353;3354;3355;3356;26403;26404;26405;26406;26407;26408;26409;26410;26838;26839;26840;26841;26842;41573;41574;41575;41576;41577;41578;41579;41580;41581;41582;41583;46163;46164;46165;46166;46167;46168;46169;46170;48281;48282;48283;48284;48285;48286;62010;62011;62012;62013;62014;62015;62016;62017;62018;62019;62020;62021;62022;62023;62024;66254;66255;66256;75598;75…	5083;5084;5085;5086;5087;5088;5089;5090;5091;5092;5093;5094;5095;5096;5097;36455;36456;36457;36458;36459;36460;36461;36462;36463;36889;36890;36891;36892;36893;36894;36895;36896;36897;36898;57457;57458;57459;57460;57461;57462;57463;57464;57465;57466;64399;64400;64401;64402;64403;64404;64405;64406;64407;64408;64409;64410;64411;64412;64413;64414;67000;67001;67002;67003;67004;67005;67006;67007;67008;…	5083;5091;5095;36463;36889;36898;57458;64411;67013;87314;92481;105020;105030;105031;124153;127403;127665;127686;187057;187099;208618;211968;218787;221941;221946;233266;233267;238981;241838;241851;260968;260974	81;82;83;84;85	106;136;172;235;254
A0A0U1RR20;Q92954;E9PLR3;J3KP74	A0A0U1RR20;Q92954	Proteoglycan 4;Proteoglycan 4 C-terminal part	PRG4	tr|A0A0U1RR20|A0A0U1RR20_HUMAN Proteoglycan 4 OS=Homo sapiens OX=9606 GN=PRG4 PE=1 SV=1;sp|Q92954|PRG4_HUMAN Proteoglycan 4 OS=Homo sapiens OX=9606 GN=PRG4 PE=1 SV=3	4	19	19	19	5	17.3	146.45	1361	0	173.91	148880000			1138;1522;1523;1909;3478;3557;3558;3706;4830;5168;5169;7171;7775;7818;8047;8207;8983;10100;10843	True;True;True;True;True;True;True;True;True;True;True;True;True;True;True;True;True;True;True	1222;1622;1623;1624;2031;3754;3842;3843;4002;5209;5583;5584;7853;8500;8547;8798;8963;9816;11058;11059;11867	23534;23535;23536;23537;23538;23539;27723;27724;27725;27726;27727;35180;35181;35182;35183;35184;35185;35186;35187;35188;67067;67068;67069;67070;67071;67072;67073;67074;67075;67076;67077;67078;67079;67080;68988;68989;68990;68991;68992;68993;68994;68995;68996;68997;72317;72318;72319;72320;72321;72322;72323;72324;94672;94673;94674;94675;94676;94677;94678;94679;94680;94681;94682;94683;94684;94685;946…	32690;32691;32692;32693;32694;38279;38280;38281;38282;38283;38284;38285;38286;48536;48537;48538;48539;48540;48541;48542;48543;48544;93556;93557;93558;93559;93560;93561;93562;93563;93564;93565;93566;93567;93568;93569;93570;93571;93572;93573;96332;96333;96334;96335;96336;96337;96338;96339;96340;96341;100862;100863;100864;100865;100866;100867;100868;100869;129145;129146;129147;129148;129149;129150;1…	32691;38279;38285;48544;93568;96333;96340;100867;129147;138860;138862;195778;213373;214262;218846;222569;245238;285632;309452	86;87;88;89;90	54;1064;1072;1079;1095																		481120				1055000
A0A0U1RRJ0;A0A0U1RQC5;Q9Y4C0;A0A0A0MR89;A0A0C4DGK4;Q9HDB5;H0YJL2;G3V4R9;G3V247	A0A0U1RRJ0;A0A0U1RQC5;Q9Y4C0;A0A0A0MR89	Neurexin-3	NRXN3	tr|A0A0U1RRJ0|A0A0U1RRJ0_HUMAN Neurexin-3-beta OS=Homo sapiens OX=9606 GN=NRXN3 PE=1 SV=1;tr|A0A0U1RQC5|A0A0U1RQC5_HUMAN Neurexin-3-beta OS=Homo sapiens OX=9606 GN=NRXN3 PE=1 SV=1;sp|Q9Y4C0|NRX3A_HUMAN Neurexin-3 OS=Homo sapiens OX=9606 GN=NRXN3 PE=1 SV=4;	9	46	43	40	0	36.7	173.66	1571	0	323.31	519370000			596;987;1108;1641;1643;1673;1771;2154;2243;2952;3061;3184;3396;3699;3769;3795;3892;4074;4390;4543;4938;4985;5367;5479;5574;5896;5906;5951;6264;6500;6741;6784;6838;7454;7506;7876;7916;8028;8177;8432;9307;9423;9448;9975;10445;10912	True;True;True;False;True;True;False;True;True;True;True;True;True;True;True;True;True;True;True;True;True;True;True;True;True;True;False;True;True;True;True;True;True;True;True;True;True;True;True;True;True;True;True;True;True;True	647;1064;1190;1748;1750;1781;1881;2309;2310;2410;3191;3306;3441;3666;3667;3995;4078;4104;4210;4396;4732;4899;5327;5375;5795;5920;5921;6025;6369;6380;6428;6771;6772;7069;7070;7375;7422;7479;8156;8157;8209;8608;8609;8650;8777;8931;9206;10182;10183;10309;10336;10915;11434;11944	13733;13734;13735;13736;13737;13738;13739;13740;13741;13742;13743;13744;13745;13746;21589;21590;21591;21592;21593;23167;23168;23169;23170;23171;23172;23173;23174;23175;23176;29864;29865;29866;29867;29868;29870;29871;29872;30087;30088;32335;32336;32337;32338;40846;40847;40848;40849;43195;43196;43197;58465;58466;58467;58468;58469;58470;58471;60188;60189;60190;60191;60192;60193;60194;60195;62968;629…	18969;18970;29629;29630;29631;29632;29633;29634;29635;32119;32120;32121;32122;32123;32124;32125;32126;32127;32128;32129;32130;32131;32132;32133;32134;32135;41233;41234;41235;41236;41237;41240;41241;41242;41517;41518;41519;41520;44945;56272;56273;56274;56275;56276;59879;82661;82662;82663;82664;82665;82666;82667;82668;82669;84927;84928;84929;84930;88512;88513;91908;91909;100618;100619;102233;102234…	18970;29635;32127;41236;41242;41520;44945;56273;59879;82666;84928;88512;91909;100619;102237;102546;105008;108657;119814;123783;131725;132625;143765;145707;149152;157660;158136;159371;168028;175331;181713;182368;184864;203359;204128;215496;216239;218755;221653;228593;258080;261513;263387;282455;298582;312430	91;92;93;94;95;96;97	468;580;629;692;694;994;1001
A0A140T8Z4;A0A0G2JK05;Q5SQ64	A0A140T8Z4;A0A0G2JK05;Q5SQ64	Lymphocyte antigen 6 complex locus protein G6f	LY6G6F	tr|A0A140T8Z4|A0A140T8Z4_HUMAN Lymphocyte antigen 6 complex locus protein G6d OS=Homo sapiens OX=9606 GN=LY6G6D PE=4 SV=1;tr|A0A0G2JK05|A0A0G2JK05_HUMAN Uncharacterized protein OS=Homo sapiens OX=9606 PE=4 SV=1;sp|Q5SQ64|LY66F_HUMAN Lymphocyte antigen 6 co	3	2	2	2	1	11	40.922	382	0.0013021	4.6093	218980			11;10163	True;True	11;11130	360;213220;213221	593;288074;288075;288076;288077	593;288076
A0A140T955;A0A140T933;A0A1W2PPQ2;A0A1W2PRT9;A0A140T9I0;A0A140T9X5;A0A140T913;P01892;Q95604	A0A140T955;A0A140T933;A0A1W2PPQ2;A0A1W2PRT9;A0A140T9I0;A0A140T9X5;A0A140T913;P01892	HLA class I histocompatibility antigen, A-2 alpha chain	HLA-A	tr|A0A140T955|A0A140T955_HUMAN HLA class I histocompatibility antigen, A-3 alpha chain OS=Homo sapiens OX=9606 GN=HLA-A PE=1 SV=1;tr|A0A140T933|A0A140T933_HUMAN HLA class I histocompatibility antigen, A-3 alpha chain (Fragment) OS=Homo sapiens OX=9606 GN=H	9	8	3	0	0	38.8	34.288	299	0	40.379	2612500			654;998;1628;2950;8778;9089;9628;10496	True;False;False;False;True;False;False;True	706;1076;1734;3189;9586;9927;9928;10537;11487	14954;14955;14956;14957;14958;14959;21939;21940;21941;21942;21943;21944;29632;29633;29634;29635;58444;58445;58446;58447;58448;58449;58450;58451;58452;58453;58454;58455;58456;58457;58458;58459;58460;58461;58462;177950;185668;185669;185670;185671;199467;222177	21008;21009;21010;21011;21012;21013;21014;21015;21016;30206;30207;30208;30209;30210;30211;40864;40865;40866;40867;40868;40869;82631;82632;82633;82634;82635;82636;82637;82638;82639;82640;82641;82642;82643;82644;82645;82646;82647;82648;82649;82650;82651;82652;82653;82654;82655;82656;82657;82658;239943;249369;249370;249371;249372;270008;300459	21013;30207;40864;82649;239943;249369;270008;300459
A0A140TA33;A0A140T902;A0A087X0I0;Q16473;C9J7W4	A0A140TA33;A0A140T902;A0A087X0I0		TNXB	tr|A0A140TA33|A0A140TA33_HUMAN Tenascin-X OS=Homo sapiens OX=9606 GN=TNXB PE=1 SV=1;tr|A0A140T902|A0A140T902_HUMAN Tenascin-X OS=Homo sapiens OX=9606 GN=TNXB PE=1 SV=1;tr|A0A087X0I0|A0A087X0I0_HUMAN Tenascin-X OS=Homo sapiens OX=9606 GN=TNXB PE=1 SV=1	5	71	1	1	0	30.3	458.27	4242	0.0012987	4.5643	484760			273;318;892;949;1233;1416;1425;1515;1516;1727;1804;1911;1912;2245;2485;2613;2614;2867;2942;3022;3023;3024;3028;3029;3030;3031;3032;3235;3472;3473;3580;3643;3866;4134;4612;5594;5595;5623;5624;5635;5654;5940;6054;6182;6203;6205;6206;6506;6550;7220;8222;8976;9161;9224;9404;9781;9782;9799;9802;9803;10090;10091;10183;10184;10279;10325;10455;10618;10745;10789;10890	False;False;False;False;False;False;False;False;False;False;False;False;False;True;False;False;False;False;False;False;False;False;False;False;False;False;False;False;False;False;False;False;False;False;False;False;False;False;False;False;False;False;False;False;False;False;False;False;False;False;False;False;False;False;False;False;False;False;False;False;False;False;False;False;False;False;Fals…	292;341;959;1023;1317;1510;1520;1615;1616;1837;1915;2033;2034;2412;2671;2811;2812;2813;3093;3180;3264;3265;3266;3270;3271;3272;3273;3274;3493;3748;3749;3865;3936;4183;4458;4974;6048;6049;6078;6079;6090;6091;6110;6417;6539;6686;6708;6710;6711;7076;7137;7904;8978;9808;10005;10073;10288;10701;10702;10720;10723;10724;11046;11047;11151;11152;11254;11304;11444;11622;11757;11807;11919	7337;7338;7339;7340;7341;7342;8071;8072;8073;19609;19610;19611;19612;20775;24400;24401;26383;26417;27511;27512;27513;27514;27515;27516;27517;27518;27519;27520;27521;31070;31071;32800;32801;32802;32803;32804;35194;35195;35196;35197;35198;35199;43215;48277;48278;48279;48280;50224;50225;50226;50227;57077;57078;57079;57080;57081;57082;57083;58405;58406;58407;58408;59809;59810;59811;59812;59813;59814;…	10007;10008;10009;10987;10988;10989;10990;10991;10992;10993;26975;26976;28471;33742;33743;36429;36430;36473;37922;37923;37924;37925;37926;37927;37928;37929;37930;37931;37932;37933;37934;37935;37936;37937;37938;37939;42788;42789;42790;45307;45308;45309;45310;45311;48550;48551;48552;59907;59908;66996;66997;66998;66999;69466;69467;69468;69469;69470;69471;69472;69473;80554;80555;80556;80557;80558;805…	10007;10989;26975;28471;33742;36430;36473;37923;37935;42789;45307;48550;48552;59907;66999;69468;69473;80557;82592;84431;84435;84436;84485;84487;84490;84492;84496;89303;93310;93314;97116;98608;104161;109634;125480;149394;149398;149636;149639;149785;150209;159333;162597;166370;166717;166761;166766;175347;177156;196689;223350;245131;252637;254490;261191;278222;278229;278638;278644;278653;285010;2850…	98;99	3570;4060
A0A140TA41;A0A140T9C0;A0A140T9L7	A0A140TA41;A0A140T9C0;A0A140T9L7			tr|A0A140TA41|A0A140TA41_HUMAN Tenascin-X OS=Homo sapiens OX=9606 GN=TNXB PE=1 SV=1;tr|A0A140T9C0|A0A140T9C0_HUMAN Tenascin-X OS=Homo sapiens OX=9606 GN=TNXB PE=1 SV=1;tr|A0A140T9L7|A0A140T9L7_HUMAN Tenascin-X (Fragment) OS=Homo sapiens OX=9606 GN=TNXB PE=	3	69	1	1	0	30.2	458.31	4242	0.0045714	2.6874	1100400			273;318;892;949;1233;1416;1425;1515;1516;1727;1804;1911;1912;2246;2485;2612;2867;2942;3022;3023;3024;3028;3029;3030;3031;3032;3235;3472;3473;3580;3643;3866;4134;4612;5594;5595;5623;5624;5635;5654;5940;6054;6182;6203;6205;6206;6506;6550;8222;8976;9161;9224;9404;9781;9782;9799;9802;9803;10090;10091;10183;10184;10279;10325;10455;10618;10745;10789;10890	False;False;False;False;False;False;False;False;False;False;False;False;False;False;False;True;False;False;False;False;False;False;False;False;False;False;False;False;False;False;False;False;False;False;False;False;False;False;False;False;False;False;False;False;False;False;False;False;False;False;False;False;False;False;False;False;False;False;False;False;False;False;False;False;False;False;Fals…	292;341;959;1023;1317;1510;1520;1615;1616;1837;1915;2033;2034;2413;2671;2810;3093;3180;3264;3265;3266;3270;3271;3272;3273;3274;3493;3748;3749;3865;3936;4183;4458;4974;6048;6049;6078;6079;6090;6091;6110;6417;6539;6686;6708;6710;6711;7076;7137;8978;9808;10005;10073;10288;10701;10702;10720;10723;10724;11046;11047;11151;11152;11254;11304;11444;11622;11757;11807;11919	7337;7338;7339;7340;7341;7342;8071;8072;8073;19609;19610;19611;19612;20775;24400;24401;26383;26417;27511;27512;27513;27514;27515;27516;27517;27518;27519;27520;27521;31070;31071;32800;32801;32802;32803;32804;35194;35195;35196;35197;35198;35199;43216;43217;43218;48277;48278;48279;48280;50223;57077;57078;57079;57080;57081;57082;57083;58405;58406;58407;58408;59809;59810;59811;59812;59813;59814;59815;…	10007;10008;10009;10987;10988;10989;10990;10991;10992;10993;26975;26976;28471;33742;33743;36429;36430;36473;37922;37923;37924;37925;37926;37927;37928;37929;37930;37931;37932;37933;37934;37935;37936;37937;37938;37939;42788;42789;42790;45307;45308;45309;45310;45311;48550;48551;48552;59909;59910;59911;59912;59913;59914;66996;66997;66998;66999;69465;80554;80555;80556;80557;80558;80559;80560;80561;825…	10007;10989;26975;28471;33742;36430;36473;37923;37935;42789;45307;48550;48552;59914;66999;69465;80557;82592;84431;84435;84436;84485;84487;84490;84492;84496;89303;93310;93314;97116;98608;104161;109634;125480;149394;149398;149636;149639;149785;150209;159333;162597;166370;166717;166761;166766;175347;177156;223350;245131;252637;254490;261191;278222;278229;278638;278644;278653;285010;285017;288586;288…	99	3570
A0A140TA52;P22105;A0A140T8Y3;A0A140T8Z8;A0A140T956;A0A140T923	A0A140TA52;P22105;A0A140T8Y3;A0A140T8Z8	Tenascin-X	TNXB	tr|A0A140TA52|A0A140TA52_HUMAN Tenascin-X OS=Homo sapiens OX=9606 GN=TNXB PE=1 SV=1;sp|P22105|TENX_HUMAN Tenascin-X OS=Homo sapiens OX=9606 GN=TNXB PE=1 SV=5;tr|A0A140T8Y3|A0A140T8Y3_HUMAN Tenascin-X OS=Homo sapiens OX=9606 GN=TNXB PE=1 SV=1;tr|A0A140T8Z8|	6	71	71	0	0	30.3	458.26	4242	0	323.31	509830000			273;318;892;949;1233;1416;1425;1515;1516;1727;1804;1911;1912;2246;2485;2613;2614;2867;2942;3022;3023;3024;3028;3029;3030;3031;3032;3235;3472;3473;3580;3643;3866;4134;4612;5594;5595;5623;5624;5635;5654;5940;6054;6182;6203;6205;6206;6506;6550;7220;8222;8976;9161;9224;9404;9781;9782;9799;9802;9803;10090;10091;10183;10184;10279;10325;10455;10618;10745;10789;10890	True;True;True;True;True;True;True;True;True;True;True;True;True;True;True;True;True;True;True;True;True;True;True;True;True;True;True;True;True;True;True;True;True;True;True;True;True;True;True;True;True;True;True;True;True;True;True;True;True;True;True;True;True;True;True;True;True;True;True;True;True;True;True;True;True;True;True;True;True;True;True	292;341;959;1023;1317;1510;1520;1615;1616;1837;1915;2033;2034;2413;2671;2811;2812;2813;3093;3180;3264;3265;3266;3270;3271;3272;3273;3274;3493;3748;3749;3865;3936;4183;4458;4974;6048;6049;6078;6079;6090;6091;6110;6417;6539;6686;6708;6710;6711;7076;7137;7904;8978;9808;10005;10073;10288;10701;10702;10720;10723;10724;11046;11047;11151;11152;11254;11304;11444;11622;11757;11807;11919	7337;7338;7339;7340;7341;7342;8071;8072;8073;19609;19610;19611;19612;20775;24400;24401;26383;26417;27511;27512;27513;27514;27515;27516;27517;27518;27519;27520;27521;31070;31071;32800;32801;32802;32803;32804;35194;35195;35196;35197;35198;35199;43216;43217;43218;48277;48278;48279;48280;50224;50225;50226;50227;57077;57078;57079;57080;57081;57082;57083;58405;58406;58407;58408;59809;59810;59811;59812;…	10007;10008;10009;10987;10988;10989;10990;10991;10992;10993;26975;26976;28471;33742;33743;36429;36430;36473;37922;37923;37924;37925;37926;37927;37928;37929;37930;37931;37932;37933;37934;37935;37936;37937;37938;37939;42788;42789;42790;45307;45308;45309;45310;45311;48550;48551;48552;59909;59910;59911;59912;59913;59914;66996;66997;66998;66999;69466;69467;69468;69469;69470;69471;69472;69473;80554;805…	10007;10989;26975;28471;33742;36430;36473;37923;37935;42789;45307;48550;48552;59914;66999;69468;69473;80557;82592;84431;84435;84436;84485;84487;84490;84492;84496;89303;93310;93314;97116;98608;104161;109634;125480;149394;149398;149636;149639;149785;150209;159333;162597;166370;166717;166761;166766;175347;177156;196689;223350;245131;252637;254490;261191;278222;278229;278638;278644;278653;285010;2850…	98;99	3570;4060
A0A182DWH7;P49908;A0A182DWH8	A0A182DWH7;P49908	Selenoprotein P	SEPP1	tr|A0A182DWH7|A0A182DWH7_HUMAN Selenoprotein P (Fragment) OS=Homo sapiens OX=9606 GN=SELENOP PE=1 SV=1;sp|P49908|SEPP1_HUMAN Selenoprotein P OS=Homo sapiens OX=9606 GN=SELENOP PE=1 SV=3	3	5	5	5	2	17.1	35.116	310	0	17.152	25173000			1205;1206;1825;5980;6382	True;True;True;True;True	1289;1290;1939;1940;6459;6901	24225;24226;24227;24228;24229;24230;24231;24232;24233;33162;33163;33164;33165;119321;119322;119323;119324;119325;119326;119327;119328;119329;119330;119331;119332;119333;119334;119335;119336;119337;119338;119339;119340;119341;127458;127459;127460	33518;33519;33520;33521;33522;33523;33524;33525;33526;45805;45806;160441;160442;160443;160444;160445;160446;160447;160448;160449;160450;160451;160452;160453;160454;160455;160456;171024;171025;171026;171027;171028;171029;171030	33522;33526;45806;160450;171029	100	263
A0A1B0GV23;A0A1B0GVD5;A0A1B0GWE8;A0A1B0GU92;A0A1B0GU03;P07339;A0A1B0GW44;C9JH19;H7C469;A0A1B0GVP3;F8WD96;F8W787;A0A1B0GV01	A0A1B0GV23;A0A1B0GVD5;A0A1B0GWE8;A0A1B0GU92;A0A1B0GU03;P07339;A0A1B0GW44;C9JH19;H7C469;A0A1B0GVP3;F8WD96	Cathepsin D;Cathepsin D light chain;Cathepsin D heavy chain	CTSD	tr|A0A1B0GV23|A0A1B0GV23_HUMAN Cathepsin D OS=Homo sapiens OX=9606 GN=CTSD PE=1 SV=1;tr|A0A1B0GVD5|A0A1B0GVD5_HUMAN Cathepsin D OS=Homo sapiens OX=9606 GN=CTSD PE=1 SV=1;tr|A0A1B0GWE8|A0A1B0GWE8_HUMAN Cathepsin D OS=Homo sapiens OX=9606 GN=CTSD PE=1 SV=1;t	13	9	9	5	0	32	43.831	406	0	18.065	14347000			381;382;2294;2851;6302;7650;9242;10255;10992	True;True;True;True;True;True;True;True;True	407;408;409;2464;2465;3074;6812;8369;10098;11229;12034	9485;9486;9487;44541;44542;56838;126035;126036;155066;189299;214782;214783;214784;214785;214786;232408;232409	12939;12940;12941;12942;12943;61671;61672;80231;169434;208962;254838;290091;290092;315072	12939;12942;61672;80231;169434;208962;254838;290091;315072	101;102	36;320
A0A1B0GVB9;A0A1B0GVW0;A0A1C7CYW4;O75787;A0A1B0GVC7;A0A1B0GWJ8;H7C3E1;B7Z1I9;A0A1B0GU12;B7Z413;A0A1B0GTB0;A0A1B0GTU8;A0A1B0GUT7;A0A1B0GWD6;A0A1B0GW13;A0A1B0GVI9;A0A1B0GV60;A0A1B0GUV3;A0A1B0GVZ1;H7C240;A0A1B0GV24	A0A1B0GVB9;A0A1B0GVW0;A0A1C7CYW4;O75787;A0A1B0GVC7;A0A1B0GWJ8;H7C3E1;B7Z1I9;A0A1B0GU12;B7Z413;A0A1B0GTB0;A0A1B0GTU8;A0A1B0GUT7;A0A1B0GWD6;A0A1B0GW13;A0A1B0GVI9;A0A1B0GV60	Renin receptor	ATP6AP2	tr|A0A1B0GVB9|A0A1B0GVB9_HUMAN Renin receptor OS=Homo sapiens OX=9606 GN=ATP6AP2 PE=1 SV=1;tr|A0A1B0GVW0|A0A1B0GVW0_HUMAN Renin receptor OS=Homo sapiens OX=9606 GN=ATP6AP2 PE=1 SV=1;tr|A0A1C7CYW4|A0A1C7CYW4_HUMAN Renin receptor OS=Homo sapiens OX=9606 GN=A	21	4	4	4	0	17	35.484	317	0	82.913	10420000			1692;5573;8106;8500	True;True;True;True	1801;6024;8857;9283	30404;30405;110505;110506;110507;110508;163664;171784	41935;41936;41937;41938;149148;149149;220139;230896;230897	41937;149148;220139;230896
A0A1W2PP54;Q6PF05	A0A1W2PP54;Q6PF05	Tetratricopeptide repeat protein 23-like	TTC23L	tr|A0A1W2PP54|A0A1W2PP54_HUMAN Tetratricopeptide repeat protein 23-like OS=Homo sapiens OX=9606 GN=TTC23L PE=4 SV=1;sp|Q6PF05|TT23L_HUMAN Tetratricopeptide repeat protein 23-like OS=Homo sapiens OX=9606 GN=TTC23L PE=1 SV=2	2	1	1	1	0	3.9	40.593	359	0.004561	2.6812	0			7075	True	7748	143278;143279;143280	193013	193013
A0A1W2PQ11;Q02246;A0A1B0GTL7;A0A1W2PQ86;A0A1W2PQJ4;A0A1W2PR60;A0A1W2PPQ9	A0A1W2PQ11;Q02246;A0A1B0GTL7;A0A1W2PQ86;A0A1W2PQJ4	Contactin-2	CNTN2	tr|A0A1W2PQ11|A0A1W2PQ11_HUMAN Contactin-2 OS=Homo sapiens OX=9606 GN=CNTN2 PE=1 SV=1;sp|Q02246|CNTN2_HUMAN Contactin-2 OS=Homo sapiens OX=9606 GN=CNTN2 PE=1 SV=1;tr|A0A1B0GTL7|A0A1B0GTL7_HUMAN Contactin-2 (Fragment) OS=Homo sapiens OX=9606 GN=CNTN2 PE=1 S	7	51	51	51	0	55.2	118.28	1085	0	323.31	1867700000			344;661;715;964;1713;2102;2164;2165;2668;2790;2813;2914;3076;3384;3470;3471;3526;3815;4124;4145;4227;4562;4563;5239;5240;5545;6153;6546;6725;7139;7738;7836;7875;8004;8796;9261;9270;9356;9428;9706;9849;9850;9878;10208;10209;10371;10558;10559;10567;11003;11006	True;True;True;True;True;True;True;True;True;True;True;True;True;True;True;True;True;True;True;True;True;True;True;True;True;True;True;True;True;True;True;True;True;True;True;True;True;True;True;True;True;True;True;True;True;True;True;True;True;True;True	368;713;774;1041;1822;2251;2252;2323;2324;2873;3010;3033;3149;3321;3654;3746;3747;3807;4126;4447;4470;4562;4918;4919;5657;5658;5996;6649;6650;7132;7358;7819;8463;8567;8607;8747;8748;9607;10127;10128;10140;10237;10315;10619;10774;10775;10807;11176;11177;11353;11554;11555;11564;12045;12048;12049	8330;8331;15006;15007;15008;15009;15010;15011;15012;15013;15014;15015;15016;15848;15849;15850;15851;15852;15853;15854;21236;21237;21238;21239;21240;21241;21242;30837;30838;30839;30840;30841;30842;30843;40184;40185;40186;40187;40188;40189;40190;40944;40945;40946;51402;51403;51404;51405;51406;51407;51408;51409;55807;55808;55809;55810;55811;55812;55813;55814;55815;55816;55817;55818;56350;56351;56352…	11286;11287;21048;21049;22348;22349;22350;22351;22352;22353;22354;22355;22356;22357;22358;22359;22360;22361;22362;22363;22364;22365;29127;29128;29129;29130;29131;29132;29133;29134;42507;42508;42509;42510;42511;42512;42513;42514;55547;55548;55549;55550;55551;55552;55553;55554;55555;55556;55557;55558;55559;55560;55561;55562;55563;55564;55565;56387;56388;56389;56390;56391;70999;71000;71001;71002;710…	11287;21048;22352;29129;42514;55548;56387;56390;71005;78832;79652;81663;85567;91846;93289;93291;95113;102861;109463;110533;113211;124028;124036;140684;140689;148214;165275;177118;181593;194662;211946;215060;215492;218436;240446;255932;256454;259921;261772;274576;280053;280055;280794;289217;289218;295352;301437;301448;301674;315521;315646	103;104;105;106;107	98;392;588;679;734
A0A1X7SBT7;O95502	A0A1X7SBT7;O95502	Neuronal pentraxin receptor	NPTXR	tr|A0A1X7SBT7|A0A1X7SBT7_HUMAN Neuronal pentraxin receptor OS=Homo sapiens OX=9606 GN=NPTXR PE=1 SV=1;sp|O95502|NPTXR_HUMAN Neuronal pentraxin receptor OS=Homo sapiens OX=9606 GN=NPTXR PE=3 SV=2	2	12	12	12	0	35	52.828	500	0	323.31	108810000			132;2002;2237;2238;2442;2994;2995;4751;6459;7579;8425;9545	True;True;True;True;True;True;True;True;True;True;True;True	139;2136;2403;2404;2625;3235;3236;5125;7001;7002;8292;9199;10449	3326;3327;37888;43056;43057;43058;43059;43060;43061;43062;43063;43064;43065;47528;59291;59292;59293;59294;59295;59296;59297;59298;59299;59300;59301;59302;59303;59304;93634;93635;128691;128692;128693;153027;153028;170081;170082;170083;170084;170085;170086;197758;197759;197760;197761;197762;197763	5060;52304;59716;59717;59718;59719;59720;59721;59722;59723;59724;59725;59726;59727;59728;59729;65898;83648;83649;83650;83651;83652;83653;83654;83655;83656;83657;83658;83659;83660;83661;83662;83663;83664;83665;83666;83667;83668;83669;83670;83671;83672;83673;83674;83675;83676;83677;83678;83679;83680;128144;128145;172373;172374;172375;172376;206252;228549;228550;228551;228552;228553;228554;228555;22…	5060;52304;59720;59728;65898;83648;83668;128144;172376;206252;228555;267731	108	235
A0A286YES1;P01860	A0A286YES1;P01860	Ig gamma-3 chain C region	IGHG3	tr|A0A286YES1|A0A286YES1_HUMAN Immunoglobulin heavy constant gamma 3 (Fragment) OS=Homo sapiens OX=9606 GN=IGHG3 PE=1 SV=1;sp|P01860|IGHG3_HUMAN Immunoglobulin heavy constant gamma 3 OS=Homo sapiens OX=9606 GN=IGHG3 PE=1 SV=2	2	31	31	17	65	61	49.021	446	0	323.31	29939000000			1299;1300;1301;1310;1311;1997;2242;2560;2562;3517;3819;3821;3847;3849;6994;7964;7965;7966;8695;9143;9296;9315;9316;9686;9687;10228;10229;10438;10439;10590;10637	True;True;True;True;True;True;True;True;True;True;True;True;True;True;True;True;True;True;True;True;True;True;True;True;True;True;True;True;True;True;True	1385;1386;1387;1388;1399;1400;2130;2131;2408;2409;2752;2754;2755;3796;3797;4130;4132;4161;4163;4164;7650;8702;8703;8704;9498;9985;10169;10194;10195;10598;10599;11198;11199;11426;11427;11591;11592;11641	25081;25082;25083;25084;25085;25086;25087;25088;25089;25090;25091;25092;25093;25094;25095;25096;25097;25098;25099;25100;25101;25102;25103;25104;25105;25106;25107;25108;25109;25110;25111;25112;25113;25114;25115;25116;25117;25118;25119;25120;25121;25122;25123;25124;25125;25126;25127;25128;25129;25130;25131;25132;25133;25134;25135;25136;25137;25138;25139;25140;25141;25142;25143;25144;25145;25146;251…	34555;34556;34557;34558;34559;34560;34561;34562;34563;34564;34565;34566;34567;34568;34569;34570;34571;34572;34573;34574;34575;34576;34577;34578;34579;34580;34581;34582;34583;34584;34585;34586;34587;34588;34589;34590;34591;34592;34593;34594;34595;34596;34597;34598;34599;34600;34601;34602;34603;34604;34605;34606;34607;34608;34609;34610;34611;34612;34613;34614;34615;34616;34617;34618;34619;34620;346…	34556;34578;34912;35059;35061;51973;59878;68465;68518;94919;102910;102929;103656;103693;189413;217563;217572;217576;237880;251778;257778;258403;258462;274103;274116;289506;289508;297498;297741;302086;303379	109;110;111;112	182;288;327;358	28708000	47952000	41077000	72672000	175360000	48021000	178280000	105620000	48694000	65135000	48122000	79123000	132490000	99132000	75601000	210330000	68113000	67587000	298790000	108010000	140720000	61070000	84873000	85015000
A0A286YEY4;P01859	A0A286YEY4;P01859	Ig gamma-2 chain C region	IGHG2	tr|A0A286YEY4|A0A286YEY4_HUMAN Immunoglobulin heavy constant gamma 2 (Fragment) OS=Homo sapiens OX=9606 GN=IGHG2 PE=1 SV=1;sp|P01859|IGHG2_HUMAN Immunoglobulin heavy constant gamma 2 OS=Homo sapiens OX=9606 GN=IGHG2 PE=1 SV=2	2	25	13	11	63	60.3	43.805	395	0	270.94	6218700000			1041;1042;1997;2242;2247;2560;2562;3518;3819;3820;3847;3849;4996;6266;6994;8593;8694;9143;9297;9443;10230;10231;10440;10441;10591	True;True;False;False;True;False;False;True;False;True;False;False;True;False;False;False;True;False;True;True;True;True;True;True;False	1120;1121;1122;2130;2131;2408;2409;2414;2752;2754;2755;3798;4130;4131;4161;4163;4164;5386;6775;7650;9380;9497;9985;10170;10330;10331;11200;11201;11428;11429;11593;11594	22537;22538;22539;22540;22541;22542;22543;22544;22545;22546;22547;22548;22549;22550;22551;22552;22553;22554;22555;22556;22557;22558;22559;22560;22561;22562;22563;22564;22565;22566;22567;22568;22569;22570;22571;22572;22573;22574;22575;22576;22577;22578;22579;22580;22581;22582;22583;22584;22585;22586;22587;22588;22589;22590;22591;22592;22593;22594;22595;22596;22597;22598;22599;22600;22601;22602;226…	30962;30963;30964;30965;30966;30967;30968;30969;30970;30971;30972;30973;30974;30975;30976;30977;30978;30979;30980;30981;30982;30983;30984;30985;30986;30987;30988;30989;30990;30991;30992;30993;30994;30995;30996;30997;30998;30999;31000;31001;31002;31003;31004;31005;31006;31007;31008;31009;31010;31011;31012;31013;31014;31015;31016;31017;31018;31019;31020;31021;31022;31023;31024;31025;31026;31027;310…	31055;31217;51973;59878;59915;68465;68518;94960;102910;102926;103656;103693;133133;168034;189413;233287;237760;251778;257793;262924;289514;289520;297816;298014;302125	27;110;113;114	131;237;276;307	2861300	5557300	11200000	13813000	17548000	11139000	16883000	32632000	18524000	14743000	11295000	21461000	13085000	8505800	41853000	28722000	13140000	4256900	58104000	13123000	25759000	24776000	16173000	7581900
A0A286YFJ8;P01861	A0A286YFJ8;P01861	Ig gamma-4 chain C region	IGHG4	tr|A0A286YFJ8|A0A286YFJ8_HUMAN Immunoglobulin heavy constant gamma 4 (Fragment) OS=Homo sapiens OX=9606 GN=IGHG4 PE=1 SV=1;sp|P01861|IGHG4_HUMAN Immunoglobulin heavy constant gamma 4 OS=Homo sapiens OX=9606 GN=IGHG4 PE=1 SV=1	2	16	8	8	31	54.8	43.831	396	0	150.58	1092400000			1997;2559;3515;3819;3820;6994;8694;9298;9445;9526;9527;10438;10439;10585;10790;10791	False;True;False;False;False;False;False;True;True;True;True;False;False;True;True;True	2130;2131;2750;2751;3794;4130;4131;7650;9497;10171;10333;10426;10427;11426;11427;11586;11808;11809	37611;37612;37613;37614;37615;37616;37617;37618;37619;37620;37621;37622;37623;37624;37625;37626;37627;37628;37629;37630;37631;37632;37633;37634;37635;37636;37637;37638;37639;37640;37641;37642;37643;37644;37645;37646;37647;37648;37649;37650;37651;37652;37653;37654;37655;37656;37657;37658;37659;37660;37661;37662;37663;37664;37665;37666;37667;37668;37669;37670;37671;37672;37673;37674;37675;37676;376…	51927;51928;51929;51930;51931;51932;51933;51934;51935;51936;51937;51938;51939;51940;51941;51942;51943;51944;51945;51946;51947;51948;51949;51950;51951;51952;51953;51954;51955;51956;51957;51958;51959;51960;51961;51962;51963;51964;51965;51966;51967;51968;51969;51970;51971;51972;51973;51974;51975;51976;51977;51978;51979;51980;51981;51982;51983;51984;51985;51986;51987;51988;51989;68434;68435;68436;684…	51973;68440;94658;102910;102926;189413;237760;257804;263244;267545;267573;297498;297741;302043;308280;308363						6821800	1675900		3008600	2537100				2685600	4592500		1801400	7272800	1893600	3320800	42544000	4757500	5291200	9845500
A0A2Q2TTZ9;P01594;P01593	A0A2Q2TTZ9;P01594;P01593	Ig kappa chain V-I region AU;Ig kappa chain V-I region AG		tr|A0A2Q2TTZ9|A0A2Q2TTZ9_HUMAN Immunoglobulin kappa variable 1-33 OS=Homo sapiens OX=9606 GN=IGKV1D-33 PE=1 SV=1;sp|P01594|KV133_HUMAN Immunoglobulin kappa variable 1-33 OS=Homo sapiens OX=9606 GN=IGKV1-33 PE=1 SV=2;sp|P01593|KVD33_HUMAN Immunoglobulin kap	3	3	3	3	44	53.7	11.842	108	0	323.31	1664600000			1724;5807;10330	True;True;True	1833;1834;6271;11309	30929;30930;30931;30932;30933;30934;30935;30936;30937;30938;30939;30940;30941;30942;30943;30944;30945;30946;30947;30948;30949;30950;30951;30952;30953;30954;30955;30956;30957;30958;30959;30960;30961;30962;30963;30964;30965;30966;30967;30968;30969;30970;30971;30972;30973;30974;30975;30976;30977;30978;30979;30980;30981;30982;30983;30984;30985;30986;30987;30988;30989;30990;30991;30992;30993;30994;309…	42602;42603;42604;42605;42606;42607;42608;42609;42610;42611;42612;42613;42614;42615;42616;42617;42618;42619;42620;42621;42622;42623;42624;42625;42626;42627;42628;42629;42630;42631;42632;42633;42634;42635;42636;42637;42638;42639;42640;42641;42642;42643;42644;42645;42646;42647;42648;42649;42650;42651;42652;42653;42654;42655;42656;42657;42658;42659;42660;42661;42662;42663;42664;42665;42666;42667;426…	42602;155173;294337	115	4	3116900	18774000	15399000			4968200	17779000	7592600	1846900			6149500	5141800				6560900	1518000	8491200	3604400	3230700	1770700		6751600
A0A2R8Y6A7;A0A2R8YD12;A0A024QZX5;A0A087X1N8;P35237	A0A2R8Y6A7;A0A2R8YD12;A0A024QZX5;A0A087X1N8;P35237	Serpin B6	SERPINB6	tr|A0A2R8Y6A7|A0A2R8Y6A7_HUMAN Serpin B6 (Fragment) OS=Homo sapiens OX=9606 GN=SERPINB6 PE=1 SV=1;tr|A0A2R8YD12|A0A2R8YD12_HUMAN Serpin B6 OS=Homo sapiens OX=9606 GN=SERPINB6 PE=1 SV=1;tr|A0A024QZX5|A0A024QZX5_HUMAN Serpin B6 OS=Homo sapiens OX=9606 GN=SER	5	2	2	2	0	20.5	19.658	171	0.0045455	2.6428	0			4316;8174	True;True	4656;8928	85502;164749	117702;221628	117702;221628
A0A2R8YDT5;A0A2R8Y7T2;A0A2R8Y5G6;F6S8Q4;A0A0D9SFB3;A0A2R8YF78;A0A2R8YCW1;A0A0D9SG12;A0A2R8YFR4;A0A2U3TZJ9;A0A2R8YFS5;A0A2R8Y4A4;A0A2R8Y645;A0A0D9SF53;O15523;O00571;A0A087WVZ1;A0A0J9YVQ7;A0A2R8YDH3	A0A2R8YDT5;A0A2R8Y7T2;A0A2R8Y5G6;F6S8Q4;A0A0D9SFB3;A0A2R8YF78;A0A2R8YCW1;A0A0D9SG12;A0A2R8YFR4;A0A2U3TZJ9;A0A2R8YFS5;A0A2R8Y4A4;A0A2R8Y645;A0A0D9SF53;O15523;O00571;A0A087WVZ1;A0A0J9YVQ7;A0A2R8YDH3	ATP-dependent RNA helicase DDX3Y;ATP-dependent RNA helicase DDX3X	DDX3X;DDX3Y	tr|A0A2R8YDT5|A0A2R8YDT5_HUMAN ATP-dependent RNA helicase DDX3X OS=Homo sapiens OX=9606 GN=DDX3X PE=1 SV=1;tr|A0A2R8Y7T2|A0A2R8Y7T2_HUMAN ATP-dependent RNA helicase DDX3X OS=Homo sapiens OX=9606 GN=DDX3X PE=1 SV=1;tr|A0A2R8Y5G6|A0A2R8Y5G6_HUMAN ATP-depende	19	2	2	2	1	4.8	52.797	475	0	9.4338	499330			1599;1787	True;True	1704;1898	29152;32573	40141;45148	40141;45148												145310
A0A2U3TZE7;O43405;H0YJW4;G3V4C4;A0A2R8Y3T0;H0YJJ0;G3V5G6;G3V5V4	A0A2U3TZE7;O43405;H0YJW4;G3V4C4;A0A2R8Y3T0	Cochlin	COCH	tr|A0A2U3TZE7|A0A2U3TZE7_HUMAN Cochlin OS=Homo sapiens OX=9606 GN=COCH PE=1 SV=1;sp|O43405|COCH_HUMAN Cochlin OS=Homo sapiens OX=9606 GN=COCH PE=1 SV=1;tr|H0YJW4|H0YJW4_HUMAN Cochlin (Fragment) OS=Homo sapiens OX=9606 GN=COCH PE=1 SV=1;tr|G3V4C4|G3V4C4_HUM	8	5	5	5	0	14.1	66.299	615	0	72.614	4176700			2283;2403;2544;8947;10897	True;True;True;True;True	2453;2584;2734;9777;11928	44240;44241;46786;48933;180936;230316	61381;61382;65024;65025;65026;67723;243225;311764;311765	61382;65024;67723;243225;311764
A0M8Q6	A0M8Q6	Ig lambda-7 chain C region	IGLC7	sp|A0M8Q6|IGLC7_HUMAN Immunoglobulin lambda constant 7 OS=Homo sapiens OX=9606 GN=IGLC7 PE=1 SV=3	1	7	2	2	0	66	11.253	106	0.0097087	2.2894	18908000			52;7599;7600;9812;10312;10639;10640	False;False;False;True;True;False;False	55;8313;8314;10733;11289;11643;11644	994;995;996;997;998;999;1000;1001;1002;1003;1004;1005;1006;1007;1008;1009;1010;1011;1012;1013;1014;1015;1016;1017;1018;1019;1020;1021;1022;1023;1024;1025;1026;1027;1028;1029;1030;1031;1032;1033;1034;1035;1036;1037;1038;1039;1040;1041;1042;1043;1044;1045;1046;1047;1048;1049;1050;1051;1052;1053;1054;1055;1056;1057;1058;1059;1060;1061;1062;1063;1064;1065;1066;1067;1068;1069;1070;1071;1072;1073;1074;…	1524;1525;1526;1527;1528;1529;1530;1531;1532;1533;1534;1535;1536;1537;1538;1539;1540;1541;1542;1543;1544;1545;1546;1547;1548;1549;1550;1551;1552;1553;1554;1555;1556;1557;1558;1559;1560;1561;1562;1563;1564;1565;1566;1567;1568;1569;1570;1571;1572;1573;1574;1575;1576;1577;1578;1579;1580;1581;1582;1583;1584;1585;1586;1587;1588;1589;1590;1591;1592;1593;1594;1595;1596;1597;1598;1599;1600;1601;1602;1603…	2340;207055;207106;278762;293834;303750;303887
A1A4Z1;Q8NA54	A1A4Z1;Q8NA54	IQ and ubiquitin-like domain-containing protein	IQUB	tr|A1A4Z1|A1A4Z1_HUMAN IQ and ubiquitin-like domain-containing protein OS=Homo sapiens OX=9606 GN=IQUB PE=1 SV=1;sp|Q8NA54|IQUB_HUMAN IQ and ubiquitin-like domain-containing protein OS=Homo sapiens OX=9606 GN=IQUB PE=1 SV=2	2	1	1	1	0	6.2	48.847	421	0.0076004	2.3347	18100000			6881	True	7524	138136;138137;138138;138139;138140;138141;138142;138143;138144;138145;138146;138147;138148;138149;138150;138151	185654;185655;185656;185657;185658;185659;185660;185661;185662;185663;185664;185665;185666;185667;185668	185665	116;117	308;318
A1L4H1;M0QZ17	A1L4H1	Soluble scavenger receptor cysteine-rich domain-containing protein SSC5D	SSC5D	sp|A1L4H1|SRCRL_HUMAN Soluble scavenger receptor cysteine-rich domain-containing protein SSC5D OS=Homo sapiens OX=9606 GN=SSC5D PE=1 SV=3	2	26	26	26	36	24.7	165.74	1573	0	323.31	302510000			348;1527;2455;2456;2457;2927;2928;2944;3691;3692;3886;5536;5537;5538;6253;7271;7479;9097;10028;10537;10539;10540;10542;10543;10544;10545	True;True;True;True;True;True;True;True;True;True;True;True;True;True;True;True;True;True;True;True;True;True;True;True;True;True	372;1628;2639;2640;2641;3162;3163;3164;3182;3987;3988;4204;5987;5988;5989;6760;7958;8182;9937;10974;10975;11532;11534;11535;11537;11538;11539;11540;11541	8339;8340;8341;8342;8343;8344;8345;8346;8347;8348;27745;27746;27747;27748;27749;27750;27751;27752;47813;47814;47815;47816;47817;47818;47819;47820;47821;47822;47823;47824;47825;47826;47827;47828;47829;47830;47831;47832;47833;47834;47835;47836;47837;47838;47839;47840;47841;47842;47843;47844;47845;47846;47847;47848;47849;47850;47851;47852;47853;47854;47855;47856;47857;47858;47859;47860;47861;47862;4…	11298;11299;11300;11301;11302;11303;11304;11305;11306;11307;38316;38317;38318;38319;38320;38321;38322;38323;38324;38325;66442;66443;66444;66445;66446;66447;66448;66449;66450;66451;66452;66453;66454;66455;66456;66457;66458;66459;66460;66461;66462;66463;66464;66465;66466;66467;66468;66469;66470;66471;66472;66473;66474;66475;66476;66477;66478;66479;66480;66481;66482;66483;66484;66485;66486;66487;664…	11299;38318;66507;66557;66576;81983;81991;82599;99998;99999;104641;148182;148185;148188;167909;197917;203921;250097;283519;301066;301074;301098;301113;301119;301140;301145	118;119	498;1483	3724100	805250			1883600	819530	4930100			2391800		1650300								899890		1032500		3313500
A2A2V1;P04156;X6RKS3	A2A2V1;P04156;X6RKS3	Major prion protein	PRNP	tr|A2A2V1|A2A2V1_HUMAN Major prion protein (Fragment) OS=Homo sapiens OX=9606 GN=PRNP PE=1 SV=1;sp|P04156|PRIO_HUMAN Major prion protein OS=Homo sapiens OX=9606 GN=PRNP PE=1 SV=1;tr|X6RKS3|X6RKS3_HUMAN Major prion protein (Fragment) OS=Homo sapiens OX=9606	3	2	2	2	0	9.6	27.278	249	0	29.933	15915000			7210;10398	True;True	7893;11382;11383	145683;145684;145685;145686;145687;219154;219155;219156;219157	196625;196626;196627;295870;295871;295872;295873;295874	196625;295873
A2NJV5;A0A075B6S2;A0A0A0MRZ7	A2NJV5;A0A075B6S2;A0A0A0MRZ7		IGKV A18;IGKV2D-29;IGKV2D-26	sp|A2NJV5|KV229_HUMAN Immunoglobulin kappa variable 2-29 OS=Homo sapiens OX=9606 GN=IGKV2-29 PE=3 SV=2;sp|A0A075B6S2|KVD29_HUMAN Immunoglobulin kappa variable 2D-29 OS=Homo sapiens OX=9606 GN=IGKV2D-29 PE=3 SV=1;sp|A0A0A0MRZ7|KVD26_HUMAN Immunoglobulin kap	3	4	2	2	1	25.8	13.085	120	0.0097403	2.3082	38392000			3160;3170;3172;8636	False;False;True;True	3415;3426;3428;9427	62428;62429;62430;62431;62432;62433;62434;62435;62436;62437;62438;62439;62440;62441;62442;62443;62444;62445;62446;62447;62448;62449;62450;62451;62452;62453;62454;62455;62456;62457;62458;62459;62460;62461;62462;62463;62464;62465;62466;62467;62468;62469;62470;62471;62472;62473;62474;62475;62476;62477;62478;62479;62480;62481;62482;62483;62484;62485;62486;62863;62864;62865;62866;62867;62868;62869;628…	87899;87900;87901;87902;87903;87904;87905;87906;87907;87908;87909;87910;87911;87912;87913;87914;87915;87916;87917;87918;87919;87920;87921;87922;87923;87924;87925;87926;87927;87928;87929;87930;87931;87932;87933;87934;87935;87936;87937;87938;87939;87940;87941;87942;87943;87944;87945;88438;88439;88440;88441;88467;88468;88469;88470;88471;88472;88473;88474;88475;88476;88477;234953	87932;88439;88474;234953									1146800
A5A3E0	A5A3E0	POTE ankyrin domain family member F	POTEF	sp|A5A3E0|POTEF_HUMAN POTE ankyrin domain family member F OS=Homo sapiens OX=9606 GN=POTEF PE=1 SV=2	1	9	1	1	0	11.4	121.44	1075	0	9.1702	0			282;910;911;2402;4927;5084;5400;7352;8787	False;False;False;False;False;False;True;False;False	302;980;981;2583;5315;5487;5836;8046;9595	7689;7690;7691;7692;7693;7694;7695;7696;7697;7698;7699;7700;7701;7702;7703;7704;7705;7706;7707;7708;7709;7710;7711;7712;7713;19856;19857;19858;19859;19860;19861;19862;19863;19864;19865;19866;19867;19868;19869;19870;19871;19872;19873;19874;19875;19876;19877;19878;19879;19880;19881;19882;19883;19884;19885;19886;19887;19888;19889;19890;19891;19892;19893;19894;19895;19896;19897;19898;19899;46785;9656…	10505;10506;10507;10508;10509;10510;10511;10512;10513;10514;10515;10516;10517;10518;10519;10520;10521;10522;10523;10524;27230;27231;27232;27233;27234;27235;27236;27237;27238;27239;27240;27241;27242;27243;27244;27245;27246;27247;27248;27249;27250;27251;27252;27253;27254;65023;131517;131518;131519;131520;131521;131522;131523;131524;131525;131526;131527;131528;131529;131530;131531;131532;131533;1315…	10509;27233;27238;65023;131526;136809;144377;199657;240156	120	927
A6NMB1	A6NMB1	Sialic acid-binding Ig-like lectin 16	SIGLEC16	sp|A6NMB1|SIG16_HUMAN Sialic acid-binding Ig-like lectin 16 OS=Homo sapiens OX=9606 GN=SIGLEC16 PE=2 SV=3	1	1	1	1	1	1.5	52.991	481	0.0045351	2.6204	8011800000			9470	True	10362	196262;196263;196264;196265;196266;196267;196268;196269;196270;196271;196272;196273;196274;196275;196276;196277;196278;196279;196280;196281;196282;196283;196284;196285;196286;196287;196288;196289;196290;196291;196292;196293;196294;196295;196296;196297;196298;196299;196300;196301;196302;196303;196304;196305;196306;196307;196308;196309;196310;196311;196312;196313;196314;196315;196316;196317;196318;…	265908;265909;265910;265911;265912;265913;265914;265915;265916;265917;265918;265919;265920;265921;265922;265923;265924;265925;265926;265927;265928;265929;265930;265931;265932;265933;265934;265935;265936;265937;265938;265939;265940;265941;265942;265943;265944;265945;265946;265947;265948;265949;265950;265951;265952;265953;265954;265955;265956;265957;265958;265959;265960;265961;265962;265963	265950
A6NNI4;A0A2R8Y478;G8JLH6;P21926;A0A087WU13	A6NNI4;A0A2R8Y478;G8JLH6;P21926;A0A087WU13	Tetraspanin;CD9 antigen	CD9	tr|A6NNI4|A6NNI4_HUMAN Tetraspanin OS=Homo sapiens OX=9606 GN=CD9 PE=1 SV=1;tr|A0A2R8Y478|A0A2R8Y478_HUMAN Tetraspanin OS=Homo sapiens OX=9606 GN=CD9 PE=1 SV=1;tr|G8JLH6|G8JLH6_HUMAN Tetraspanin OS=Homo sapiens OX=9606 GN=CD9 PE=1 SV=2;sp|P21926|CD9_HUMAN	5	4	4	4	7	36.5	17.764	159	0	323.31	70335000			389;2731;5028;9133	True;True;True;True	417;2941;5420;9975	9674;9675;9676;9677;9678;9679;9680;9681;9682;9683;9684;9685;9686;52929;98572;98573;98574;98575;98576;98577;98578;98579;98580;98581;98582;98583;98584;98585;98586;98587;98588;98589;98590;98591;187005;187006;187007;187008	13202;13203;13204;13205;13206;13207;13208;13209;13210;13211;13212;13213;13214;13215;13216;13217;13218;13219;13220;13221;13222;13223;13224;13225;13226;13227;13228;13229;13230;13231;13232;13233;13234;13235;13236;73386;73387;134578;134579;134580;134581;134582;134583;134584;134585;134586;134587;134588;134589;134590;134591;134592;134593;134594;134595;134596;251669;251670;251671	13223;73386;134583;251671													1792500		1431400
B0QYH4;B0QYH5;B7ZLJ8;Q9BYH1	B0QYH4;B0QYH5;B7ZLJ8;Q9BYH1	Seizure 6-like protein	SEZ6L	tr|B0QYH4|B0QYH4_HUMAN Seizure 6-like protein OS=Homo sapiens OX=9606 GN=SEZ6L PE=1 SV=1;tr|B0QYH5|B0QYH5_HUMAN Seizure 6-like protein OS=Homo sapiens OX=9606 GN=SEZ6L PE=1 SV=1;tr|B7ZLJ8|B7ZLJ8_HUMAN SEZ6L protein OS=Homo sapiens OX=9606 GN=SEZ6L PE=1 SV=	4	2	2	2	0	5.1	79.64	720	0	6.8252	2034300			7929;8521	True;True	8663;9306	160758;160759;160760;172140	216481;216482;216483;216484;216485;216486;216487;231384	216481;231384
B0YIW2;P02656	B0YIW2;P02656	Apolipoprotein C-III	APOC3	tr|B0YIW2|B0YIW2_HUMAN Apolipoprotein C-III variant 1 OS=Homo sapiens OX=9606 GN=APOC3 PE=1 SV=1;sp|P02656|APOC3_HUMAN Apolipoprotein C-III OS=Homo sapiens OX=9606 GN=APOC3 PE=1 SV=1	2	11	11	11	65	53	12.815	117	0	323.31	17306000000			1508;1735;2096;2097;3149;3150;4053;4054;4055;4104;8844	True;True;True;True;True;True;True;True;True;True;True	1607;1845;2245;2246;3404;3405;4375;4376;4377;4427;9659	27244;27245;27246;27247;27248;27249;27250;27251;27252;27253;27254;27255;27256;27257;27258;27259;27260;27261;27262;27263;27264;27265;27266;27267;27268;27269;27270;27271;27272;27273;27274;27275;27276;27277;27278;27279;27280;27281;27282;27283;27284;27285;27286;27287;27288;27289;27290;27291;27292;27293;27294;27295;27296;27297;27298;27299;27300;27301;27302;27303;27304;27305;27306;27307;27308;27309;273…	37478;37479;37480;37481;37482;37483;37484;37485;37486;37487;37488;37489;37490;37491;37492;37493;37494;37495;37496;37497;37498;37499;37500;37501;37502;37503;37504;37505;37506;37507;37508;37509;37510;37511;37512;37513;37514;37515;37516;37517;37518;37519;37520;37521;37522;37523;37524;37525;37526;37527;37528;37529;37530;37531;37532;37533;37534;37535;37536;37537;37538;37539;37540;37541;37542;37543;375…	37487;43782;55503;55533;87574;87587;108203;108351;108473;109138;241235			24499000	71540000	26909000	22552000	429590000	9950100	75718000	32859000	324210000	150210000	104080000	175090000	25721000	357610000	396160000	176240000	41364000	60359000	50782000	50539000	27906000	182490000	402260000	79592000
B0YJC4;P08670;A0A1B0GTT5;B0YJC5;A0A1B0GVG8	B0YJC4;P08670;A0A1B0GTT5;B0YJC5	Vimentin	VIM	tr|B0YJC4|B0YJC4_HUMAN Vimentin variant 3 OS=Homo sapiens OX=9606 GN=VIM PE=1 SV=1;sp|P08670|VIME_HUMAN Vimentin OS=Homo sapiens OX=9606 GN=VIM PE=1 SV=4;tr|A0A1B0GTT5|A0A1B0GTT5_HUMAN Vimentin (Fragment) OS=Homo sapiens OX=9606 GN=VIM PE=1 SV=1;tr|B0YJC5|	5	4	4	4	1	12.3	49.653	431	0.0013889	6.4107	2396500			2802;4613;5245;5861	True;True;True;True	3022;4975;5663;6329	56219;91541;103763;103764;117059	79489;125484;141091;157115;157116	79489;125484;141091;157115									247490
B1AHL2;H7C1M6	B1AHL2	Fibulin-1	FBLN1	tr|B1AHL2|B1AHL2_HUMAN Fibulin-1 OS=Homo sapiens OX=9606 GN=FBLN1 PE=1 SV=1	2	57	57	18	62	66.4	78.329	721	0	323.31	41219000000			1029;1030;1037;1083;1107;1114;1115;1225;1226;1428;1429;1441;1442;1443;1546;1547;1703;1793;1794;1968;1994;2178;2179;3746;4068;4069;4070;4084;4146;4529;4530;4890;5260;5261;5342;5598;5947;5948;5949;5968;6439;6440;6447;6493;6494;6652;7118;7119;7709;7755;8542;8543;8544;9078;9079;9080;10239	True;True;True;True;True;True;True;True;True;True;True;True;True;True;True;True;True;True;True;True;True;True;True;True;True;True;True;True;True;True;True;True;True;True;True;True;True;True;True;True;True;True;True;True;True;True;True;True;True;True;True;True;True;True;True;True;True	1108;1109;1116;1165;1189;1196;1197;1309;1310;1523;1524;1537;1538;1539;1647;1648;1812;1904;1905;2100;2127;2339;2340;4053;4054;4390;4391;4392;4407;4471;4882;4883;5274;5680;5681;5769;6052;6424;6425;6426;6447;6968;6969;6970;6984;6985;7049;7050;7051;7052;7053;7054;7280;7796;7797;8432;8480;9329;9330;9331;9916;9917;9918;11209	22354;22355;22356;22357;22358;22359;22360;22361;22362;22363;22364;22365;22366;22367;22368;22369;22370;22465;22466;22467;22468;22469;22470;22471;22472;22473;22474;22475;22476;22477;22478;23043;23044;23045;23046;23166;23205;23206;23207;23208;23209;23210;23211;23212;23213;23214;24311;24312;24313;24314;24315;24316;24317;24318;24319;24320;24321;24322;24323;24324;24325;24326;24327;24328;24329;24330;243…	30789;30790;30791;30792;30793;30794;30795;30796;30797;30798;30799;30800;30801;30889;30890;30891;30892;30893;30894;30895;30896;30897;30898;30899;30900;30901;31997;31998;31999;32000;32001;32118;32170;32171;32172;32173;32174;32175;32176;32177;32178;32179;33629;33630;33631;33632;33633;33634;33635;33636;33637;33638;33639;33640;33641;33642;33643;33644;33645;33646;33647;33648;33649;33650;33651;33652;336…	30791;30793;30892;31998;32118;32171;32178;33648;33653;36493;36508;36625;36628;36631;39000;39005;42356;45189;45197;50786;51643;56749;56757;101968;108581;108600;108602;108820;110539;123654;123671;130611;141652;141666;143454;149419;159358;159360;159363;159937;172017;172018;172319;173107;173150;179215;194297;194298;210974;212447;232278;232299;232498;249117;249155;249156;289830	121;122;123;124;125	43;101;434;644;655	3965500	1967800	888100	563480	3609.5	1933300	1086200	1531800	5157600	3066400	1770500	1766200	2162700		2310800	5759900	1205500	1547800	12866000	1058200	3812300	2824100	2862200	4470400
B1AM99;A0A087WXL9;B1AMA2;A6NC89;A0A087X119;Q9BZ76;Q96NU0;A0A2P0CT92;A0A1B0GTE1;F2Z2X6;F2Z2X5;A0A087WUG9;A0A087WZ03	B1AM99;A0A087WXL9;B1AMA2;A6NC89;A0A087X119;Q9BZ76;Q96NU0	Contactin-associated protein-like 3;Contactin-associated protein-like 3B	CNTNAP3;CNTNAP3B	tr|B1AM99|B1AM99_HUMAN Contactin-associated protein-like 3 OS=Homo sapiens OX=9606 GN=CNTNAP3 PE=4 SV=1;tr|A0A087WXL9|A0A087WXL9_HUMAN Contactin-associated protein-like 3B OS=Homo sapiens OX=9606 GN=CNTNAP3B PE=4 SV=1;tr|B1AMA2|B1AMA2_HUMAN Contactin-assoc	13	3	3	3	0	6.4	81.569	745	0.0023447	2.8453	615980			898;8116;8506	True;True;True	966;8868;9290	19655;19656;164082;171837	27023;27024;220763;230989	27023;220763;230989
B1AR62;B1AR63;P19367	B1AR62;B1AR63;P19367	Hexokinase;Hexokinase-1	HK1	tr|B1AR62|B1AR62_HUMAN Phosphotransferase (Fragment) OS=Homo sapiens OX=9606 GN=HK1 PE=1 SV=1;tr|B1AR63|B1AR63_HUMAN Phosphotransferase (Fragment) OS=Homo sapiens OX=9606 GN=HK1 PE=1 SV=8;sp|P19367|HXK1_HUMAN Hexokinase-1 OS=Homo sapiens OX=9606 GN=HK1 PE=	3	1	1	1	0	10.5	13.033	114	0.0013831	5.9714	0			6115	True	6608	122149	164660	164660
B1B0D4;Q86TH1	B1B0D4;Q86TH1	ADAMTS-like protein 2	ADAMTSL2	tr|B1B0D4|B1B0D4_HUMAN ADAMTS-like protein 2 OS=Homo sapiens OX=9606 GN=ADAMTSL2 PE=1 SV=1;sp|Q86TH1|ATL2_HUMAN ADAMTS-like protein 2 OS=Homo sapiens OX=9606 GN=ADAMTSL2 PE=1 SV=1	2	2	2	2	0	5	116.28	1060	0.0012225	3.4656	1637600			6541;10687	True;True	7126;11695	132154;132155;225686	177050;305095	177050;305095
B3KQV6;P30153;E9PH38;H0YDG7;P30154	B3KQV6;P30153;E9PH38;H0YDG7;P30154	Serine/threonine-protein phosphatase 2A 65 kDa regulatory subunit A alpha isoform;Serine/threonine-protein phosphatase 2A 65 kDa regulatory subunit A beta isoform	PPP2R1A;PPP2R1B	tr|B3KQV6|B3KQV6_HUMAN cDNA FLJ33169 fis, clone ADRGL2000384, highly similar to Serine/threonine-protein phosphatase 2A 65 kDa regulatory subunit A alpha isoform OS=Homo sapiens OX=9606 GN=PPP2R1A PE=1 SV=1;sp|P30153|2AAA_HUMAN Serine/threonine-protein pho	5	2	2	2	1	9.3	45.604	410	0.0034884	2.8035	254980			4498;7503	True;True	4851;8206	88683;151715	121747;121748;204116	121747;204116
B4DPQ0;P00736;F5H2D0;F5H1V0;F5H6Y3;F5H3N3;F5H3A3;F5H1N6;F5GWL0;H0YFL7;Q9NZP8	B4DPQ0;P00736;F5H2D0	Complement C1r subcomponent;Complement C1r subcomponent heavy chain;Complement C1r subcomponent light chain	C1R	tr|B4DPQ0|B4DPQ0_HUMAN Complement C1r subcomponent OS=Homo sapiens OX=9606 GN=C1R PE=1 SV=1;sp|P00736|C1R_HUMAN Complement C1r subcomponent OS=Homo sapiens OX=9606 GN=C1R PE=1 SV=2;tr|F5H2D0|F5H2D0_HUMAN Complement C1r subcomponent OS=Homo sapiens OX=9606	11	63	63	63	65	73.3	81.889	719	0	323.31	21892000000			320;321;429;1264;1872;2078;2079;2627;2628;2829;2830;2831;3006;3007;3264;3265;3486;3532;3533;3721;4065;4252;4750;5560;5561;5617;5618;5981;6088;6313;6314;6462;6463;6464;6491;6782;6870;6871;7003;7004;7208;7253;7315;7316;7412;7575;7576;8150;8327;8377;9163;9164;9906;9982;9983;9984;10262;10549;10619;11023;11024;11026;11027	True;True;True;True;True;True;True;True;True;True;True;True;True;True;True;True;True;True;True;True;True;True;True;True;True;True;True;True;True;True;True;True;True;True;True;True;True;True;True;True;True;True;True;True;True;True;True;True;True;True;True;True;True;True;True;True;True;True;True;True;True;True;True	343;344;462;463;1348;1993;2224;2225;2828;2829;3049;3050;3051;3052;3248;3249;3524;3525;3763;3816;3817;4018;4387;4590;5124;6011;6012;6072;6073;6460;6574;6823;6824;7005;7006;7007;7008;7009;7010;7045;7046;7420;7513;7514;7661;7662;7663;7664;7891;7940;8007;8008;8109;8110;8287;8288;8289;8904;9097;9149;10007;10008;10840;10923;10924;10925;10926;11236;11545;11623;12066;12067;12069;12070;12071	8075;8076;8077;8078;10617;10618;10619;10620;10621;10622;10623;10624;10625;10626;10627;10628;10629;10630;24791;24792;24793;24794;24795;24796;24797;24798;24799;24800;24801;24802;24803;24804;24805;24806;24807;24808;24809;24810;24811;24812;24813;24814;24815;24816;24817;24818;24819;24820;24821;24822;24823;24824;24825;24826;24827;24828;24829;24830;24831;24832;24833;24834;24835;24836;24837;24838;24839;2…	10995;10996;10997;10998;10999;11000;14574;14575;14576;14577;14578;14579;14580;14581;14582;14583;14584;14585;14586;14587;14588;14589;34255;34256;34257;34258;34259;34260;34261;34262;34263;34264;34265;34266;34267;34268;34269;34270;34271;34272;34273;34274;34275;34276;34277;34278;34279;34280;34281;34282;34283;34284;34285;34286;34287;34288;34289;34290;34291;34292;34293;34294;34295;34296;34297;34298;342…	10997;11000;14583;34290;48074;55233;55288;70085;70150;79817;79884;80041;83784;84100;89799;89847;93707;95693;95744;101264;108561;115152;128128;148567;148599;149577;149578;160468;164112;169833;169892;172399;172452;172477;172933;182352;185076;185077;189512;189543;196601;197817;198560;198670;202087;205963;206231;221264;226440;227845;252958;253107;281393;282510;282559;282713;290652;301241;302731;31598…	126;127;128;129;130	407;486;644;651;715	91562000	97401000	45726000	198500000	59367000	94960000	132030000	52579000	193930000	157460000	77175000	113800000	80688000	165590000	42473000	207860000	73858000	69855000	37878000	57305000	194480000	156270000	200230000	87329000
B4E1Z4;E7ETN3;P00751;H7C5H1;A0A0G2JH38;A0A0G2JHM4;A0A0G2JJ82;H7C526;C9JRT3;A0A0G2JI59;C9JYQ5;A2ABG0;F2Z3N2;Q8N6L6	B4E1Z4;E7ETN3;P00751	Complement factor B;Complement factor B Ba fragment;Complement factor B Bb fragment	CFB	tr|B4E1Z4|B4E1Z4_HUMAN cDNA FLJ55673, highly similar to Complement factor B OS=Homo sapiens OX=9606 PE=1 SV=1;tr|E7ETN3|E7ETN3_HUMAN Uncharacterized protein OS=Homo sapiens OX=9606 PE=1 SV=1;sp|P00751|CFAB_HUMAN Complement factor B OS=Homo sapiens OX=9606	14	35	35	24	17	30.8	140.94	1266	0	323.31	409860000			499;500;928;1276;1381;1517;1594;1726;2125;2177;2239;2386;2418;2991;2992;2993;3323;4101;4102;5030;5163;5164;5789;5862;5973;5995;6976;7233;7494;7810;8676;9894;10195;10783;10793	True;True;True;True;True;True;True;True;True;True;True;True;True;True;True;True;True;True;True;True;True;True;True;True;True;True;True;True;True;True;True;True;True;True;True	537;538;999;1360;1474;1617;1699;1836;2277;2338;2405;2564;2601;3232;3233;3234;3587;4424;4425;5422;5578;5579;6253;6330;6452;6474;7631;7918;8197;8539;9476;10824;11163;11797;11811	11449;11450;11451;11452;11453;20376;20377;20378;20379;20380;20381;20382;24949;24950;24951;24952;24953;26047;27522;27523;29133;29134;29135;31069;40281;40282;40283;40284;40285;40286;40287;40288;40289;40290;40291;40292;40293;40294;40295;40296;40297;40298;40299;40300;40301;40302;40303;40304;40305;40306;40307;40308;40309;40310;40311;40312;40313;40314;40315;40316;40317;40318;41271;41272;41273;41274;430…	15732;15733;15734;15735;27993;27994;27995;34410;34411;34412;34413;34414;36017;37940;37941;37942;37943;40103;40104;40105;40106;42787;55670;55671;55672;55673;55674;55675;55676;55677;55678;55679;55680;55681;55682;55683;55684;55685;55686;55687;55688;55689;55690;55691;55692;55693;55694;55695;55696;55697;55698;55699;55700;56744;56745;56746;56747;59730;64640;65265;65266;65267;65268;65269;65270;65271;652…	15732;15734;27994;34410;36017;37941;40103;42787;55683;56747;59730;64640;65277;83639;83644;83646;91118;109132;109135;134603;138787;138790;154251;157121;160101;161188;188938;197152;204036;214064;236816;280969;288891;308138;308407							387150		574370	684530					711530					848380	41005000		594280
B4E3Q4;Q9NZK5;A0A087X0I3;C9IZA8;F5H7J3	B4E3Q4;Q9NZK5;A0A087X0I3	Adenosine deaminase CECR1	CECR1	tr|B4E3Q4|B4E3Q4_HUMAN Adenosine deaminase 2 OS=Homo sapiens OX=9606 GN=ADA2 PE=1 SV=1;sp|Q9NZK5|ADA2_HUMAN Adenosine deaminase 2 OS=Homo sapiens OX=9606 GN=ADA2 PE=1 SV=2;tr|A0A087X0I3|A0A087X0I3_HUMAN Adenosine deaminase 2 OS=Homo sapiens OX=9606 GN=ADA2	5	4	4	4	0	12.4	54.36	469	0	16.66	4112700			1720;5987;8456;8559	True;True;True;True	1829;6466;9233;9346	30912;30913;30914;30915;119576;119577;119578;119579;170379;170380;170381;170382;170383;170384;170385;170386;170387;170388;170389;170390;170391;170392;170393;170394;170395;170396;170397;170398;170399;170400;170401;170402;170403;170404;172909;172910	42587;42588;42589;42590;160712;160713;160714;160715;160716;228860;228861;228862;228863;232629;232630	42587;160713;228862;232629
B5MC82;P30046;A6NHG4	B5MC82;P30046;A6NHG4	D-dopachrome decarboxylase;D-dopachrome decarboxylase-like protein	DDT;DDTL	tr|B5MC82|B5MC82_HUMAN D-dopachrome decarboxylase OS=Homo sapiens OX=9606 GN=DDT PE=4 SV=2;sp|P30046|DOPD_HUMAN D-dopachrome decarboxylase OS=Homo sapiens OX=9606 GN=DDT PE=1 SV=3;sp|A6NHG4|DDTL_HUMAN D-dopachrome decarboxylase-like protein OS=Homo sapiens	3	1	1	1	1	12.7	17.718	166	0.0056497	2.6086	1955000			7188	True	7870	145398;145399	196190;196191;196192	196192
B5MCX3;Q15019;C9IY94;C9IZU3;C9JQJ4;C9J938;H7C310;C9JB25;C9J2Q4;B5MD47;H7C2Y0	B5MCX3;Q15019;C9IY94;C9IZU3;C9JQJ4;C9J938;H7C310;C9JB25;C9J2Q4	Septin-2	SEPT2	tr|B5MCX3|B5MCX3_HUMAN Septin-2 OS=Homo sapiens OX=9606 GN=SEPT2 PE=1 SV=1;sp|Q15019|SEPT2_HUMAN Septin-2 OS=Homo sapiens OX=9606 GN=SEPT2 PE=1 SV=1;tr|C9IY94|C9IY94_HUMAN Septin-2 (Fragment) OS=Homo sapiens OX=9606 GN=SEPT2 PE=1 SV=1;tr|C9IZU3|C9IZU3_HUMA	11	3	3	3	1	14.6	36.94	321	0	20.099	1236100			6278;6419;9114	True;True;True	6788;6941;9955	125184;125185;127733;186481	168150;171347;171348;250983;250984	168150;171348;250984
B5MD23;O75954	B5MD23;O75954	Tetraspanin;Tetraspanin-9	TSPAN9	tr|B5MD23|B5MD23_HUMAN Tetraspanin OS=Homo sapiens OX=9606 GN=TSPAN9 PE=1 SV=1;sp|O75954|TSN9_HUMAN Tetraspanin-9 OS=Homo sapiens OX=9606 GN=TSPAN9 PE=1 SV=1	2	1	1	1	1	4.1	29.559	271	0	13.275	637350			6645	True	7273	133882;133883	179169;179170;179171	179170
B7ZKJ8;Q14624;H7C0L5	B7ZKJ8;Q14624;H7C0L5	Inter-alpha-trypsin inhibitor heavy chain H4;70 kDa inter-alpha-trypsin inhibitor heavy chain H4;35 kDa inter-alpha-trypsin inhibitor heavy chain H4	ITIH4	tr|B7ZKJ8|B7ZKJ8_HUMAN ITIH4 protein OS=Homo sapiens OX=9606 GN=ITIH4 PE=1 SV=1;sp|Q14624|ITIH4_HUMAN Inter-alpha-trypsin inhibitor heavy chain H4 OS=Homo sapiens OX=9606 GN=ITIH4 PE=1 SV=4;tr|H7C0L5|H7C0L5_HUMAN Inter-alpha-trypsin inhibitor heavy chain H	3	25	25	25	43	35.8	103.88	935	0	323.31	397320000			288;1885;2404;2671;3194;3787;4595;4832;5328;5639;5957;6006;6739;6957;7097;7129;7400;7401;7481;7482;7785;8496;9045;9046;10818	True;True;True;True;True;True;True;True;True;True;True;True;True;True;True;True;True;True;True;True;True;True;True;True;True	308;2006;2585;2876;3451;4096;4956;5211;5753;6095;6434;6486;7372;7611;7775;7809;8097;8098;8184;8185;8510;9279;9880;9881;11840	7814;34898;34899;34900;34901;34902;34903;34904;34905;34906;34907;34908;34909;34910;34911;34912;34913;34914;34915;34916;34917;34918;34919;34920;34921;34922;34923;34924;34925;34926;34927;34928;34929;34930;34931;34932;34933;34934;34935;34936;34937;34938;46787;46788;46789;51414;51415;63025;63026;73720;73721;73722;73723;73724;73725;73726;73727;73728;73729;73730;73731;73732;73733;73734;73735;73736;9088…	10753;48180;48181;48182;48183;48184;48185;48186;48187;48188;48189;48190;48191;48192;48193;48194;48195;48196;48197;48198;48199;48200;48201;48202;48203;48204;48205;48206;48207;48208;48209;48210;48211;48212;48213;48214;48215;48216;48217;48218;48219;48220;48221;48222;48223;48224;48225;48226;48227;48228;48229;48230;48231;48232;48233;48234;48235;48236;48237;48238;48239;48240;48241;48242;48243;48244;482…	10753;48280;65027;71013;88583;102448;124323;129180;143057;149942;159589;161427;181709;187959;193358;194606;201719;201720;203942;203946;213556;230825;248568;248570;308809				851180	1123200		519320	1354000		1294300		2050400		995520	861280	1454600		3978100		813440	30372000	496880	2825800	1023900		863440
C9IZ46;F8WFD9;Q8N114	C9IZ46;F8WFD9;Q8N114	Protein shisa-5	SHISA5	tr|C9IZ46|C9IZ46_HUMAN Protein shisa-5 (Fragment) OS=Homo sapiens OX=9606 GN=SHISA5 PE=1 SV=1;tr|F8WFD9|F8WFD9_HUMAN Protein shisa-5 OS=Homo sapiens OX=9606 GN=SHISA5 PE=1 SV=1;sp|Q8N114|SHSA5_HUMAN Protein shisa-5 OS=Homo sapiens OX=9606 GN=SHISA5 PE=1 SV	3	1	1	1	0	25.9	12.226	112	0.0012771	4.2014	24856000			3717	True	4013	72705;72706;72707;72708;72709;72710	101221;101222;101223;101224;101225;101226;101227;101228;101229;101230;101231;101232;101233;101234;101235	101221
C9J0E4;P01040	C9J0E4;P01040	Cystatin-A;Cystatin-A, N-terminally processed	CSTA	tr|C9J0E4|C9J0E4_HUMAN Cystatin-A OS=Homo sapiens OX=9606 GN=CSTA PE=1 SV=1;sp|P01040|CYTA_HUMAN Cystatin-A OS=Homo sapiens OX=9606 GN=CSTA PE=1 SV=1	2	1	1	1	1	33.3	7.0861	63	0.0066964	2.5158	308350			4686	True	5057	92576	126861;126862;126863	126863
C9J0K6;B4DHQ6;P30626	C9J0K6;B4DHQ6;P30626	Sorcin	SRI	tr|C9J0K6|C9J0K6_HUMAN Sorcin OS=Homo sapiens OX=9606 GN=SRI PE=1 SV=1;tr|B4DHQ6|B4DHQ6_HUMAN cDNA FLJ54267, moderately similar to Sorcin OS=Homo sapiens OX=9606 GN=SRI PE=1 SV=1;sp|P30626|SORCN_HUMAN Sorcin OS=Homo sapiens OX=9606 GN=SRI PE=1 SV=1	3	1	1	1	1	7.7	17.605	155	0.0012788	4.2063	468290			4831	True	5210	94689	129169;129170	129170
C9J2H1;Q86UX2;A0A096LP62;G5E9D8;H7C5A6	C9J2H1;Q86UX2;A0A096LP62;G5E9D8	Inter-alpha-trypsin inhibitor heavy chain H5	ITIH5	tr|C9J2H1|C9J2H1_HUMAN Inter-alpha-trypsin inhibitor heavy chain H5 OS=Homo sapiens OX=9606 GN=ITIH5 PE=1 SV=2;sp|Q86UX2|ITIH5_HUMAN Inter-alpha-trypsin inhibitor heavy chain H5 OS=Homo sapiens OX=9606 GN=ITIH5 PE=2 SV=2;tr|A0A096LP62|A0A096LP62_HUMAN Inte	5	30	30	30	0	38	104.54	942	0	323.31	231500000			20;658;2057;2478;2600;3174;3318;3319;3591;3856;4343;4403;4946;5111;6062;6156;6397;6451;7130;7886;8755;8794;9317;9318;9407;9827;10477;10482;10650;10706	True;True;True;True;True;True;True;True;True;True;True;True;True;True;True;True;True;True;True;True;True;True;True;True;True;True;True;True;True;True	20;710;2202;2664;2798;3430;3582;3583;3877;4172;4684;4747;5336;5517;6547;6653;6917;6990;6991;7810;8619;9561;9605;10196;10197;10291;10748;11468;11473;11656;11716	387;388;389;390;391;392;14976;14977;14978;14979;14980;14981;39241;39242;48253;50150;50151;50152;50153;62941;62942;62943;62944;64990;64991;64992;64993;64994;64995;69889;69890;69891;74776;74777;86218;86219;86220;86221;86222;86223;87245;96994;96995;96996;96997;96998;96999;100544;100545;100546;120956;122839;122840;122841;122842;122843;122844;127554;127555;127556;127557;127558;127559;127560;127561;128…	639;640;641;642;643;644;645;646;647;648;21037;21038;21039;21040;21041;21042;54259;54260;66963;69381;88481;88482;91111;91112;91113;97631;97632;97633;103736;103737;118608;118609;118610;118611;118612;119937;131992;131993;131994;131995;131996;131997;131998;131999;132000;132001;137118;137119;137120;162874;162875;165422;165423;165424;165425;165426;165427;171153;171154;171155;171156;171157;172329;172330…	645;21037;54260;66963;69381;88481;91111;91113;97633;103736;118612;119937;131996;137118;162874;165425;171153;172331;194607;216036;239467;240434;258466;258468;261261;279170;300357;300396;304665;306013	134;135;136;137	306;630;639;643
C9J6G4;Q8TEU8	C9J6G4;Q8TEU8	WAP, Kazal, immunoglobulin, Kunitz and NTR domain-containing protein 2	WFIKKN2	tr|C9J6G4|C9J6G4_HUMAN WAP, Kazal, immunoglobulin, Kunitz and NTR domain-containing protein 2 OS=Homo sapiens OX=9606 GN=WFIKKN2 PE=1 SV=1;sp|Q8TEU8|WFKN2_HUMAN WAP, Kazal, immunoglobulin, Kunitz and NTR domain-containing protein 2 OS=Homo sapiens OX=9606	2	7	7	7	0	22.4	53.285	483	0	21.464	5136700			571;2108;2158;3626;8007;8867;10504	True;True;True;True;True;True;True	618;2258;2315;2316;3919;8751;9682;11495	13323;40205;40856;40857;70463;162165;162166;179481;222189;222190	18386;55580;56286;56287;56288;98382;218446;218447;218448;241609;300472;300473;300474;300475;300476	18386;55580;56288;98382;218447;241609;300472	138	22
C9J8Z4;Q969P0	C9J8Z4;Q969P0	Immunoglobulin superfamily member 8	IGSF8	tr|C9J8Z4|C9J8Z4_HUMAN Immunoglobulin superfamily member 8 (Fragment) OS=Homo sapiens OX=9606 GN=IGSF8 PE=1 SV=1;sp|Q969P0|IGSF8_HUMAN Immunoglobulin superfamily member 8 OS=Homo sapiens OX=9606 GN=IGSF8 PE=1 SV=1	2	1	1	1	0	3.3	32.284	301	0.0011779	2.9104	1723200			2006	True	2141	37916;37917	52341;52342	52341
C9JB90;C9JU14;J3KR73;Q9NRW1;P20340;Q14964	C9JB90;C9JU14;J3KR73;Q9NRW1;P20340;Q14964	Ras-related protein Rab-6B;Ras-related protein Rab-6A;Ras-related protein Rab-39A	RAB6B;RAB6A;RAB39A	tr|C9JB90|C9JB90_HUMAN Ras-related protein Rab-6B (Fragment) OS=Homo sapiens OX=9606 GN=RAB6B PE=4 SV=1;tr|C9JU14|C9JU14_HUMAN Ras-related protein Rab-6B (Fragment) OS=Homo sapiens OX=9606 GN=RAB6B PE=1 SV=3;tr|J3KR73|J3KR73_HUMAN Ras-related protein Rab-6	6	1	1	1	0	22.4	5.8575	49	0	13.701	11828000			6036	True	6518	120623;120624;120625;120626;120627;120628;120629;120630;120631;120632;120633;120634;120635;120636;120637;120638	162427;162428;162429;162430;162431;162432;162433;162434;162435;162436;162437;162438;162439;162440;162441;162442	162434
C9JCK5;A0A024RA52;P25787	C9JCK5;A0A024RA52;P25787	Proteasome subunit alpha type;Proteasome subunit alpha type-2	PSMA2	tr|C9JCK5|C9JCK5_HUMAN Proteasome endopeptidase complex OS=Homo sapiens OX=9606 GN=PSMA2 PE=1 SV=1;tr|A0A024RA52|A0A024RA52_HUMAN Proteasome subunit alpha type OS=Homo sapiens OX=9606 GN=PSMA2 PE=1 SV=1;sp|P25787|PSA2_HUMAN Proteasome subunit alpha type-2	3	1	1	1	0	11.6	18.607	164	0.0012579	3.8763	2260900			10900	True	11931	230380;230381;230382;230383	311820;311821;311822;311823;311824;311825	311823
C9JD53;C9JKM8;Q13907	C9JD53;C9JKM8;Q13907	Isopentenyl-diphosphate Delta-isomerase 1	IDI1	tr|C9JD53|C9JD53_HUMAN Isopentenyl-diphosphate Delta-isomerase 1 (Fragment) OS=Homo sapiens OX=9606 GN=IDI1 PE=1 SV=1;tr|C9JKM8|C9JKM8_HUMAN Isopentenyl-diphosphate Delta-isomerase 1 (Fragment) OS=Homo sapiens OX=9606 GN=IDI1 PE=1 SV=1;sp|Q13907|IDI1_HUMAN	3	1	1	1	1	15	13.651	120	0.0035088	2.8366	406600			251	True	269	5698	8098;8099	8099
C9JD84;E7EV71;Q14766;H7BZ76;C9JDW2;H7C0I7	C9JD84;E7EV71;Q14766	Latent-transforming growth factor beta-binding protein 1	LTBP1	tr|C9JD84|C9JD84_HUMAN Latent-transforming growth factor beta-binding protein 1 OS=Homo sapiens OX=9606 GN=LTBP1 PE=1 SV=1;tr|E7EV71|E7EV71_HUMAN Latent-transforming growth factor beta-binding protein 1 OS=Homo sapiens OX=9606 GN=LTBP1 PE=1 SV=2;sp|Q14766|	6	19	19	19	1	25.1	147.01	1340	0	323.31	125790000			541;742;1147;1237;1238;1395;1509;1705;3034;3514;4485;6585;7336;9135;9351;10139;10140;10411;11004	True;True;True;True;True;True;True;True;True;True;True;True;True;True;True;True;True;True;True	583;804;1231;1321;1322;1489;1608;1814;3278;3793;4838;7194;7195;8029;9977;10232;11103;11104;11396;12046	12205;12206;16372;16373;16374;16375;16376;16377;16378;16379;23568;23569;23570;23571;23572;24419;24420;24421;24422;24423;24424;24425;24426;24427;24428;26233;27404;27405;27406;27407;27408;27409;27410;27411;30765;30766;30767;59887;59888;59889;59890;59891;59892;67810;67811;67812;88615;88616;88617;88618;88619;88620;88621;88622;132794;132795;132796;132797;147720;147721;147722;147723;147724;187019;19247…	16809;16810;22946;22947;22948;22949;22950;22951;22952;22953;22954;22955;32721;32722;32723;32724;33769;33770;33771;33772;33773;33774;33775;33776;33777;33778;33779;33780;33781;33782;33783;33784;33785;33786;33787;33788;33789;33790;36263;37739;37740;37741;37742;37743;37744;37745;37746;37747;37748;37749;37750;37751;37752;37753;37754;37755;37756;37757;37758;42370;42371;42372;84516;84517;84518;84519;845…	16809;22953;32723;33777;33784;36263;37748;42372;84525;94449;121653;177843;199078;251694;259896;287126;287131;296020;315525	139	1277
C9JEG3;Q9UBQ6;C9IYF5;F5GZK1	C9JEG3;Q9UBQ6	Exostosin-like 2;Processed exostosin-like 2	EXTL2	tr|C9JEG3|C9JEG3_HUMAN Exostosin-like 2 (Fragment) OS=Homo sapiens OX=9606 GN=EXTL2 PE=1 SV=1;sp|Q9UBQ6|EXTL2_HUMAN Exostosin-like 2 OS=Homo sapiens OX=9606 GN=EXTL2 PE=1 SV=1	4	3	3	3	0	24.8	29.877	266	0.0077348	2.4333	438740000			627;4289;10859	True;True;True	679;4629;11883	14492;84380;84381;84382;84383;84384;84385;84386;84387;84388;84389;84390;84391;84392;84393;84394;84395;84396;84397;84398;84399;84400;84401;84402;84403;84404;84405;84406;84407;84408;84409;84410;84411;84412;84413;84414;84415;84416;84417;229198	20453;116329;116330;310204	20453;116330;310204
C9JEU5	C9JEU5		FGG	tr|C9JEU5|C9JEU5_HUMAN Fibrinogen gamma chain OS=Homo sapiens OX=9606 GN=FGG PE=1 SV=1	1	65	2	2	1	88.8	50.322	445	1	-2	2073900	+		402;403;404;611;811;812;1176;1832;1833;2017;2306;2307;2425;2426;2876;2901;2902;2938;2939;4517;4518;4519;4549;4550;4912;5154;5155;5166;5167;5426;5427;5428;6230;6231;6281;6529;6530;6531;7140;7225;7485;7588;7589;7590;7783;7784;9370;9371;9383;9402;9403;9439;9440;9567;9568;9623;9683;9684;9798;10711;10712;10713;10873;10874;10875	False;False;False;False;False;False;False;False;False;False;False;False;False;False;False;False;False;False;False;False;False;False;False;True;False;False;False;False;False;False;False;False;False;True;False;False;False;False;False;False;False;False;False;False;False;False;False;False;False;False;False;False;False;False;False;False;False;False;False;False;False;False;False;False;False	431;432;433;434;435;663;874;875;1260;1951;1952;2155;2478;2479;2608;2609;3103;3104;3132;3133;3134;3135;3175;3176;4870;4871;4872;4905;4906;5298;5565;5566;5567;5568;5569;5581;5582;5864;5865;5866;6736;6737;6791;7109;7110;7111;7112;7113;7114;7115;7820;7909;8188;8301;8302;8303;8508;8509;10251;10252;10265;10285;10286;10287;10326;10327;10472;10473;10532;10594;10595;10596;10719;11721;11722;11723;11897;118…	9743;9744;9745;9746;9747;9748;9749;9750;9751;9752;9753;9754;9755;9756;9757;9758;9759;9760;9761;9762;9763;9764;9765;9766;9767;9768;9769;9770;9771;9772;9773;9774;9775;9776;9777;9778;9779;9780;9781;9782;9783;9784;9785;9786;9787;9788;9789;9790;9791;9792;9793;9794;9795;9796;9797;9798;9799;9800;9801;9802;9803;9804;9805;9806;9807;9808;9809;9810;9811;9812;9813;9814;9815;9816;9817;9818;9819;9820;9821;9822…					1178800
C9JEV0;P25311	C9JEV0;P25311	Zinc-alpha-2-glycoprotein	AZGP1	tr|C9JEV0|C9JEV0_HUMAN Zinc-alpha-2-glycoprotein OS=Homo sapiens OX=9606 GN=AZGP1 PE=1 SV=1;sp|P25311|ZA2G_HUMAN Zinc-alpha-2-glycoprotein OS=Homo sapiens OX=9606 GN=AZGP1 PE=1 SV=2	2	1	1	1	0	5.3	26.353	227	0.001221	3.4632	518670			10986	True	12027	232332	314968	314968
C9JEY1;C9K057;A0A1W2PNV4;O15143;C9JTT6;C9JBJ7;C9J4Z7;F8VXW2;C9JQM8;C9JFG9;C9J6C8;E9PF58;Q92747	C9JEY1;C9K057;A0A1W2PNV4;O15143	Actin-related protein 2/3 complex subunit 1B	ARPC1B	tr|C9JEY1|C9JEY1_HUMAN Actin-related protein 2/3 complex subunit 1B (Fragment) OS=Homo sapiens OX=9606 GN=ARPC1B PE=1 SV=2;tr|C9K057|C9K057_HUMAN Actin-related protein 2/3 complex subunit 1B OS=Homo sapiens OX=9606 GN=ARPC1B PE=1 SV=2;tr|A0A1W2PNV4|A0A1W2P	13	3	3	3	1	14.7	36.933	334	0.0013495	5.3902	3811000			6646;8707;9594	True;True;True	7274;9510;10501	133884;176647;176648;198871;198872;198873	179172;238122;238123;238124;238125;238126;269004	179172;238126;269004
C9JF17;P05090;C9JX71;F8WBT9	C9JF17;P05090	Apolipoprotein D	APOD	tr|C9JF17|C9JF17_HUMAN Apolipoprotein D (Fragment) OS=Homo sapiens OX=9606 GN=APOD PE=1 SV=1;sp|P05090|APOD_HUMAN Apolipoprotein D OS=Homo sapiens OX=9606 GN=APOD PE=1 SV=1	4	13	13	13	37	36.3	24.158	215	0	323.31	793200000			1323;1324;4583;4704;5159;6596;6792;6793;6959;6960;6961;9979;10630	True;True;True;True;True;True;True;True;True;True;True;True;True	1412;1413;4940;5075;5574;7210;7430;7431;7613;7614;7615;10920;11634	25418;25419;25420;25421;25422;25423;25424;25425;25426;25427;25428;25429;25430;25431;25432;25433;25434;25435;25436;25437;25438;25439;25440;25441;25442;25443;25444;25445;25446;25447;25448;25449;25450;25451;25452;25453;25454;25455;25456;25457;25458;25459;25460;25461;90753;90754;90755;93062;93063;93064;93065;93066;93067;93068;93069;93070;93071;93072;93073;93074;93075;93076;93077;93078;93079;93080;930…	35211;35212;35213;35214;35215;35216;35217;35218;35219;35220;35221;35222;35223;35224;35225;35226;35227;35228;35229;35230;35231;35232;35233;35234;35235;35236;35237;35238;35239;35240;35241;35242;35243;35244;35245;35246;35247;35248;35249;35250;35251;35252;35253;35254;35255;35256;35257;35258;124170;124171;127521;127522;127523;127524;127525;138771;138772;138773;178016;178017;178018;178019;178020;178021…	35235;35252;124170;127523;138772;178019;182486;182540;188083;188095;188103;282468;303288			1209300	2656800			7580700	1560000	1338000	2137300	2248100			4023500	1674000	2040200	2413300			3199700	1465700	3771100		3923700		1573800
C9JIZ6;P07602;Q5BJH1;A0A0J9YXB8	C9JIZ6;P07602;Q5BJH1	Prosaposin;Saposin-A;Saposin-B-Val;Saposin-B;Saposin-C;Saposin-D	PSAP	tr|C9JIZ6|C9JIZ6_HUMAN Prosaposin OS=Homo sapiens OX=9606 GN=PSAP PE=1 SV=2;sp|P07602|SAP_HUMAN Prosaposin OS=Homo sapiens OX=9606 GN=PSAP PE=1 SV=2;tr|Q5BJH1|Q5BJH1_HUMAN PSAP protein OS=Homo sapiens OX=9606 GN=PSAP PE=1 SV=1	4	4	4	4	0	9.3	58.44	527	0	6.986	12875000			2400;3362;3880;7102	True;True;True;True	2581;3630;4198;7780	46781;46782;46783;65391;65392;65393;65394;75294;75295;75296;143642	65018;65019;65020;65021;91689;91690;91691;104609;104610;193429;193430	65019;91690;104609;193430
C9JL85;P58546	C9JL85;P58546	Myotrophin	MTPN	tr|C9JL85|C9JL85_HUMAN Myotrophin OS=Homo sapiens OX=9606 GN=MTPN PE=1 SV=1;sp|P58546|MTPN_HUMAN Myotrophin OS=Homo sapiens OX=9606 GN=MTPN PE=1 SV=2	2	1	1	1	1	32.7	5.7044	52	0	124.92	4152700			3782	True	4091	73702;73703;73704;73705	102426;102427;102428;102429;102430;102431;102432	102427
C9JMY1;P18065;C9JW52	C9JMY1;P18065;C9JW52	Insulin-like growth factor-binding protein 2	IGFBP2	tr|C9JMY1|C9JMY1_HUMAN Insulin-like growth factor-binding protein 2 OS=Homo sapiens OX=9606 GN=IGFBP2 PE=1 SV=1;sp|P18065|IBP2_HUMAN Insulin-like growth factor-binding protein 2 OS=Homo sapiens OX=9606 GN=IGFBP2 PE=1 SV=2;tr|C9JW52|C9JW52_HUMAN Insulin-lik	3	2	2	2	0	13.8	20.281	181	0	53.783	1484500			3425;9278	True;True	3698;10148	66110;190529;190530;190531	92391;256595;256596;256597	92391;256597
C9JPQ9;C9JU00	C9JPQ9;C9JU00		FGG	tr|C9JPQ9|C9JPQ9_HUMAN Fibrinogen gamma chain (Fragment) OS=Homo sapiens OX=9606 GN=FGG PE=1 SV=1;tr|C9JU00|C9JU00_HUMAN Fibrinogen gamma chain (Fragment) OS=Homo sapiens OX=9606 GN=FGG PE=1 SV=1	2	25	1	1	0	98.3	13.546	119	1	-2	358620000	+		611;2017;2018;2019;2425;2426;4912;5154;5155;6511;6529;6530;6531;7588;7589;7590;9567;9568;9569;10711;10712;10713;10873;10874;10875	False;False;False;False;False;False;False;False;False;True;False;False;False;False;False;False;False;False;False;False;False;False;False;False;False	663;2155;2156;2157;2608;2609;5298;5565;5566;5567;5568;5569;7082;7109;7110;7111;7112;7113;7114;7115;8301;8302;8303;10472;10473;10474;11721;11722;11723;11897;11898;11899	14133;14134;14135;14136;14137;14138;14139;14140;14141;14142;14143;14144;14145;14146;14147;14148;14149;14150;14151;14152;14153;14154;14155;14156;14157;14158;14159;14160;14161;14162;14163;14164;14165;14166;14167;14168;14169;14170;14171;14172;14173;14174;14175;14176;14177;14178;14179;14180;14181;14182;14183;14184;14185;14186;14187;14188;14189;14190;14191;14192;14193;14194;14195;14196;14197;14198;141…	19775;19776;19777;19778;19779;19780;19781;19782;19783;19784;19785;19786;19787;19788;19789;19790;19791;19792;19793;19794;19795;19796;19797;19798;19799;19800;19801;19802;19803;19804;19805;19806;19807;19808;19809;19810;19811;19812;19813;19814;19815;19816;19817;19818;19819;19820;19821;19822;19823;19824;19825;19826;19827;19828;19829;19830;19831;19832;19833;19834;19835;19836;19837;19838;19839;19840;198…	19927;53143;53145;53148;65607;65620;130919;138048;138540;175362;176132;176939;177020;206330;206418;206669;268169;268207;268362;306089;306176;306196;310670;310977;311010	143;144	12;17
C9JS68;A0A0A0MSK3;Q53F23;A0A0C4DH47;P24557;B7Z6W1	C9JS68;A0A0A0MSK3;Q53F23;A0A0C4DH47;P24557;B7Z6W1	Thromboxane-A synthase	TBXAS1	tr|C9JS68|C9JS68_HUMAN Thromboxane-A synthase (Fragment) OS=Homo sapiens OX=9606 GN=TBXAS1 PE=1 SV=2;tr|A0A0A0MSK3|A0A0A0MSK3_HUMAN HCG14925, isoform CRA_b OS=Homo sapiens OX=9606 GN=TBXAS1 PE=1 SV=1;tr|Q53F23|Q53F23_HUMAN HCG14925, isoform CRA_a (Fragment	6	2	2	2	0	15.2	17.324	151	0.0013351	5.2079	0			7666;8709	True;True	8389;9512	155927;176714;176715	210239;238214;238215	210239;238215
C9JV77;P02765	C9JV77;P02765	Alpha-2-HS-glycoprotein;Alpha-2-HS-glycoprotein chain A;Alpha-2-HS-glycoprotein chain B	AHSG	tr|C9JV77|C9JV77_HUMAN Alpha-2-HS-glycoprotein OS=Homo sapiens OX=9606 GN=AHSG PE=1 SV=1;sp|P02765|FETUA_HUMAN Alpha-2-HS-glycoprotein OS=Homo sapiens OX=9606 GN=AHSG PE=1 SV=2	2	12	12	10	2	48.9	39.411	368	0	166.83	204200000			686;687;1290;1291;2358;3208;4275;4278;7487;7542;9490;10458	True;True;True;True;True;True;True;True;True;True;True;True	743;744;1374;1375;2533;3466;4613;4617;8190;8251;10387;11447	15340;15341;15342;15343;15344;15345;15346;15347;15348;15349;15350;15351;15352;25060;25061;46143;46144;46145;46146;46147;46148;46149;46150;46151;46152;63287;63288;63289;63290;63291;63292;63293;84043;84044;84045;84046;84047;84052;84053;84054;84055;84056;84057;84058;84059;84060;84061;151595;151596;151597;152385;152386;152387;152388;152389;196666;196667;196668;196669;196670;196671;196672;196673;19667…	21412;21413;21414;21415;21416;21417;21418;21419;21420;21421;21422;21423;21424;21425;21426;21427;21428;21429;21430;34530;34531;64372;64373;64374;64375;64376;64377;64378;64379;64380;64381;64382;64383;89008;89009;89010;89011;89012;89013;89014;89015;115860;115861;115862;115863;115869;115870;115871;115872;115873;115874;115875;203968;203969;203970;205202;205203;205204;205205;205206;205207;205208;205209…	21414;21430;34530;34531;64372;89009;115860;115875;203968;205216;266404;298686	146	322																			7103400			1211000
C9JYY6;Q92823;F8W775;A0A087X2B3;C9JH43;C9JF43;C9JUR7;C9J8B6	C9JYY6;Q92823;F8W775;A0A087X2B3	Neuronal cell adhesion molecule	NRCAM	tr|C9JYY6|C9JYY6_HUMAN Neuronal cell adhesion molecule OS=Homo sapiens OX=9606 GN=NRCAM PE=1 SV=3;sp|Q92823|NRCAM_HUMAN Neuronal cell adhesion molecule OS=Homo sapiens OX=9606 GN=NRCAM PE=1 SV=3;tr|F8W775|F8W775_HUMAN Neuronal cell adhesion molecule OS=Hom	8	34	34	34	0	38.6	133.81	1211	0	323.31	1066100000			54;215;737;1974;2082;2534;2615;2958;3434;3778;4378;4635;4804;4805;4806;4913;5094;5770;5771;6178;6636;6696;8413;8747;9218;9744;9889;10030;10134;10245;10246;10426;10427;10829	True;True;True;True;True;True;True;True;True;True;True;True;True;True;True;True;True;True;True;True;True;True;True;True;True;True;True;True;True;True;True;True;True;True	57;230;799;2106;2229;2724;2814;3198;3199;3708;4087;4720;5000;5181;5182;5183;5299;5498;6234;6235;6680;7263;7325;9186;9553;10066;10661;10819;10977;11095;11096;11097;11098;11218;11219;11412;11413;11851	1230;1231;1232;1233;1234;1235;1236;5133;5134;5135;5136;5137;5138;16222;16223;16224;16225;16226;16227;16228;37100;37101;39958;39959;39960;39961;39962;39963;39964;48858;48859;48860;48861;50228;50229;50230;50231;50232;50233;50234;58492;58493;58494;58495;66181;66182;73679;73680;73681;73682;73683;73684;86965;86966;91956;91957;91958;91959;91960;91961;94229;94230;94231;94232;94233;94234;94235;94236;9423…	2525;2526;2527;2528;2529;2530;2531;2532;2533;2534;2535;2536;2537;2538;2539;2540;2541;7263;7264;7265;7266;7267;7268;22824;22825;22826;22827;22828;22829;22830;22831;22832;22833;22834;22835;22836;22837;22838;22839;22840;51093;55312;55313;55314;55315;55316;55317;67646;69474;69475;69476;69477;69478;69479;82708;82709;82710;82711;82712;82713;82714;82715;82716;92434;92435;92436;92437;102403;102404;102405…	2530;7263;22831;51093;55315;67646;69479;82714;92436;102406;119701;126086;128557;128566;128570;130954;136890;153978;153988;166041;179110;179806;228435;239007;254464;276997;280944;283523;287095;289877;289880;296517;296520;308990	147;148;149;150	688;827;837;846
D3YTG3;Q7Z7G0;Q5JPC9;H0Y897	D3YTG3;Q7Z7G0;Q5JPC9;H0Y897	Target of Nesh-SH3	ABI3BP;DKFZp667H216	tr|D3YTG3|D3YTG3_HUMAN Target of Nesh-SH3 OS=Homo sapiens OX=9606 GN=ABI3BP PE=1 SV=1;sp|Q7Z7G0|TARSH_HUMAN Target of Nesh-SH3 OS=Homo sapiens OX=9606 GN=ABI3BP PE=1 SV=1;tr|Q5JPC9|Q5JPC9_HUMAN ABI gene family, member 3 (NESH) binding protein, isoform CRA_	4	2	2	2	0	2.4	195.32	1777	0	12.261	727930			5485;9058	True;True	5928;9895	108290;185035	145747;145748;248724	145748;248724
D6R934;P02746	D6R934;P02746	Complement C1q subcomponent subunit B	C1QB	tr|D6R934|D6R934_HUMAN Complement C1q subcomponent subunit B OS=Homo sapiens OX=9606 GN=C1QB PE=1 SV=1;sp|P02746|C1QB_HUMAN Complement C1q subcomponent subunit B OS=Homo sapiens OX=9606 GN=C1QB PE=1 SV=3	2	13	13	2	65	51	26.459	251	0	323.31	11248000000			678;1903;2855;3220;3755;4322;5514;5516;7033;8191;9123;10092;10442	True;True;True;True;True;True;True;True;True;True;True;True;True	733;734;2024;2025;3078;3079;3478;4063;4064;4663;5958;5960;5961;5962;7698;7699;8945;9965;11048;11430;11431	15184;15185;15186;35077;35078;35079;35080;35081;35082;35083;35084;35085;35086;35087;35088;35089;35090;35091;35092;35093;35094;35095;35096;35097;35098;35099;35100;35101;35102;35103;35104;35105;35106;35107;35108;35109;35110;35111;35112;35113;35114;35115;35116;35117;35118;35119;35120;35121;35122;35123;35124;35125;35126;35127;35128;35129;35130;35131;35132;35133;35134;35135;35136;35137;35138;35139;351…	21225;21226;21227;21228;21229;21230;21231;21232;21233;21234;48375;48376;48377;48378;48379;48380;48381;48382;48383;48384;48385;48386;48387;48388;48389;48390;48391;48392;48393;48394;48395;48396;48397;48398;48399;48400;48401;48402;48403;48404;48405;48406;48407;48408;48409;48410;48411;48412;48413;48414;48415;48416;48417;48418;48419;48420;48421;48422;48423;48424;48425;48426;48427;48428;48429;48430;484…	21229;48513;80446;89066;102065;118088;147259;147295;190611;221926;251502;285053;298242	28;29;30;188;189	147;183;210;233;249	20349000	57757000	45386000	88875000	54009000	40143000	160180000	44093000	88560000	74290000	61063000	44354000	50677000	98672000	8912800	69791000	54562000	87580000	20145000	28498000	155520000	47571000	61128000	25661000
D6RF35;P02774;D6RBJ7;D6RF20;CON__Q3MHN5;CON__ENSEMBL:ENSBTAP00000018229	D6RF35;P02774;D6RBJ7	Vitamin D-binding protein	GC	tr|D6RF35|D6RF35_HUMAN Vitamin D-binding protein OS=Homo sapiens OX=9606 GN=GC PE=1 SV=1;sp|P02774|VTDB_HUMAN Vitamin D-binding protein OS=Homo sapiens OX=9606 GN=GC PE=1 SV=2;tr|D6RBJ7|D6RBJ7_HUMAN Vitamin D-binding protein OS=Homo sapiens OX=9606 GN=GC P	6	33	33	33	7	66.6	53.02	476	0	323.31	1091400000			2188;2280;2281;2498;2499;2500;2755;2756;2772;3839;4187;4231;4232;4233;5048;5117;5346;5374;7022;7874;7970;7971;8364;8365;8366;8795;9088;9606;9943;9944;10031;10116;11009	True;True;True;True;True;True;True;True;True;True;True;True;True;True;True;True;True;True;True;True;True;True;True;True;True;True;True;True;True;True;True;True;True	2350;2450;2451;2685;2686;2687;2967;2968;2990;4150;4514;4566;4567;4568;5443;5524;5773;5803;7686;8606;8709;8710;9135;9136;9137;9606;9926;10513;10882;10883;10978;11077;12052	41707;44227;44228;44229;44230;44231;44232;44233;44234;44235;44236;44237;48471;48472;48473;48474;48475;48476;48477;48478;48479;48480;48481;48482;48483;48484;48485;48486;48487;48488;48489;48490;48491;48492;48493;54214;54215;54216;54217;54218;54219;54220;54221;54222;54223;54224;54225;54226;54227;54228;54229;55437;55438;55439;74425;74426;74427;74428;74429;74430;81360;81361;81362;82699;82700;82701;827…	57781;61376;61377;61378;67238;67239;67240;67241;67242;67243;67244;67245;67246;67247;67248;67249;67250;67251;67252;67253;67254;67255;67256;67257;67258;67259;67260;67261;67262;67263;67264;67265;67266;67267;67268;67269;67270;67271;67272;67273;67274;75685;75686;75687;75688;75689;75690;75691;75692;75693;75694;75695;75696;75697;75698;75699;75700;75701;75702;75703;75704;75705;75706;75707;75708;75709;757…	57781;61376;61378;67238;67262;67265;75700;75716;78269;103283;111823;113891;113916;113924;134833;137414;143499;143917;190045;215483;217663;217666;227559;227562;227564;240438;249367;269574;281936;281938;283528;286364;315661								346900													62151000
D6RGG3;Q99715	D6RGG3;Q99715	Collagen alpha-1(XII) chain	COL12A1	tr|D6RGG3|D6RGG3_HUMAN Collagen alpha-1(XII) chain OS=Homo sapiens OX=9606 GN=COL12A1 PE=1 SV=1;sp|Q99715|COCA1_HUMAN Collagen alpha-1(XII) chain OS=Homo sapiens OX=9606 GN=COL12A1 PE=1 SV=2	2	14	14	5	0	6.9	333.2	3062	0	58.184	19030000			447;1809;4897;5207;5712;5942;6510;6698;7014;7096;8395;9068;9665;10272	True;True;True;True;True;True;True;True;True;True;True;True;True;True	482;1920;5283;5625;6171;6419;7080;7081;7327;7676;7774;9168;9906;10575;11247	10771;10772;10773;32879;32880;95864;95865;95866;95867;102854;112767;118695;118696;130925;130926;134460;141162;143587;169773;169774;185233;185234;185235;185236;185237;185238;185239;201021;201022;215642;215643;215644	14690;14691;14692;14693;45409;45410;130716;130717;130718;130719;130720;139977;151881;159344;159345;175355;175356;175357;175358;175359;179945;189688;193357;228219;228220;248886;272636;272637;272638;291354	14693;45410;130716;139977;151881;159344;175359;179945;189688;193357;228219;248886;272637;291354	15	1345
E5RG13;E5RIP7;H0YBL1;P29218	E5RG13;E5RIP7;H0YBL1;P29218	Inositol monophosphatase 1	IMPA1	tr|E5RG13|E5RG13_HUMAN Inositol monophosphatase 1 (Fragment) OS=Homo sapiens OX=9606 GN=IMPA1 PE=1 SV=1;tr|E5RIP7|E5RIP7_HUMAN Inositol-1-monophosphatase (Fragment) OS=Homo sapiens OX=9606 GN=IMPA1 PE=1 SV=8;tr|H0YBL1|H0YBL1_HUMAN Inositol-1-monophosphatas	4	2	2	2	1	14.4	17.059	153	0	7.4968	3095900			6053;8400	True;True	6538;9173	120775;169792;169793;169794	162595;228251;228252;228253	162595;228251
E5RGH3;H0YEQ8;E5RJB9;B1ANR1;A0A087WTT1;H0Y5F5;E7EQV3;B1ANR0;P11940;Q13310	E5RGH3;H0YEQ8;E5RJB9;B1ANR1;A0A087WTT1;H0Y5F5;E7EQV3;B1ANR0;P11940;Q13310	Polyadenylate-binding protein;Polyadenylate-binding protein 1;Polyadenylate-binding protein 4	PABPC1;PABPC4	tr|E5RGH3|E5RGH3_HUMAN Polyadenylate-binding protein 1 (Fragment) OS=Homo sapiens OX=9606 GN=PABPC1 PE=1 SV=1;tr|H0YEQ8|H0YEQ8_HUMAN Polyadenylate-binding protein 4 (Fragment) OS=Homo sapiens OX=9606 GN=PABPC4 PE=1 SV=1;tr|E5RJB9|E5RJB9_HUMAN Polyadenylate	10	1	1	1	1	14.8	12.203	108	0	89.678	504890			573	True	620	13326	18389;18390	18390												146930
E5RGX8;H0YBC9;Q14159	E5RGX8;H0YBC9;Q14159	DNA repair-scaffolding protein	SPIDR	tr|E5RGX8|E5RGX8_HUMAN DNA repair-scaffolding protein (Fragment) OS=Homo sapiens OX=9606 GN=SPIDR PE=1 SV=8;tr|H0YBC9|H0YBC9_HUMAN DNA repair-scaffolding protein (Fragment) OS=Homo sapiens OX=9606 GN=SPIDR PE=1 SV=1;sp|Q14159|SPIDR_HUMAN DNA repair-scaffol	3	1	1	1	1	7.2	16.559	152	1	-2	10113000	+		8290	True	9055	167376;167377;167378;167379;167380;167381;167382;167383;167384;167385;167386;167387;167388;167389	225415;225416;225417;225418;225419;225420;225421;225422;225423;225424;225425;225426;225427;225428;225429	225417	190	106
E7ENZ3;B7ZAR1;E9PCA1;P48643	E7ENZ3;B7ZAR1;E9PCA1;P48643	T-complex protein 1 subunit epsilon	CCT5	tr|E7ENZ3|E7ENZ3_HUMAN T-complex protein 1 subunit epsilon OS=Homo sapiens OX=9606 GN=CCT5 PE=1 SV=1;tr|B7ZAR1|B7ZAR1_HUMAN T-complex protein 1 subunit epsilon OS=Homo sapiens OX=9606 GN=CCT5 PE=1 SV=1;tr|E9PCA1|E9PCA1_HUMAN T-complex protein 1 subunit eps	4	1	1	1	1	3.3	53.848	486	0	12.387	485060			5601	True	6055	110854;110855	149527;149528;149529	149527
E7EQM8;P43146;H0Y2Q5;J3QS93;J3QQJ6;J3QLT8;J3QRM6	E7EQM8;P43146;H0Y2Q5;J3QS93	Netrin receptor DCC	DCC	tr|E7EQM8|E7EQM8_HUMAN Netrin receptor DCC OS=Homo sapiens OX=9606 GN=DCC PE=1 SV=2;sp|P43146|DCC_HUMAN Netrin receptor DCC OS=Homo sapiens OX=9606 GN=DCC PE=1 SV=2;tr|H0Y2Q5|H0Y2Q5_HUMAN Netrin receptor DCC (Fragment) OS=Homo sapiens OX=9606 GN=DCC PE=1 S	7	18	18	18	0	18	155.81	1424	0	262.23	82133000			241;1123;1816;2063;3042;3043;3546;3547;4015;4075;4630;6724;6990;7170;7740;10274;10388;10452	True;True;True;True;True;True;True;True;True;True;True;True;True;True;True;True;True;True	258;1205;1928;2208;3286;3287;3831;3832;4336;4397;4995;7357;7645;7852;8465;11249;11372;11441	5411;5412;5413;5414;5415;23248;33011;39273;39274;39275;39276;59918;59919;59920;59921;59922;68864;68865;68866;77619;77620;77621;77622;77623;78764;78765;78766;78767;91939;135204;135205;135206;135207;135208;135209;135210;135211;140796;140797;140798;140799;145124;145125;157238;157239;157240;215647;219113;219114;219115;219116;219117;221012;221013;221014;221015;221016	7595;7596;7597;7598;7599;7600;7601;32227;32228;45567;54305;84547;84548;84549;84550;84551;84552;96196;96197;96198;96199;107398;107399;107400;107401;107402;107403;107404;108658;108659;108660;108661;108662;108663;108664;126072;181579;181580;181581;181582;181583;181584;181585;181586;181587;181588;181589;181590;181591;181592;189340;189341;189342;189343;195776;195777;211961;211962;211963;211964;211965;…	7595;32227;45567;54305;84548;84552;96197;96198;107398;108664;126072;181590;189340;195777;211963;291356;295830;298645	191;192	29;648
E7ESP4;E7EMF1;E9PB77;D6RG08	E7ESP4;E7EMF1;E9PB77		ITGA2	tr|E7ESP4|E7ESP4_HUMAN Integrin alpha-2 OS=Homo sapiens OX=9606 GN=ITGA2 PE=1 SV=1;tr|E7EMF1|E7EMF1_HUMAN Integrin alpha-2 OS=Homo sapiens OX=9606 GN=ITGA2 PE=1 SV=1;tr|E9PB77|E9PB77_HUMAN Integrin alpha-2 OS=Homo sapiens OX=9606 GN=ITGA2 PE=1 SV=1	4	6	1	1	1	10.6	102.83	942	0	48.655	1885800			1537;2315;2920;3779;4693;9622	False;True;False;False;False;False	1638;2487;3155;4088;5064;10531	28022;28023;45614;45615;45616;57878;73685;92883;199430;199431;199432	38755;38756;63362;63363;63364;63365;63366;63367;63368;81736;102410;127344;269950;269951	38756;63365;81736;102410;127344;269951
E7ESX1;Q9H2X0	E7ESX1;Q9H2X0	Chordin	CHRD	tr|E7ESX1|E7ESX1_HUMAN Chordin OS=Homo sapiens OX=9606 GN=CHRD PE=1 SV=1;sp|Q9H2X0|CHRD_HUMAN Chordin OS=Homo sapiens OX=9606 GN=CHRD PE=1 SV=2	2	2	2	2	0	6.5	101.96	954	0	11.82	7820100			3145;9464	True;True	3400;10354	62115;62116;195763;195764;195765	87546;87547;87548;87549;87550;87551;265171;265172;265173;265174;265175	87547;265174
E7ETH0;G3XAM2;P05156;A0A2R8Y3M9;A0A087X0I2;D6R9Z8;CON__Q32PI4	E7ETH0;G3XAM2;P05156;A0A2R8Y3M9;A0A087X0I2	Complement factor I;Complement factor I heavy chain;Complement factor I light chain	CFI	tr|E7ETH0|E7ETH0_HUMAN Complement factor I OS=Homo sapiens OX=9606 GN=CFI PE=1 SV=1;tr|G3XAM2|G3XAM2_HUMAN Complement factor I OS=Homo sapiens OX=9606 GN=CFI PE=1 SV=1;sp|P05156|CFAI_HUMAN Complement factor I OS=Homo sapiens OX=9606 GN=CFI PE=1 SV=2;tr|A0A	7	39	39	39	65	61.8	66.625	591	0	323.31	4769800000			80;142;679;1198;1199;1519;2142;2143;2406;2512;3206;3290;3656;4132;4531;4532;4579;4904;5284;5285;5988;6301;7187;7705;8123;8225;8356;9232;9233;9558;9559;9723;9752;10376;10827;10946;10947;11010;11011	True;True;True;True;True;True;True;True;True;True;True;True;True;True;True;True;True;True;True;True;True;True;True;True;True;True;True;True;True;True;True;True;True;True;True;True;True;True;True	84;149;150;735;1282;1283;1619;2297;2298;2587;2699;2700;3464;3553;3949;4456;4884;4885;4886;4936;5290;5705;5706;6467;6811;7869;8428;8875;8981;9127;10081;10082;10083;10084;10085;10463;10464;10636;10670;11358;11849;11980;11981;12053;12054	2405;2406;2407;2408;2409;2410;2411;2412;2413;2414;2415;2416;2417;2418;2419;2420;2421;2422;2423;2424;2425;2426;2427;2428;2429;2430;2431;2432;2433;2434;2435;2436;2437;2438;2439;2440;2441;2442;2443;2444;2445;2446;2447;2448;2449;2450;2451;2452;2453;2454;2455;2456;2457;2458;2459;2460;2461;2462;2463;2464;2465;2466;2467;2468;2469;2470;2471;2472;2473;2474;2475;2476;2477;2478;2479;2480;2481;2482;2483;2484…	3802;3803;3804;3805;3806;3807;3808;3809;3810;3811;3812;3813;3814;3815;3816;3817;3818;3819;3820;3821;3822;3823;3824;3825;3826;3827;3828;3829;3830;3831;3832;3833;3834;3835;3836;3837;3838;3839;3840;3841;3842;3843;3844;3845;3846;3847;3848;3849;3850;3851;3852;3853;3854;3855;3856;3857;3858;3859;3860;3861;3862;3863;3864;3865;3866;3867;3868;3869;3870;3871;3872;3873;3874;3875;3876;3877;3878;3879;3880;3881…	3809;5240;21296;33476;33482;38065;55855;56040;65031;67400;89001;90710;99036;109613;123688;123706;124154;130790;142320;142360;160718;169422;196175;210956;220831;223436;226982;254589;254650;267821;267871;276234;277236;295611;308978;313788;313850;315666;315671	193;194;195;196;197	204;223;238;443;516	22648000	40503000	7601400	57103000	44698000	28795000	36550000	12970000	19576000	14688000	4185600	39940000	6834100	22260000	188990000	33404000	47948000	13084000	16239000	40216000	23867000	19521000	39594000	43879000
E7EU05;P16671;E9PLT1;E7EX47;E9PJX8;E9PC45;E7EVU1;E7ERZ9;E7EWI4	E7EU05;P16671;E9PLT1	Platelet glycoprotein 4	CD36	tr|E7EU05|E7EU05_HUMAN Platelet glycoprotein 4 (Fragment) OS=Homo sapiens OX=9606 GN=CD36 PE=1 SV=2;sp|P16671|CD36_HUMAN Platelet glycoprotein 4 OS=Homo sapiens OX=9606 GN=CD36 PE=1 SV=2;tr|E9PLT1|E9PLT1_HUMAN Platelet glycoprotein 4 OS=Homo sapiens OX=960	9	8	8	8	10	26.3	52.062	463	0	323.31	47353000			220;2340;2482;7679;8300;8560;9514;9552	True;True;True;True;True;True;True;True	236;2515;2668;8402;9065;9347;10413;10457	5156;5157;5158;5159;5160;5161;5162;5163;5164;5165;5166;5167;5168;5169;45848;45849;45850;48261;48262;48263;156133;156134;156135;156136;156137;156138;156139;156140;156141;156142;167567;167568;167569;167570;167571;167572;167573;172911;172912;172913;172914;172915;172916;197297;197298;197299;197300;197301;197302;197303;197304;197305;197306;197307;197800;197801;197802	7289;7290;7291;7292;7293;7294;7295;7296;7297;7298;7299;7300;7301;7302;7303;7304;7305;7306;63681;63682;63683;63684;63685;63686;63687;63688;66975;66976;66977;210521;210522;210523;210524;210525;210526;210527;210528;210529;225625;225626;225627;225628;225629;225630;225631;225632;225633;225634;225635;225636;225637;225638;232631;232632;232633;232634;232635;232636;232637;267242;267243;267244;267245;26724…	7289;63685;66976;210524;225629;232634;267247;267775									854270	519420	1079300		2937200		1112300
E7EUF1;Q13822;E5RIA2;E5RJ49;E5RIB9	E7EUF1;Q13822;E5RIA2	Ectonucleotide pyrophosphatase/phosphodiesterase family member 2	ENPP2	tr|E7EUF1|E7EUF1_HUMAN Ectonucleotide pyrophosphatase/phosphodiesterase family member 2 OS=Homo sapiens OX=9606 GN=ENPP2 PE=1 SV=1;sp|Q13822|ENPP2_HUMAN Ectonucleotide pyrophosphatase/phosphodiesterase family member 2 OS=Homo sapiens OX=9606 GN=ENPP2 PE=1	5	46	46	46	1	60.7	101.55	884	0	323.31	1461400000			18;323;1057;1136;1140;1445;1706;1707;2370;3067;3450;3451;4184;4411;4903;5170;6662;6691;6763;6764;6814;7265;7528;7696;7768;7769;7791;7896;7977;8797;8807;8946;8997;9372;9518;10177;10178;10241;10242;10457;10625;10659;10678;10679;10688;10788	True;True;True;True;True;True;True;True;True;True;True;True;True;True;True;True;True;True;True;True;True;True;True;True;True;True;True;True;True;True;True;True;True;True;True;True;True;True;True;True;True;True;True;True;True;True	18;346;1137;1220;1224;1541;1542;1815;1816;2547;3312;3724;3725;4511;4755;5289;5585;7290;7320;7397;7398;7452;7952;8235;8236;8419;8493;8494;8517;8629;8716;9608;9618;9776;9832;10253;10254;10417;11145;11146;11211;11212;11446;11629;11665;11685;11686;11687;11696;11805;11806	375;376;377;378;379;380;381;8122;8123;8124;8125;8126;22712;22713;23527;23528;23529;23530;23531;23532;23541;23542;23543;23544;23545;26566;26567;26568;26569;26570;30768;30769;30770;30771;30772;30773;30774;30775;30776;30777;30778;30779;30780;30781;30782;30783;30784;30785;46243;46244;46245;46246;60340;66286;66287;66288;66289;81327;81328;87337;87338;87339;87340;87341;87342;87343;87344;87345;87346;8734…	615;616;617;618;619;620;621;622;623;624;625;626;627;628;629;630;631;11062;11063;11064;11065;11066;31339;31340;31341;32681;32682;32683;32684;32685;32686;32687;32688;32697;32698;32699;32700;32701;36639;36640;36641;36642;36643;42373;42374;42375;42376;42377;42378;42379;42380;42381;42382;42383;42384;42385;42386;42387;42388;42389;42390;42391;42392;42393;42394;42395;42396;42397;64483;64484;64485;64486;6…	626;11066;31339;32683;32697;36639;42384;42389;64486;85265;92543;92545;111793;120085;130758;138864;179369;179788;181989;182007;184252;197901;204345;210753;213142;213144;213620;216085;217855;240452;240810;243210;247629;260069;267435;288400;288404;289849;289852;298671;303251;304768;305063;305065;305096;308275	198;199;200;201;202;203	229;358;649;697;723;726							909840
E7EWS8;E7ENW7;E7ETP7;B3KRT8;G3V0G6;E7ENM0;E7EN65;F8WAH6;P15502	E7EWS8;E7ENW7;E7ETP7;B3KRT8;G3V0G6;E7ENM0;E7EN65;F8WAH6;P15502	Elastin	ELN	tr|E7EWS8|E7EWS8_HUMAN Elastin (Fragment) OS=Homo sapiens OX=9606 GN=ELN PE=1 SV=8;tr|E7ENW7|E7ENW7_HUMAN Elastin (Fragment) OS=Homo sapiens OX=9606 GN=ELN PE=1 SV=1;tr|E7ETP7|E7ETP7_HUMAN Elastin (Fragment) OS=Homo sapiens OX=9606 GN=ELN PE=1 SV=1;tr|B3KR	9	1	1	1	0	17.5	15.191	166	0	6.8865	638440			5963	True	6442	119022	159916;159917	159917
E9PBS1;P22234;D6RF62	E9PBS1;P22234;D6RF62	Multifunctional protein ADE2;Phosphoribosylaminoimidazole-succinocarboxamide synthase;Phosphoribosylaminoimidazole carboxylase	PAICS	tr|E9PBS1|E9PBS1_HUMAN Multifunctional protein ADE2 (Fragment) OS=Homo sapiens OX=9606 GN=PAICS PE=1 SV=1;sp|P22234|PUR6_HUMAN Multifunctional protein ADE2 OS=Homo sapiens OX=9606 GN=PAICS PE=1 SV=3;tr|D6RF62|D6RF62_HUMAN Multifunctional protein ADE2 OS=Ho	3	6	6	6	1	15.3	45.651	413	0	8.9607	77234000			821;822;2401;4352;4420;4568	True;True;True;True;True;True	885;886;2582;4693;4766;4924	18081;18082;18083;18084;18085;18086;18087;18088;46784;86533;87491;87492;87493;87494;87495;87496;87497;87498;87499;87500;87501;87502;87503;87504;90617;90618;90619;90620;90621;90622;90623	25123;25124;25125;25126;65022;119040;120282;124067;124068;124069;124070;124071;124072;124073;124074;124075;124076;124077;124078;124079;124080	25123;25126;65022;119040;120282;124070
E9PEP6;O14786;E7EX60;Q5T7F0;Q5JWQ4;Q5JWQ6;H0Y4A0;V9GYL7	E9PEP6;O14786;E7EX60;Q5T7F0;Q5JWQ4;Q5JWQ6	Neuropilin-1	NRP1	tr|E9PEP6|E9PEP6_HUMAN Neuropilin OS=Homo sapiens OX=9606 GN=NRP1 PE=1 SV=2;sp|O14786|NRP1_HUMAN Neuropilin-1 OS=Homo sapiens OX=9606 GN=NRP1 PE=1 SV=3;tr|E7EX60|E7EX60_HUMAN Neuropilin-1 OS=Homo sapiens OX=9606 GN=NRP1 PE=1 SV=1;tr|Q5T7F0|Q5T7F0_HUMAN Neu	8	20	20	20	0	33.6	101.3	906	0	323.31	131430000			434;1130;2332;2333;2768;3266;3269;4335;4399;4436;4509;4576;4645;5945;8111;8231;8646;9054;10699;10709	True;True;True;True;True;True;True;True;True;True;True;True;True;True;True;True;True;True;True;True	468;1212;2507;2508;2986;3526;3529;4676;4743;4785;4862;4933;5011;6422;8862;8988;9437;9889;11709;11719	10693;10694;23354;23355;23356;23357;23358;23359;23360;23361;45813;45814;45815;45816;45817;45818;55423;63915;63916;63917;63918;63926;63927;63928;63929;63930;63931;86165;86166;86167;87210;87211;87212;87213;87214;87927;87928;89246;90697;92096;118701;118702;118703;118704;118705;163936;163937;163938;163939;163940;163941;163942;166266;166267;166268;174784;185013;185014;225951;225952;225953;225954;22595…	14626;14627;32386;32387;32388;32389;32390;32391;32392;32393;32394;32395;32396;32397;63629;63630;63631;63632;63633;63634;63635;63636;63637;63638;78256;89849;89850;89858;89859;89860;89861;89862;89863;89864;118556;118557;118558;118559;119915;119916;119917;119918;119919;119920;120959;122436;124128;126250;159349;159350;159351;159352;159353;220529;220530;220531;220532;220533;220534;220535;220536;220537…	14626;32391;63629;63631;78256;89850;89859;118556;119915;120959;122436;124128;126250;159349;220529;223785;235292;248698;305536;306025
E9PF17;P13611;Q86W61;D6RGZ6	E9PF17;P13611;Q86W61;D6RGZ6	Versican core protein	VCAN	tr|E9PF17|E9PF17_HUMAN Versican core protein OS=Homo sapiens OX=9606 GN=VCAN PE=1 SV=2;sp|P13611|CSPG2_HUMAN Versican core protein OS=Homo sapiens OX=9606 GN=VCAN PE=1 SV=3;tr|Q86W61|Q86W61_HUMAN VCAN protein OS=Homo sapiens OX=9606 GN=VCAN PE=1 SV=1;tr|D6	4	17	17	17	0	14.7	176.83	1594	0	323.31	126950000			660;1239;2681;3224;3225;3981;4815;5365;6021;6728;6729;8514;9787;10268;10725;10799;11017	True;True;True;True;True;True;True;True;True;True;True;True;True;True;True;True;True	712;1323;2887;3482;3483;4302;5192;5793;6502;6503;7361;7362;9299;10707;11242;11735;11818;12060	15003;15004;15005;24429;24430;24431;51776;51777;51778;51779;63493;63494;63495;63496;76934;76935;76936;94282;106297;106298;106299;106300;106301;106302;106303;120494;120495;120496;135233;135234;135235;135236;135237;135238;135239;135240;171944;171945;205373;205374;205375;205376;205377;215368;215369;215370;215371;215372;226634;226635;226636;226637;226638;226639;226640;227915;227916;232964;232965;2329…	21046;21047;33791;71851;71852;71853;71854;89254;89255;89256;106556;106557;128608;143755;143756;143757;143758;143759;143760;143761;143762;162297;162298;162299;162300;162301;181629;181630;181631;181632;181633;181634;181635;181636;181637;181638;181639;181640;231179;231180;231181;231182;231183;231184;278288;278289;278290;278291;290851;290852;290853;290854;306505;306506;306507;306508;306509;306510;306…	21047;33791;71851;89254;89255;106556;128608;143762;162298;181631;181635;231182;278289;290851;306508;308440;315914
E9PG71;P54764;C9JIX8;C9JEM6;F5GZZ5	E9PG71;P54764	Receptor protein-tyrosine kinase;Ephrin type-A receptor 4	EPHA4	tr|E9PG71|E9PG71_HUMAN Ephrin type-A receptor 4 OS=Homo sapiens OX=9606 GN=EPHA4 PE=1 SV=1;sp|P54764|EPHA4_HUMAN Ephrin type-A receptor 4 OS=Homo sapiens OX=9606 GN=EPHA4 PE=1 SV=1	5	4	4	4	0	8.7	105.71	949	0	290.52	5193900			4394;6825;7059;8746	True;True;True;True	4738;7465;7732;9552	87138;87139;137359;137360;137361;137362;142731;177305	119865;119866;119867;184575;184576;184577;184578;184579;192171;239005;239006	119865;184576;192171;239005	204	60
E9PGA6;Q9BXJ4	E9PGA6;Q9BXJ4	Complement C1q tumor necrosis factor-related protein 3	C1QTNF3-AMACR;C1QTNF3	tr|E9PGA6|E9PGA6_HUMAN C1QTNF3-AMACR readthrough (NMD candidate) OS=Homo sapiens OX=9606 GN=C1QTNF3-AMACR PE=4 SV=1;sp|Q9BXJ4|C1QT3_HUMAN Complement C1q tumor necrosis factor-related protein 3 OS=Homo sapiens OX=9606 GN=C1QTNF3 PE=1 SV=1	2	3	3	3	0	8.1	31.075	284	0	31.007	37263000			3198;3376;5324	True;True;True	3455;3646;5749	63049;63050;63051;63052;63053;63054;63055;65469;65470;65471;65472;105637;105638;105639;105640;105641;105642;105643	88592;88593;88594;88595;88596;88597;88598;88599;88600;91754;91755;91756;91757;91758;143008;143009;143010;143011;143012;143013	88600;91758;143009
E9PHK0;P05452;CON__Q2KIS7	E9PHK0;P05452	Tetranectin	CLEC3B	tr|E9PHK0|E9PHK0_HUMAN Tetranectin OS=Homo sapiens OX=9606 GN=CLEC3B PE=1 SV=1;sp|P05452|TETN_HUMAN Tetranectin OS=Homo sapiens OX=9606 GN=CLEC3B PE=1 SV=3	3	13	13	13	1	88.8	17.794	160	0	316.32	144520000			1144;1354;1893;2595;3562;4359;5455;5456;7134;7135;7616;8579;8988	True;True;True;True;True;True;True;True;True;True;True;True;True	1228;1445;2014;2793;3847;4700;5895;5896;7814;7815;8330;8331;8332;9366;9821	23559;23560;23561;23562;23563;23564;23565;25617;25618;25619;25620;25621;25622;25623;25624;34962;34963;34964;34965;34966;34967;34968;50135;50136;50137;50138;50139;50140;50141;69230;69231;69232;69233;69234;69235;69236;69237;69238;69239;69240;69241;69242;69243;86589;107894;107895;107896;107897;107898;107899;107900;107901;107902;107903;107904;144357;144358;144359;144360;144361;144362;144363;154215;15…	32712;32713;32714;32715;32716;35510;35511;35512;35513;35514;35515;35516;35517;35518;35519;48310;69368;69369;69370;69371;69372;69373;96703;96704;96705;96706;96707;96708;96709;96710;96711;96712;96713;96714;96715;96716;96717;96718;96719;96720;96721;96722;96723;96724;96725;96726;119084;119085;119086;145408;145409;145410;145411;145412;145413;145414;145415;145416;145417;145418;194627;194628;194629;1946…	32716;35513;48310;69370;96704;119086;145410;145417;194628;194637;207925;232727;245271	205;206	96;105																			2082400
E9PIM6;E9PNQ8;P04216;J3QRJ3	E9PIM6;E9PNQ8;P04216;J3QRJ3	Thy-1 membrane glycoprotein	THY1	tr|E9PIM6|E9PIM6_HUMAN Thy-1 membrane glycoprotein (Fragment) OS=Homo sapiens OX=9606 GN=THY1 PE=1 SV=8;tr|E9PNQ8|E9PNQ8_HUMAN Thy-1 membrane glycoprotein (Fragment) OS=Homo sapiens OX=9606 GN=THY1 PE=1 SV=1;sp|P04216|THY1_HUMAN Thy-1 membrane glycoprotein	4	4	4	4	0	28.3	16.927	152	0	23.715	13723000			2669;4286;10023;10354	True;True;True;True	2874;4626;10969;11336	51410;51411;84361;84362;84363;84364;209958;209959;209960;209961;218261;218262;218263;218264;218265;218266	71011;116317;116318;116319;116320;283487;283488;283489;294795;294796;294797;294798;294799;294800	71011;116317;283487;294796
E9PJ29;Q86UD1	E9PJ29;Q86UD1	Out at first protein homolog	OAF	tr|E9PJ29|E9PJ29_HUMAN Out at first protein homolog OS=Homo sapiens OX=9606 GN=OAF PE=1 SV=1;sp|Q86UD1|OAF_HUMAN Out at first protein homolog OS=Homo sapiens OX=9606 GN=OAF PE=2 SV=1	2	2	2	2	0	17.8	18.091	157	0	23.829	1660900			3283;8800	True;True	3546;9611	64463;178633;178634;178635	90446;90447;90448;240617;240618;240619	90447;240617
E9PJK1;E9PRJ8;H0YDL9;H0YDJ9;E9PIF1;A6NMH8;P60033;E9PM31;H0YEE2	E9PJK1;E9PRJ8;H0YDL9;H0YDJ9;E9PIF1;A6NMH8;P60033	Tetraspanin;CD81 antigen	CD81	tr|E9PJK1|E9PJK1_HUMAN Tetraspanin OS=Homo sapiens OX=9606 GN=CD81 PE=1 SV=1;tr|E9PRJ8|E9PRJ8_HUMAN Tetraspanin (Fragment) OS=Homo sapiens OX=9606 GN=CD81 PE=1 SV=1;tr|H0YDL9|H0YDL9_HUMAN Tetraspanin (Fragment) OS=Homo sapiens OX=9606 GN=CD81 PE=1 SV=1;tr|	9	3	3	3	0	35.8	17.963	165	0	305.72	58211000			6913;7374;8989	True;True;True	7561;8069;9822	138953;138954;138955;138956;138957;148915;148916;148917;148918;148919;148920;148921;148922;148923;148924;148925;182533;182534;182535;182536;182537	186531;186532;186533;186534;186535;200551;200552;200553;200554;200555;200556;200557;200558;200559;200560;200561;200562;200563;200564;200565;200566;200567;245273;245274;245275;245276;245277;245278;245279;245280;245281	186535;200563;245278
E9PKE3;P11142;E9PNE6;E9PN89;E9PLF4;A8K7Q2;E9PI65;E9PQQ4;E9PQK7;E9PK54;P54652;E9PN25;E9PPY6;E9PS65;E9PM13	E9PKE3;P11142;E9PNE6;E9PN89	Heat shock cognate 71 kDa protein	HSPA8	tr|E9PKE3|E9PKE3_HUMAN Heat shock cognate 71 kDa protein OS=Homo sapiens OX=9606 GN=HSPA8 PE=1 SV=1;sp|P11142|HSP7C_HUMAN Heat shock cognate 71 kDa protein OS=Homo sapiens OX=9606 GN=HSPA8 PE=1 SV=1;tr|E9PNE6|E9PNE6_HUMAN Heat shock cognate 71 kDa protein	15	13	12	10	6	27.8	68.805	627	0	323.31	137640000			1497;2875;4545;4546;5860;6993;7025;7635;7732;8140;8278;8550;9446	True;True;False;True;True;True;True;True;True;True;True;True;True	1596;3102;4901;4902;6328;7648;7649;7689;8352;8455;8894;9043;9337;10334	27195;27196;27197;27198;27199;27200;27201;27202;27203;57178;57179;57180;90258;90259;90260;90261;90262;117055;117056;117057;117058;140843;140844;141435;154733;154734;154735;154736;157197;164399;164400;167210;167211;172817;194943;194944;194945	37425;37426;37427;37428;37429;37430;37431;37432;37433;37434;37435;37436;80711;123786;123787;123788;123789;123790;123791;157110;157111;157112;157113;157114;189355;189356;190064;208462;208463;208464;208465;211900;211901;221138;221139;225231;225232;225233;232517;263380;263381;263382;263383;263384	37435;80711;123786;123791;157113;189355;190064;208464;211900;221138;225231;232517;263383	207	61						364660					868470		346090
E9PKG2;Q14114	E9PKG2;Q14114	Low-density lipoprotein receptor-related protein 8	LRP8	tr|E9PKG2|E9PKG2_HUMAN Low-density lipoprotein receptor-related protein 8 OS=Homo sapiens OX=9606 GN=LRP8 PE=1 SV=1;sp|Q14114|LRP8_HUMAN Low-density lipoprotein receptor-related protein 8 OS=Homo sapiens OX=9606 GN=LRP8 PE=1 SV=4	2	3	3	3	0	14.8	42.361	392	0	47.716	8624800			3373;7979;8149	True;True;True	3643;8718;8903	65461;161773;161774;161775;161776;161777;164475	91744;217857;217858;217859;217860;217861;217862;217863;217864;217865;217866;217867;217868;221256	91744;217857;221256
E9PM35;P49407	E9PM35;P49407	Beta-arrestin-1	ARRB1	tr|E9PM35|E9PM35_HUMAN Beta-arrestin-1 (Fragment) OS=Homo sapiens OX=9606 GN=ARRB1 PE=1 SV=8;sp|P49407|ARRB1_HUMAN Beta-arrestin-1 OS=Homo sapiens OX=9606 GN=ARRB1 PE=1 SV=2	2	1	1	1	1	9.3	29.168	257	0.0011962	3.0814	339350			1622	True	1727	29597	40823;40824;40825	40825
E9PNW4;A0A2U3TZL5;E9PR17;P13987;H0YET2	E9PNW4;A0A2U3TZL5;E9PR17;P13987	CD59 glycoprotein	CD59	tr|E9PNW4|E9PNW4_HUMAN CD59 glycoprotein OS=Homo sapiens OX=9606 PE=1 SV=1;tr|A0A2U3TZL5|A0A2U3TZL5_HUMAN CD59 glycoprotein (Fragment) OS=Homo sapiens OX=9606 GN=CD59 PE=4 SV=1;tr|E9PR17|E9PR17_HUMAN CD59 glycoprotein OS=Homo sapiens OX=9606 PE=1 SV=1;sp|P	5	6	6	6	0	33.3	11.985	108	0	10.645	24200000			306;307;1461;2878;6058;6059	True;True;True;True;True;True	327;328;1559;3106;6543;6544	8006;8007;8008;8009;26732;57200;57201;57202;57203;57204;57205;57206;120794;120795;120796	10916;10917;10918;10919;10920;36775;80752;80753;80754;80755;80756;162607;162608;162609	10917;10918;36775;80752;162608;162609
E9PP21;P21291	E9PP21;P21291	Cysteine and glycine-rich protein 1	CSRP1	tr|E9PP21|E9PP21_HUMAN Cysteine and glycine-rich protein 1 OS=Homo sapiens OX=9606 GN=CSRP1 PE=1 SV=1;sp|P21291|CSRP1_HUMAN Cysteine and glycine-rich protein 1 OS=Homo sapiens OX=9606 GN=CSRP1 PE=1 SV=3	2	1	1	1	1	9.4	16.94	160	0.0011806	2.9222	1198300			3477	True	3753	67065;67066	93555	93555
E9PP50;P23528;E9PQB7;G3V1A4;E9PK25;E9PS23;E9PLJ3;Q9Y281	E9PP50;P23528;E9PQB7;G3V1A4;E9PK25;E9PS23;E9PLJ3	Cofilin-1	CFL1	tr|E9PP50|E9PP50_HUMAN Cofilin-1 (Fragment) OS=Homo sapiens OX=9606 GN=CFL1 PE=1 SV=8;sp|P23528|COF1_HUMAN Cofilin-1 OS=Homo sapiens OX=9606 GN=CFL1 PE=1 SV=3;tr|E9PQB7|E9PQB7_HUMAN Cofilin-1 (Fragment) OS=Homo sapiens OX=9606 GN=CFL1 PE=1 SV=1;tr|G3V1A4|G	8	10	10	10	11	56	17.777	159	0	147.77	95182000			748;749;933;2199;2388;2637;4995;5033;6786;10656	True;True;True;True;True;True;True;True;True;True	811;812;1004;2361;2566;2839;5385;5425;7424;11662	16528;16529;16530;16531;16532;16533;20416;20417;20418;42089;46496;46497;46498;46499;46500;50700;50701;50702;50703;50704;50705;50706;50707;50708;97832;98605;98606;98607;98608;98609;98610;98611;98612;98613;98614;98615;135841;135842;135843;135844;135845;135846;135847;135848;135849;135850;135851;135852;135853;135854;135855;135856;135857;135858;135859;135860;135861;135862;135863;135864;135865;135866;2…	23133;23134;23135;23136;28047;28048;28049;58373;64745;64746;64747;64748;64749;64750;64751;64752;64753;70279;70280;70281;70282;70283;70284;70285;70286;70287;70288;70289;133087;134611;134612;134613;134614;134615;134616;134617;134618;134619;134620;134621;134622;134623;134624;134625;134626;134627;134628;134629;182386;182387;182388;182389;182390;182391;182392;182393;182394;182395;182396;182397;182398;…	23133;23136;28049;58373;64751;70282;133087;134625;182418;304758								2208400		1852600			5309000		2556600
E9PPJ5;E9PLM6;P21741	E9PPJ5;E9PLM6;P21741	Midkine	MDK	tr|E9PPJ5|E9PPJ5_HUMAN Midkine (Fragment) OS=Homo sapiens OX=9606 GN=MDK PE=1 SV=1;tr|E9PLM6|E9PLM6_HUMAN Midkine OS=Homo sapiens OX=9606 GN=MDK PE=1 SV=1;sp|P21741|MK_HUMAN Midkine OS=Homo sapiens OX=9606 GN=MDK PE=1 SV=1	3	2	2	2	0	21.4	14.374	131	0.0012285	3.5685	2615300			5063;5064	True;True	5462;5463	99597;99598;99599	135984;135985;135986;135987;135988;135989;135990	135985;135988
E9PQ70;A0A087WXE9;Q6UXH9;E9PMN5	E9PQ70;A0A087WXE9;Q6UXH9	Inactive serine protease PAMR1	PAMR1	tr|E9PQ70|E9PQ70_HUMAN Inactive serine protease PAMR1 (Fragment) OS=Homo sapiens OX=9606 GN=PAMR1 PE=1 SV=1;tr|A0A087WXE9|A0A087WXE9_HUMAN Inactive serine protease PAMR1 OS=Homo sapiens OX=9606 GN=PAMR1 PE=1 SV=1;sp|Q6UXH9|PAMR1_HUMAN Inactive serine prote	4	5	5	5	0	12	74.736	675	0	12.241	46571000			2752;4504;4839;6680;8885	True;True;True;True;True	2964;4857;5219;7309;9707	54149;54150;54151;54152;54153;54154;88957;88958;88959;88960;88961;88962;88963;88964;94769;94770;94771;134311;134312;134313;134314;134315;134316;134317;179929;179930	75551;75552;75553;121952;121953;129243;129244;179721;179722;179723;179724;179725;179726;179727;179728;179729;179730;179731;179732;179733;242154	75551;121952;129244;179724;242154
E9PQI5;E9PQ80;E9PSI1;Q9BY43	E9PQI5;E9PQ80;E9PSI1;Q9BY43	Charged multivesicular body protein 4a	CHMP4A	tr|E9PQI5|E9PQI5_HUMAN Charged multivesicular body protein 4a OS=Homo sapiens OX=9606 GN=CHMP4A PE=1 SV=1;tr|E9PQ80|E9PQ80_HUMAN Charged multivesicular body protein 4a (Fragment) OS=Homo sapiens OX=9606 GN=CHMP4A PE=1 SV=1;tr|E9PSI1|E9PSI1_HUMAN Transmembr	4	1	1	1	1	4.2	18.845	166	0	16.862	2017100000			42	True	44	752;753;754;755;756;757;758;759;760;761;762;763;764;765;766;767;768;769;770;771;772;773;774;775;776;777;778;779;780;781;782;783;784;785;786;787;788;789;790;791;792;793;794;795;796;797;798;799;800;801;802;803;804;805;806;807;808;809;810;811;812;813;814;815	1146;1147;1148;1149;1150;1151;1152;1153;1154;1155;1156;1157;1158;1159;1160;1161;1162;1163;1164;1165;1166;1167;1168;1169;1170;1171;1172;1173;1174;1175;1176;1177;1178;1179;1180;1181;1182;1183;1184;1185;1186;1187;1188;1189;1190;1191;1192;1193;1194;1195;1196;1197;1198;1199;1200;1201	1177									37694000
F2Z3N3;Q68BL8	F2Z3N3;Q68BL8	Olfactomedin-like protein 2B	OLFML2B	tr|F2Z3N3|F2Z3N3_HUMAN Olfactomedin-like protein 2B OS=Homo sapiens OX=9606 GN=OLFML2B PE=1 SV=1;sp|Q68BL8|OLM2B_HUMAN Olfactomedin-like protein 2B OS=Homo sapiens OX=9606 GN=OLFML2B PE=2 SV=2	2	2	2	2	0	4.4	84.126	751	0.0012887	4.3727	492280			4960;5032	True;True	5350;5424	97280;98604	132348;134610	132348;134610
F5GWF6;P78371;F8VQ14	F5GWF6;P78371;F8VQ14	T-complex protein 1 subunit beta	CCT2	tr|F5GWF6|F5GWF6_HUMAN T-complex protein 1 subunit beta OS=Homo sapiens OX=9606 GN=CCT2 PE=1 SV=2;sp|P78371|TCPB_HUMAN T-complex protein 1 subunit beta OS=Homo sapiens OX=9606 GN=CCT2 PE=1 SV=4;tr|F8VQ14|F8VQ14_HUMAN T-complex protein 1 subunit beta OS=Hom	3	2	2	2	0	8.3	56.806	530	0.0034562	2.7234	0			6537;10136	True;True	7121;11100	132145;212515	177039;287104	177039;287104
F5GZ08;B7Z4G8;P51693;K7EQJ4;S4R3U6;K7EMN4;K7ELK0	F5GZ08;B7Z4G8;P51693;K7EQJ4	Amyloid-like protein 1;C30	APLP1	tr|F5GZ08|F5GZ08_HUMAN Amyloid-like protein 1 OS=Homo sapiens OX=9606 GN=APLP1 PE=1 SV=1;tr|B7Z4G8|B7Z4G8_HUMAN cDNA FLJ56046, highly similar to Amyloid-like protein 1 (APLP)(APLP-1) OS=Homo sapiens OX=9606 GN=APLP1 PE=1 SV=1;sp|P51693|APLP1_HUMAN Amyloid-	7	25	25	25	0	39.8	68.49	611	0	195.5	801990000			37;140;141;1257;1258;3120;3930;3931;4219;4302;4303;6554;7272;7273;7430;7529;7698;7764;8209;9059;9694;9847;9848;9945;9963	True;True;True;True;True;True;True;True;True;True;True;True;True;True;True;True;True;True;True;True;True;True;True;True;True	39;147;148;1341;1342;3369;4248;4249;4550;4642;4643;7142;7143;7959;7960;8131;8237;8421;8489;8965;9896;10606;10607;10772;10773;10884;10903	641;642;643;644;645;646;647;648;649;650;651;652;653;654;3369;3370;3371;3372;3373;3374;24572;24573;24574;24575;24576;24577;24578;24579;24580;24581;24582;24583;24584;24585;24586;61233;61234;61235;61236;61237;76318;76319;76320;76321;76322;82285;82286;82287;82288;84765;84766;84767;84768;84769;84770;84771;84772;84773;84774;84775;84776;84777;84778;132300;132301;132302;132303;132304;146708;146709;146710…	943;944;945;946;947;948;949;950;951;952;953;954;955;956;957;958;959;960;961;962;963;964;965;966;967;5109;5110;5111;5112;5113;5114;5115;5116;5117;5118;5119;5120;5121;5122;5123;33951;33952;33953;33954;33955;33956;33957;33958;33959;33960;33961;33962;33963;33964;33965;33966;33967;33968;33969;33970;33971;33972;33973;33974;33975;86378;86379;86380;86381;86382;86383;86384;105954;105955;105956;105957;1059…	957;5116;5119;33957;33973;86384;105954;105961;113168;116639;116644;177166;197999;198002;202355;204360;210847;213058;222583;248725;274357;280032;280034;281940;282132	131;132	406;501
F5GZZ9;C9JHR8;Q86VB7;H0YGZ7	F5GZZ9;C9JHR8;Q86VB7	Scavenger receptor cysteine-rich type 1 protein M130;Soluble CD163	CD163	tr|F5GZZ9|F5GZZ9_HUMAN Scavenger receptor cysteine-rich type 1 protein M130 OS=Homo sapiens OX=9606 GN=CD163 PE=1 SV=1;tr|C9JHR8|C9JHR8_HUMAN Scavenger receptor cysteine-rich type 1 protein M130 OS=Homo sapiens OX=9606 GN=CD163 PE=1 SV=1;sp|Q86VB7|C163A_HU	4	26	26	26	0	37.2	120.32	1109	0	323.31	163660000			232;589;1018;1173;2107;2114;3100;3786;4127;4162;4193;4296;4929;5352;5529;6317;7144;7480;7780;8628;9181;9677;9678;9679;10138;10541	True;True;True;True;True;True;True;True;True;True;True;True;True;True;True;True;True;True;True;True;True;True;True;True;True;True	249;637;1097;1257;2257;2265;3346;4095;4450;4487;4520;4636;5317;5779;5980;6827;7824;8183;8505;9419;10026;10587;10588;10589;11102;11536	5301;5302;13632;13633;22301;22302;22303;22304;22305;22306;22307;23757;23758;23759;23760;40203;40204;40240;40241;40242;40243;40244;40245;40246;60866;60867;60868;60869;60870;60871;60872;60873;60874;60875;60876;73715;73716;73717;73718;73719;79410;79411;79412;79413;79414;79415;80892;81574;81575;81576;81577;84472;84473;84474;84475;96663;106120;106121;106122;106123;106124;109799;109800;109801;109802;10…	7469;7470;7471;18821;18822;18823;18824;18825;30737;30738;30739;30740;30741;30742;33015;33016;55578;55579;55622;55623;55624;55625;55626;55627;85939;85940;85941;85942;85943;85944;85945;85946;85947;85948;85949;85950;85951;85952;102442;102443;102444;102445;102446;102447;109471;109472;109473;109474;109475;109476;109477;109478;109479;111291;112090;112091;112092;116389;116390;116391;116392;131639;143558…	7470;18824;30738;33016;55578;55622;85939;102446;109472;111291;112091;116392;131639;143559;148061;169983;194744;203940;213397;234168;253566;273041;273050;273059;287120;301103
F5H283;Q92563	F5H283;Q92563	Testican-2	SPOCK2	tr|F5H283|F5H283_HUMAN Testican-2 OS=Homo sapiens OX=9606 GN=SPOCK2 PE=1 SV=2;sp|Q92563|TICN2_HUMAN Testican-2 OS=Homo sapiens OX=9606 GN=SPOCK2 PE=1 SV=1	2	7	7	7	0	27.9	46.649	423	0	17.064	10199000			1947;2304;4167;5113;6565;8766;10252	True;True;True;True;True;True;True	2075;2475;2476;4492;5520;7161;9572;11226	36501;44654;44655;80931;80932;80933;100613;100614;132437;177785;214684;214685;214686	50255;61905;61906;61907;111314;137250;177398;177399;239680;289986;289987;289988;289989;289990	50255;61906;111314;137250;177399;239680;289988
F5H423;P84077;P61204;F5H0C7;C9JPM4;C9J1Z8;P84085;P18085	F5H423;P84077;P61204;F5H0C7	ADP-ribosylation factor 1;ADP-ribosylation factor 3	ARF1;ARF3	tr|F5H423|F5H423_HUMAN Uncharacterized protein OS=Homo sapiens OX=9606 PE=3 SV=1;sp|P84077|ARF1_HUMAN ADP-ribosylation factor 1 OS=Homo sapiens OX=9606 GN=ARF1 PE=1 SV=2;sp|P61204|ARF3_HUMAN ADP-ribosylation factor 3 OS=Homo sapiens OX=9606 GN=ARF3 PE=1 SV	8	3	3	3	1	25.2	23.346	210	0	82.614	1281000			5593;6524;6801	True;True;True	6047;7102;7103;7439	110728;131559;131560;131561;136608	149391;149392;176073;176074;176075;176076;176077;176078;183406;183407	149391;176078;183406	208	110
F5H5D3;Q9BQE3;A0A1W2PQM2;F8VVB9;F8VQQ4;F8VRZ4;F8VS66;F8VX09;F8VWV9;F8VRK0;F8VXZ7;F8W0F6	F5H5D3;Q9BQE3;A0A1W2PQM2;F8VVB9	Tubulin alpha-1C chain	TUBA1C;TUBA1B	tr|F5H5D3|F5H5D3_HUMAN Tubulin alpha chain OS=Homo sapiens OX=9606 GN=TUBA1C PE=1 SV=1;sp|Q9BQE3|TBA1C_HUMAN Tubulin alpha-1C chain OS=Homo sapiens OX=9606 GN=TUBA1C PE=1 SV=1;tr|A0A1W2PQM2|A0A1W2PQM2_HUMAN Tubulin alpha-1C chain OS=Homo sapiens OX=9606 GN	12	16	1	1	1	43.5	57.73	519	0.0012346	3.6417	446210			254;915;993;2049;2383;2850;2860;4512;5429;5692;6834;7475;7476;9108;9125;9790	False;False;True;False;False;False;False;False;False;False;False;False;False;False;False;False	272;985;1071;2193;2561;3073;3084;4865;5867;6149;7475;8178;8179;9949;9967;10710	5773;5774;19923;19924;19925;19926;19927;19928;19929;19930;19931;19932;19933;19934;19935;19936;19937;19938;19939;19940;19941;19942;19943;19944;19945;21617;39203;39204;39205;39206;39207;39208;39209;39210;39211;46391;46392;46393;46394;46395;46396;46397;46398;46399;56830;56831;56832;56833;56834;56835;56836;56837;57042;89256;89257;89258;89259;89260;89261;107622;112488;112489;112490;112491;137501;13750…	8151;8152;8153;8154;27287;27288;27289;27290;27291;27292;27293;27294;27295;27296;27297;27298;27299;27300;27301;27302;27303;27304;27305;27306;27307;27308;27309;27310;27311;27312;27313;27314;27315;27316;27317;27318;27319;29665;54212;54213;54214;54215;54216;54217;54218;54219;54220;54221;64622;64623;64624;64625;64626;64627;64628;64629;64630;64631;64632;80219;80220;80221;80222;80223;80224;80225;80226;8…	8154;27306;29665;54217;64625;80224;80522;122451;145162;151517;184782;203821;203835;250705;251519;278328	209;210	372;483
F5H5G1;H3BLU2;Q13449;C9J5G3	F5H5G1;H3BLU2;Q13449;C9J5G3	Limbic system-associated membrane protein	LSAMP	tr|F5H5G1|F5H5G1_HUMAN Limbic system-associated membrane protein OS=Homo sapiens OX=9606 GN=LSAMP PE=1 SV=2;tr|H3BLU2|H3BLU2_HUMAN Limbic system-associated membrane protein (Fragment) OS=Homo sapiens OX=9606 GN=LSAMP PE=1 SV=1;sp|Q13449|LSAMP_HUMAN Limbic	4	3	3	3	0	11.8	31.741	288	0	29.754	8412800			2263;4261;8187	True;True;True	2431;4599;8941	43512;43513;43514;43515;83919;83920;83921;83922;83923;164937	60347;60348;60349;60350;60351;60352;115744;221794	60348;115744;221794
F5H6T1;P61160	F5H6T1;P61160	Actin-related protein 2	ACTR2	tr|F5H6T1|F5H6T1_HUMAN ARP2 actin-related protein 2 homolog (Yeast), isoform CRA_d OS=Homo sapiens OX=9606 GN=ACTR2 PE=1 SV=2;sp|P61160|ARP2_HUMAN Actin-related protein 2 OS=Homo sapiens OX=9606 GN=ACTR2 PE=1 SV=1	2	2	2	2	1	7.1	38.841	339	0.0013369	5.2128	945960			4191;5401	True;True	4518;5837	81563;81564;106845	112076;112077;112078;144378	112078;144378
F5H6X6;E9PKU7;Q14697	F5H6X6;E9PKU7;Q14697	Neutral alpha-glucosidase AB	GANAB	tr|F5H6X6|F5H6X6_HUMAN Neutral alpha-glucosidase AB OS=Homo sapiens OX=9606 GN=GANAB PE=1 SV=1;tr|E9PKU7|E9PKU7_HUMAN Neutral alpha-glucosidase AB OS=Homo sapiens OX=9606 GN=GANAB PE=1 SV=1;sp|Q14697|GANAB_HUMAN Neutral alpha-glucosidase AB OS=Homo sapiens	3	2	2	2	1	5.2	96.215	847	0.001355	5.4949	830680			3155;6548	True;True	3410;7134	62205;132261	87669;87670;87671;87672;177121	87669;177121
F5H7S3;H7BYY1;H0YKJ4;H0YK48;B7Z596;H0YKX5;A0A0S2Z4G6;P09493;H0YL80;H0YK20;H0YL42	F5H7S3;H7BYY1;H0YKJ4;H0YK48;B7Z596;H0YKX5;A0A0S2Z4G6;P09493;H0YL80	Tropomyosin alpha-1 chain	TPM1	tr|F5H7S3|F5H7S3_HUMAN Tropomyosin alpha-1 chain OS=Homo sapiens OX=9606 GN=TPM1 PE=1 SV=2;tr|H7BYY1|H7BYY1_HUMAN Tropomyosin 1 (Alpha), isoform CRA_m OS=Homo sapiens OX=9606 GN=TPM1 PE=1 SV=1;tr|H0YKJ4|H0YKJ4_HUMAN Tropomyosin 1 (Alpha), isoform CRA_b OS=	11	10	3	1	1	29.8	28.524	245	0.0012195	3.4434	1527400			677;2654;4731;4732;5360;5361;5473;6330;7773;7774	True;True;False;False;False;False;False;True;False;False	732;2859;5105;5106;5787;5788;5914;6842;8498;8499	15182;15183;51233;51234;93368;93369;93370;93371;93372;93373;93374;93375;93376;93377;93378;93379;93380;93381;93382;93383;93384;93385;93386;93387;93388;93389;93390;106204;106205;106206;106207;106208;106209;106210;106211;106212;106213;106214;106215;106216;106217;106218;106219;106220;108188;108189;108190;108191;108192;126712;158288;158289;158290;158291;158292;158293;158294;158295;158296;158297;158298…	21223;21224;70822;70823;127883;127884;127885;127886;127887;127888;127889;127890;127891;127892;127893;127894;127895;127896;127897;127898;127899;127900;143654;143655;143656;143657;143658;143659;143660;143661;143662;143663;143664;143665;145637;145638;145639;145640;170196;213355;213356;213357;213358;213359;213360;213361;213362;213363;213364;213365;213366;213367;213368;213369;213370	21224;70823;127893;127900;143654;143660;145639;170196;213355;213357	133	105
F5H7S7;Q13576;D6R939;E7EWC2;E9PDT6	F5H7S7;Q13576;D6R939;E7EWC2	Ras GTPase-activating-like protein IQGAP2	IQGAP2	tr|F5H7S7|F5H7S7_HUMAN Ras GTPase-activating-like protein IQGAP2 OS=Homo sapiens OX=9606 GN=IQGAP2 PE=1 SV=2;sp|Q13576|IQGA2_HUMAN Ras GTPase-activating-like protein IQGAP2 OS=Homo sapiens OX=9606 GN=IQGAP2 PE=1 SV=4;tr|D6R939|D6R939_HUMAN Ras GTPase-activ	5	3	3	3	1	2.7	174.45	1525	0.001199	3.1489	395120			2372;3600;4021	True;True;True	2549;3886;4342	46250;69972;77819	64491;97701;107573	64491;97701;107573
F6SDV2;Q9GZM7	F6SDV2;Q9GZM7	Tubulointerstitial nephritis antigen-like	TINAGL1	tr|F6SDV2|F6SDV2_HUMAN Tubulointerstitial nephritis antigen-like 1, isoform CRA_a OS=Homo sapiens OX=9606 GN=TINAGL1 PE=1 SV=1;sp|Q9GZM7|TINAL_HUMAN Tubulointerstitial nephritis antigen-like OS=Homo sapiens OX=9606 GN=TINAGL1 PE=1 SV=1	2	4	4	4	0	17.4	40.867	362	0	7.552	2939900			4023;4842;5419;7292	True;True;True;True	4344;5222;5856;7983	77821;94778;94779;94780;107245;107246;146804;146805	107576;129252;129253;144819;144820;198126;198127	107576;129252;144819;198126
F8VNQ3;G3V106;Q9NT68	F8VNQ3;G3V106;Q9NT68	Teneurin-2;Ten-2, soluble form;Ten-2 intracellular domain	TENM2	tr|F8VNQ3|F8VNQ3_HUMAN Teneurin-2 OS=Homo sapiens OX=9606 GN=TENM2 PE=1 SV=1;tr|G3V106|G3V106_HUMAN HCG38403, isoform CRA_b OS=Homo sapiens OX=9606 GN=TENM2 PE=1 SV=1;sp|Q9NT68|TEN2_HUMAN Teneurin-2 OS=Homo sapiens OX=9606 GN=TENM2 PE=1 SV=3	3	1	1	1	0	1.1	281.52	2535	0.0013004	4.5915	607390			10147	True	11111	212659	287230	287230
F8VWT9;J3KPF0;Q9Y4D8	F8VWT9;J3KPF0;Q9Y4D8	Probable E3 ubiquitin-protein ligase HECTD4	HECTD4	tr|F8VWT9|F8VWT9_HUMAN Probable E3 ubiquitin-protein ligase HECTD4 OS=Homo sapiens OX=9606 GN=HECTD4 PE=1 SV=2;tr|J3KPF0|J3KPF0_HUMAN Probable E3 ubiquitin-protein ligase HECTD4 OS=Homo sapiens OX=9606 GN=HECTD4 PE=1 SV=3;sp|Q9Y4D8|HECD4_HUMAN Probable E3	3	3	3	3	1	1.5	469.96	4284	0.0045558	2.6587	71672000			5233;5392;9339	True;True;True	5651;5824;10220	103358;103359;103360;103361;106710;106711;106712;106713;106714;106715;192203;192204;192205;192206;192207;192208;192209;192210	140548;140549;144208;259489	140549;144208;259489
F8VYE8;F8W0W8;P36873;P62140;P62136;E7ETD8;E9PMD7;F8VR82;F8WE71;H0Y3Y6;C9J9S3;C9JP48;A0A087WYY5;F5H1L6;F5H037	F8VYE8;F8W0W8;P36873;P62140;P62136;E7ETD8;E9PMD7;F8VR82	Serine/threonine-protein phosphatase;Serine/threonine-protein phosphatase PP1-gamma catalytic subunit;Serine/threonine-protein phosphatase PP1-beta catalytic subunit;Serine/threonine-protein phosphatase PP1-alpha catalytic subunit	PPP1CC;PPP1CB;PPP1CA	tr|F8VYE8|F8VYE8_HUMAN Serine/threonine-protein phosphatase OS=Homo sapiens OX=9606 GN=PPP1CC PE=1 SV=1;tr|F8W0W8|F8W0W8_HUMAN Serine/threonine-protein phosphatase OS=Homo sapiens OX=9606 GN=PPP1CC PE=1 SV=1;sp|P36873|PP1G_HUMAN Serine/threonine-protein ph	15	3	3	3	1	16.1	34.95	304	0.0013793	5.9079	383290			353;2378;9007	True;True;True	378;2555;9842	8556;46296;46297;184199;184200;184201	11573;11574;64555;64556;247787;247788;247789;247790	11573;64556;247787
F8VYK9;P24592;F8VVA5	F8VYK9;P24592	Insulin-like growth factor-binding protein 6	IGFBP6	tr|F8VYK9|F8VYK9_HUMAN Insulin-like growth factor-binding protein 6 OS=Homo sapiens OX=9606 GN=IGFBP6 PE=1 SV=1;sp|P24592|IBP6_HUMAN Insulin-like growth factor-binding protein 6 OS=Homo sapiens OX=9606 GN=IGFBP6 PE=1 SV=1	3	4	4	4	0	23.9	25.152	238	0	55.514	11950000			2339;3331;4170;4171	True;True;True;True	2514;3597;4495;4496	45845;45846;45847;65046;81097;81098;81099;81100;81101;81102;81103;81104	63672;63673;63674;63675;63676;63677;63678;63679;63680;91155;111498;111499;111500;111501;111502;111503;111504;111505;111506;111507;111508;111509;111510	63672;91155;111507;111508
F8W118;F8VY35;F8VV59;F5H4R6;H0YIV4;P55209;H0YH88;H0YHC3;F8W020;F8VXI6;F8VUX1;F8W543;B7Z9C2;F8W0J6;F8VRJ2	F8W118;F8VY35;F8VV59;F5H4R6;H0YIV4;P55209;H0YH88;H0YHC3;F8W020;F8VXI6;F8VUX1;F8W543;B7Z9C2;F8W0J6;F8VRJ2	Nucleosome assembly protein 1-like 1	NAP1L1	tr|F8W118|F8W118_HUMAN Nucleosome assembly protein 1-like 1 (Fragment) OS=Homo sapiens OX=9606 GN=NAP1L1 PE=1 SV=1;tr|F8VY35|F8VY35_HUMAN Nucleosome assembly protein 1-like 1 (Fragment) OS=Homo sapiens OX=9606 GN=NAP1L1 PE=1 SV=1;tr|F8VV59|F8VV59_HUMAN Nuc	15	4	4	4	3	37.3	24.694	209	0	33.583	7320100			2879;3619;5424;7091	True;True;True;True	3107;3906;5862;7769	57207;57208;57209;70262;70263;70264;107276;107277;107278;107279;107280;143548;143549	80757;80758;80759;80760;80761;80762;98097;144853;144854;144855;144856;144857;144858;144859;144860;193316;193317;193318	80760;98097;144859;193317
F8W1A4;P54819;F8VZG5;F8VY04;G3V213;F8VPP1	F8W1A4;P54819;F8VZG5;F8VY04;G3V213	Adenylate kinase 2, mitochondrial;Adenylate kinase 2, mitochondrial;Adenylate kinase 2, mitochondrial, N-terminally processed	AK2	tr|F8W1A4|F8W1A4_HUMAN Adenylate kinase 2, mitochondrial OS=Homo sapiens OX=9606 GN=AK2 PE=1 SV=1;sp|P54819|KAD2_HUMAN Adenylate kinase 2, mitochondrial OS=Homo sapiens OX=9606 GN=AK2 PE=1 SV=2;tr|F8VZG5|F8VZG5_HUMAN Adenylate kinase 2, mitochondrial OS=Ho	6	4	4	4	1	30.2	25.63	232	0	8.6613	4634700			650;3610;5452;6363	True;True;True;True	702;3897;5892;6880	14881;14882;14883;70080;107878;127177;127178	20932;20933;97864;97865;97866;97867;145404;170778;170779	20933;97866;145404;170778	211	78
F8W1R7;G3V1V0;P60660;G3V1Y7;J3KND3;B7Z6Z4;F8VPF3;H0YI43	F8W1R7;G3V1V0;P60660;G3V1Y7;J3KND3;B7Z6Z4;F8VPF3	Myosin light polypeptide 6	MYL6	tr|F8W1R7|F8W1R7_HUMAN Myosin light polypeptide 6 OS=Homo sapiens OX=9606 GN=MYL6 PE=1 SV=1;tr|G3V1V0|G3V1V0_HUMAN Myosin light polypeptide 6 OS=Homo sapiens OX=9606 GN=MYL6 PE=1 SV=1;sp|P60660|MYL6_HUMAN Myosin light polypeptide 6 OS=Homo sapiens OX=9606	8	9	9	3	16	61.4	16.29	145	0	208.59	87339000			507;1053;1054;1055;2119;4288;4641;6808;9931	True;True;True;True;True;True;True;True;True	546;1133;1134;1135;2271;4628;5006;7446;10868;10869	11543;11544;11545;11546;11547;11548;11549;11550;11551;11552;11553;11554;11555;11556;11557;11558;11559;11560;11561;11562;11563;11564;11565;11566;22688;22689;22690;22691;22692;22693;22694;22695;22696;22697;22698;22699;22700;22701;22702;22703;22704;22705;22706;40255;40256;40257;40258;40259;40260;40261;40262;40263;40264;40265;40266;40267;40268;84377;84378;84379;92080;92081;92082;92083;92084;92085;137…	15876;15877;15878;15879;15880;15881;15882;15883;15884;15885;15886;15887;15888;15889;15890;15891;15892;15893;15894;15895;15896;15897;15898;15899;15900;15901;31312;31313;31314;31315;31316;31317;31318;31319;31320;31321;31322;31323;31324;31325;31326;31327;55639;55640;55641;55642;55643;55644;55645;55646;55647;55648;55649;55650;55651;116327;116328;126231;126232;126233;126234;126235;126236;184192;184193…	15891;31317;31321;31323;55641;116327;126231;184199;281866				797910			594840	2478700	4125400	442390			2607800	1378900		1190300
F8W876	F8W876		MASP1	tr|F8W876|F8W876_HUMAN Mannan-binding lectin serine protease 1 OS=Homo sapiens OX=9606 GN=MASP1 PE=1 SV=1	1	10	1	1	0	38.4	40.613	354	1	-2	1121900	+		28;631;2678;5160;8891;9073;9664;9701;9955;9956	False;False;False;True;False;False;False;False;False;False	30;683;2883;2884;5575;9715;9911;10574;10614;10895;10896	528;529;530;14533;14534;14535;14536;14537;14538;14539;14540;14541;14542;14543;14544;14545;14546;14547;14548;14549;14550;14551;14552;14553;14554;14555;14556;14557;14558;14559;14560;14561;14562;14563;14564;14565;14566;14567;14568;14569;14570;14571;14572;14573;14574;14575;14576;14577;14578;14579;14580;14581;14582;14583;14584;14585;14586;14587;14588;14589;14590;14591;14592;14593;14594;14595;14596;145…	851;20505;20506;20507;20508;20509;20510;20511;20512;20513;20514;20515;20516;20517;20518;20519;20520;20521;20522;20523;20524;20525;20526;20527;20528;20529;20530;20531;20532;20533;20534;20535;20536;20537;20538;20539;20540;20541;20542;20543;20544;20545;20546;20547;20548;20549;20550;20551;20552;20553;20554;20555;20556;20557;20558;20559;20560;20561;20562;20563;20564;20565;20566;20567;20568;20569;20570…	851;20609;71087;138774;242207;248943;272609;274460;282072;282074	212	88
F8W8J5;B5MCX6;Q8TAG5	F8W8J5;B5MCX6;Q8TAG5	V-set and transmembrane domain-containing protein 2A	VSTM2A	tr|F8W8J5|F8W8J5_HUMAN V-set and transmembrane domain-containing protein 2A OS=Homo sapiens OX=9606 GN=VSTM2A PE=1 SV=1;tr|B5MCX6|B5MCX6_HUMAN V-set and transmembrane domain-containing protein 2A OS=Homo sapiens OX=9606 GN=VSTM2A PE=1 SV=1;sp|Q8TAG5|VTM2A_	3	1	1	1	0	12.5	26.465	240	0	12.932	682040			3788	True	4097	73737;73738;73739	102465;102466;102467;102468;102469	102466
F8WBR3;R4GMM8;F8W703;Q9HCK4;A0A087WWM5	F8WBR3;R4GMM8;F8W703;Q9HCK4	Roundabout homolog 2	ROBO2	tr|F8WBR3|F8WBR3_HUMAN Roundabout homolog 2 OS=Homo sapiens OX=9606 GN=ROBO2 PE=1 SV=1;tr|R4GMM8|R4GMM8_HUMAN Roundabout homolog 2 (Fragment) OS=Homo sapiens OX=9606 GN=ROBO2 PE=1 SV=1;tr|F8W703|F8W703_HUMAN Roundabout homolog 2 OS=Homo sapiens OX=9606 GN=	5	3	1	1	0	6.7	62.523	564	1	-2	0	+		189;843;6535	False;True;False	200;907;7119	4775;4776;4777;4778;4779;18484;132142	6844;6845;6846;25620;177036	6846;25620;177036	8	83
F8WC20;F8WBB2;F8WFE1;F8WBG8;B4DDD6;Q9UJU6	F8WC20;F8WBB2;F8WFE1;F8WBG8;B4DDD6;Q9UJU6	Drebrin-like protein	DBNL	tr|F8WC20|F8WC20_HUMAN Drebrin-like protein OS=Homo sapiens OX=9606 GN=DBNL PE=1 SV=1;tr|F8WBB2|F8WBB2_HUMAN Drebrin-like protein OS=Homo sapiens OX=9606 GN=DBNL PE=1 SV=1;tr|F8WFE1|F8WFE1_HUMAN Drebrin-like protein OS=Homo sapiens OX=9606 GN=DBNL PE=1 SV=	6	1	1	1	1	36	5.5272	50	0	36.412	379530			8519	True	9304	172013	231319;231320	231320
F8WDD7;F8WCF6;A0A0A6YYG9;P59998;R4GN08;H7C0A3	F8WDD7;F8WCF6;A0A0A6YYG9;P59998;R4GN08;H7C0A3	Actin-related protein 2/3 complex subunit 4	ARPC4;ARPC4-TTLL3	tr|F8WDD7|F8WDD7_HUMAN Actin-related protein 2/3 complex subunit 4 OS=Homo sapiens OX=9606 GN=ARPC4 PE=4 SV=1;tr|F8WCF6|F8WCF6_HUMAN Actin-related protein 2/3 complex subunit 4 OS=Homo sapiens OX=9606 GN=ARPC4-TTLL3 PE=3 SV=1;tr|A0A0A6YYG9|A0A0A6YYG9_HUMAN	6	2	2	2	2	16.8	13.057	113	0	41.252	4187300			203;2474	True;True	218;2660	4986;4987;4988;4989;48153;48154;48155;48156;48157;48158;48159	7098;7099;7100;7101;66797;66798;66799;66800;66801;66802;66803;66804;66805;66806	7100;66804
F8WF65;F2Z2G2;C9JZW3;P24534	F8WF65;F2Z2G2;C9JZW3;P24534	Elongation factor 1-beta	EEF1B2	tr|F8WF65|F8WF65_HUMAN Elongation factor 1-beta OS=Homo sapiens OX=9606 GN=EEF1B2 PE=1 SV=1;tr|F2Z2G2|F2Z2G2_HUMAN Elongation factor 1-beta OS=Homo sapiens OX=9606 GN=EEF1B2 PE=1 SV=1;tr|C9JZW3|C9JZW3_HUMAN Elongation factor 1-beta (Fragment) OS=Homo sapie	4	1	1	1	1	51.7	3.1045	29	0.0067189	2.5276	726120			8486	True	9269	171373;171374;171375;171376;171377	230166;230167;230168;230169	230169
G3V0E5;P02786	G3V0E5;P02786	Transferrin receptor protein 1;Transferrin receptor protein 1, serum form	TFRC	tr|G3V0E5|G3V0E5_HUMAN Transferrin receptor (P90, CD71), isoform CRA_c OS=Homo sapiens OX=9606 GN=TFRC PE=1 SV=1;sp|P02786|TFR1_HUMAN Transferrin receptor protein 1 OS=Homo sapiens OX=9606 GN=TFRC PE=1 SV=2	2	5	5	5	2	9.1	75.963	679	0	9.5355	1728700			4624;6383;8226;8615;10190	True;True;True;True;True	4989;6902;8982;9406;11158	91852;127461;166031;173658;173659;213753;213754;213755;213756;213757;213758;213759;213760	125980;171031;223460;233501;233502;288868;288869;288870;288871;288872;288873;288874;288875	125980;171031;223460;233502;288873
G3V2V8;J3KMY5;H0YIZ1;G3V3E8;E7EMS2;G3V3D1;P61916	G3V2V8;J3KMY5;H0YIZ1;G3V3E8;E7EMS2;G3V3D1;P61916	Epididymal secretory protein E1	NPC2	tr|G3V2V8|G3V2V8_HUMAN NPC intracellular cholesterol transporter 2 (Fragment) OS=Homo sapiens OX=9606 GN=NPC2 PE=1 SV=1;tr|J3KMY5|J3KMY5_HUMAN NPC intracellular cholesterol transporter 2 OS=Homo sapiens OX=9606 GN=NPC2 PE=1 SV=1;tr|H0YIZ1|H0YIZ1_HUMAN NPC	7	2	2	2	0	32	13.078	122	0	20.638	2136400			962;2724	True;True	1039;2932	21031;52895;52896	28790;73357;73358	28790;73357
G3V2W1;Q9UK55	G3V2W1;Q9UK55	Protein Z-dependent protease inhibitor	SERPINA10	tr|G3V2W1|G3V2W1_HUMAN Protein Z-dependent protease inhibitor OS=Homo sapiens OX=9606 GN=SERPINA10 PE=1 SV=1;sp|Q9UK55|ZPI_HUMAN Protein Z-dependent protease inhibitor OS=Homo sapiens OX=9606 GN=SERPINA10 PE=1 SV=1	2	2	2	2	1	5.6	55.113	484	0.0013477	5.3725	791190			2676;4462	True;True	2881;4811	51461;88223	71050;121307;121308	71050;121307																					112230
G3V3X5;Q14767;G3V511;H0YJ20	G3V3X5;Q14767;G3V511	Latent-transforming growth factor beta-binding protein 2	LTBP2	tr|G3V3X5|G3V3X5_HUMAN Latent-transforming growth factor beta-binding protein 2 OS=Homo sapiens OX=9606 GN=LTBP2 PE=1 SV=1;sp|Q14767|LTBP2_HUMAN Latent-transforming growth factor beta-binding protein 2 OS=Homo sapiens OX=9606 GN=LTBP2 PE=1 SV=3;tr|G3V511|G	4	26	26	26	0	22.3	190.28	1777	0	139.28	127790000			407;521;522;692;981;1093;1094;1178;1364;1405;1423;1424;1454;1534;2368;2572;3311;3572;3852;4900;4936;7608;8167;8374;8608;10484	True;True;True;True;True;True;True;True;True;True;True;True;True;True;True;True;True;True;True;True;True;True;True;True;True;True	438;439;561;562;750;1058;1175;1176;1262;1455;1499;1518;1519;1552;1635;2545;2767;3575;3857;4167;5286;5325;8322;8921;9146;9398;11475	10287;10288;10289;11955;11956;11957;11958;15607;21539;23088;23089;23090;23091;23962;23963;25769;25770;25771;25772;25773;26288;26289;26290;26291;26292;26293;26411;26412;26413;26414;26415;26416;26709;26710;28001;28002;28003;28004;28005;46233;46234;46235;46236;49608;49609;64945;64946;64947;69336;74763;74764;95872;95873;95874;96714;96715;96716;96717;154013;154014;154015;154016;164573;169358;169359;16…	14218;14219;14220;16426;16427;16428;16429;16430;16431;21982;21983;21984;29603;32043;32044;32045;32046;32047;33227;33228;35640;35641;35642;35643;36317;36318;36319;36464;36465;36466;36467;36468;36469;36470;36471;36472;36755;36756;38707;38708;38709;38710;38711;38712;38713;38714;38715;38716;38717;38718;38719;64479;64480;64481;68704;68705;68706;91056;91057;96867;103720;103721;103722;130725;130726;1307…	14220;16426;16428;21982;29603;32045;32047;33228;35642;36317;36468;36472;36755;38707;64481;68706;91056;96867;103721;130727;131718;207761;221389;227730;233470;300402	213;214	669;1352
G3V4U0;Q9UBX5;G3XA98;G3V3Y2	G3V4U0;Q9UBX5;G3XA98	Fibulin-5	FBLN5	tr|G3V4U0|G3V4U0_HUMAN Fibulin-5 OS=Homo sapiens OX=9606 GN=FBLN5 PE=1 SV=1;sp|Q9UBX5|FBLN5_HUMAN Fibulin-5 OS=Homo sapiens OX=9606 GN=FBLN5 PE=1 SV=1;tr|G3XA98|G3XA98_HUMAN Fibulin 5, isoform CRA_a OS=Homo sapiens OX=9606 GN=FBLN5 PE=1 SV=1	4	18	18	18	0	37.7	50.881	453	0	323.31	875710000			1092;1196;1279;1822;1897;1898;3397;3834;3835;4775;4959;7591;7627;7628;8739;8740;9124;10919	True;True;True;True;True;True;True;True;True;True;True;True;True;True;True;True;True;True	1174;1280;1363;1936;2018;2019;3668;4145;4146;5151;5349;8304;8344;8345;9544;9545;9546;9966;11951	23086;23087;24145;24146;24147;24148;24149;24150;24151;24152;24153;24960;24961;33159;35008;35009;35010;35011;35012;35013;35014;35015;35016;65641;65642;65643;65644;65645;65646;65647;74395;74396;74397;74398;74399;74400;74401;74402;74403;74404;74405;74406;74407;74408;74409;74410;74411;74412;74413;94029;97273;97274;97275;97276;97277;97278;97279;153371;153372;153373;153374;153375;153376;153377;154389;1…	32042;33443;33444;34423;34424;45800;48345;48346;48347;48348;48349;48350;48351;48352;48353;48354;48355;91910;91911;91912;91913;91914;91915;91916;91917;103219;103220;103221;103222;103223;103224;103225;103226;103227;103228;103229;103230;103231;103232;103233;103234;103235;103236;103237;103238;103239;103240;103241;103242;103243;103244;103245;103246;103247;103248;103249;103250;103251;103252;103253;1032…	32042;33443;34423;45800;48352;48354;91915;103222;103255;128384;132342;206677;208070;208072;238807;238813;251513;312655	215;216;217	62;63;373
G3XAI2;P07942;E7EPA6;E9PCS6;C9J296	G3XAI2;P07942;E7EPA6	Laminin subunit beta-1	LAMB1	tr|G3XAI2|G3XAI2_HUMAN Laminin subunit beta-1 OS=Homo sapiens OX=9606 GN=LAMB1 PE=1 SV=1;sp|P07942|LAMB1_HUMAN Laminin subunit beta-1 OS=Homo sapiens OX=9606 GN=LAMB1 PE=1 SV=2;tr|E7EPA6|E7EPA6_HUMAN Laminin subunit beta-1 OS=Homo sapiens OX=9606 GN=LAMB1	5	36	36	36	0	34.8	200.48	1810	0	323.31	212190000			465;583;846;1142;1156;1162;1217;1227;1228;1278;1394;1725;2056;2309;2434;2441;3607;4702;4784;5662;5758;6202;6707;6783;7303;7954;7995;8348;8892;8999;9700;10750;10758;10969;11052;11084	True;True;True;True;True;True;True;True;True;True;True;True;True;True;True;True;True;True;True;True;True;True;True;True;True;True;True;True;True;True;True;True;True;True;True;True	500;631;910;1226;1240;1246;1301;1311;1312;1362;1488;1835;2201;2481;2617;2624;3894;5073;5161;6118;6220;6707;7337;7421;7994;8691;8737;9119;9716;9834;10613;11762;11772;12009;12101;12138	10987;10988;13558;13559;13560;13561;13562;13563;13564;18560;18561;18562;18563;23555;23556;23557;23624;23625;23626;23649;23650;23651;23652;23653;24267;24268;24332;24333;24334;24335;24958;24959;26226;26227;26228;26229;26230;26231;26232;31064;31065;31066;31067;31068;39240;45460;45461;45462;45463;45464;45465;47425;47426;47427;47428;47524;47525;47526;47527;70061;70062;70063;70064;70065;70066;93055;930…	15028;18747;18748;18749;18750;18751;18752;18753;18754;18755;18756;18757;25731;25732;25733;25734;25735;32705;32706;32707;32708;32709;32710;32781;32782;32783;32784;32820;32821;32822;32823;32824;33575;33656;33657;33658;33659;33660;33661;33662;34422;36245;36246;36247;36248;36249;36250;36251;36252;36253;36254;36255;36256;36257;36258;36259;36260;36261;36262;42786;54258;63137;63138;63139;63140;63141;631…	15028;18754;25732;32709;32781;32823;33575;33657;33659;34422;36252;42786;54258;63139;65765;65897;97823;127514;128426;150967;153330;166712;180032;182363;198255;216976;218308;226792;242217;247636;274437;307472;307673;314773;317496;319027	218	1469
G3XAK1;P26927	G3XAK1;P26927	Hepatocyte growth factor-like protein;Hepatocyte growth factor-like protein alpha chain;Hepatocyte growth factor-like protein beta chain	MST1	tr|G3XAK1|G3XAK1_HUMAN Hepatocyte growth factor-like protein OS=Homo sapiens OX=9606 GN=MST1 PE=1 SV=1;sp|P26927|HGFL_HUMAN Hepatocyte growth factor-like protein OS=Homo sapiens OX=9606 GN=MST1 PE=1 SV=2	2	2	2	2	0	4	81.998	725	0	15.372	1923300			2100;10407	True;True	2249;11392	40182;219259;219260	55545;296015;296016	55545;296015
G3XAP6;P49747	G3XAP6;P49747	Cartilage oligomeric matrix protein	COMP	tr|G3XAP6|G3XAP6_HUMAN Cartilage oligomeric matrix protein OS=Homo sapiens OX=9606 GN=COMP PE=1 SV=1;sp|P49747|COMP_HUMAN Cartilage oligomeric matrix protein OS=Homo sapiens OX=9606 GN=COMP PE=1 SV=2	2	14	12	10	7	34	79.696	724	0	258.4	72985000			246;601;885;1076;1207;2489;2836;3289;3901;3902;4396;6637;7522;9048	True;True;False;True;True;True;True;True;True;True;False;True;True;True	264;653;952;1158;1291;2675;3057;3552;4219;4220;4740;7264;8225;8226;9883	5645;5646;5647;5648;5649;5650;5651;5652;5653;5654;5655;5656;5657;5658;5659;5660;5661;5662;5663;5664;5665;13765;19540;19541;19542;19543;19544;19545;19546;19547;19548;19549;19550;19551;19552;19553;19554;19555;19556;19557;19558;19559;19560;19561;19562;19563;23008;23009;23010;24234;48297;48298;48299;48300;48301;48302;48303;48304;48305;48306;48307;48308;48309;48310;48311;48312;48313;48314;48315;48316;…	8019;8020;8021;8022;8023;8024;8025;8026;8027;8028;8029;8030;8031;8032;8033;8034;8035;8036;8037;8038;8039;8040;8041;8042;8043;8044;8045;8046;8047;8048;8049;8050;8051;8052;8053;8054;8055;8056;8057;8058;19004;26912;26913;26914;26915;26916;26917;26918;26919;31965;31966;33527;33528;33529;33530;67028;67029;67030;67031;67032;67033;67034;67035;67036;67037;67038;67039;67040;67041;67042;67043;67044;67045;6…	8019;19004;26919;31966;33529;67043;80087;90707;105286;105288;119883;179111;204294;248575			1969900												973640
G5E9G7;Q9P2S2;P58401;H7BZC7;H7C2R8;H7C3D6	G5E9G7;Q9P2S2	Neurexin-2	NRXN2	tr|G5E9G7|G5E9G7_HUMAN Neurexin 2, isoform CRA_a OS=Homo sapiens OX=9606 GN=NRXN2 PE=1 SV=1;sp|Q9P2S2|NRX2A_HUMAN Neurexin-2 OS=Homo sapiens OX=9606 GN=NRXN2 PE=2 SV=1	6	47	47	37	0	33.7	184.11	1705	0	323.31	438280000			342;413;988;1087;1625;1641;1642;1771;1808;1887;2355;2951;3062;3236;3335;3336;3633;3638;3750;3768;4487;4648;5255;5366;5480;5597;5906;5950;6022;6090;6091;6274;6743;6839;6927;7504;8691;8847;9064;9424;9632;9917;9918;10389;10390;10500;10917	True;True;True;True;True;True;True;True;True;True;True;True;True;True;True;True;True;True;True;True;True;True;True;True;True;True;True;True;True;True;True;True;True;True;True;True;True;True;True;True;True;True;True;True;True;True;True	366;445;1065;1169;1730;1748;1749;1881;1919;2008;2530;3190;3307;3494;3601;3602;3926;3931;4058;4077;4840;5015;5016;5674;5794;5922;5923;6051;6380;6427;6504;6576;6577;6784;7377;7480;7577;8207;9494;9662;9901;10310;10542;10852;10853;11373;11374;11491;11949	8327;10349;10350;10351;10352;10353;10354;21594;23058;23059;23060;23061;23062;23063;23064;23065;23066;23067;23068;29625;29864;29865;29866;29867;29868;29869;32335;32336;32337;32338;32877;32878;34943;34944;34945;34946;34947;46102;58463;58464;60196;60197;63565;63566;63567;65053;65054;65055;65056;65057;65058;65059;65060;70529;70530;70531;70532;70533;70601;70602;70603;70604;73273;73274;73275;73276;7327…	11283;14322;14323;14324;14325;14326;29636;32011;32012;32013;32014;32015;32016;32017;32018;32019;32020;32021;32022;32023;32024;32025;32026;32027;32028;32029;40851;41233;41234;41235;41236;41237;41238;41239;44945;45406;45407;45408;48286;48287;48288;48289;48290;64333;64334;82659;82660;84931;84932;89308;89309;89310;89311;89312;91163;91164;91165;91166;91167;91168;91169;91170;98456;98457;98458;98459;984…	11283;14323;29636;32027;40851;41236;41238;44945;45408;48287;64333;82660;84932;89309;91163;91164;98457;98522;101987;102230;121689;126338;141372;143763;145712;149406;158136;159365;162302;164129;164130;168128;181717;184866;187075;204120;236980;241306;248741;261522;270075;281673;281676;295833;295838;300465;312642	219	114
G5EA09	G5EA09		SDCBP	tr|G5EA09|G5EA09_HUMAN Syndecan binding protein (Syntenin), isoform CRA_a OS=Homo sapiens OX=9606 GN=SDCBP PE=1 SV=1	1	9	1	1	0	49.4	34.819	318	0	36.029	639940			619;1973;2910;5735;6418;6742;8265;8401;9876	True;False;False;False;False;False;False;False;False	671;2105;3143;6196;6939;6940;7376;9028;9174;10805	14350;37092;37093;37094;37095;37096;37097;37098;37099;57734;57735;57736;57737;57738;113327;113328;127730;127731;127732;135324;135325;135326;135327;166979;166980;166981;166982;166983;166984;169795;207319;207320;207321;207322;207323;207324	20125;51089;51090;51091;51092;81460;81461;81462;81463;81464;81465;81466;152361;152362;152363;152364;152365;152366;152367;171344;171345;171346;181715;181716;225037;225038;225039;225040;225041;225042;225043;225044;225045;225046;225047;225048;225049;228254;280763;280764;280765;280766;280767;280768;280769;280770;280771;280772;280773;280774;280775;280776;280777;280778	20125;51092;81462;152363;171345;181715;225049;228254;280766	220	78
G8JL96;A0A0A0MR60	G8JL96;A0A0A0MR60	Protein-tyrosine-phosphatase	PTPRS	tr|G8JL96|G8JL96_HUMAN Receptor-type tyrosine-protein phosphatase S OS=Homo sapiens OX=9606 GN=PTPRS PE=1 SV=2;tr|A0A0A0MR60|A0A0A0MR60_HUMAN Receptor-type tyrosine-protein phosphatase S OS=Homo sapiens OX=9606 GN=PTPRS PE=1 SV=1	2	17	1	1	0	23	168.43	1501	0	8.0628	1851500			1578;1889;2884;3549;4198;4749;6273;6540;8143;8515;8981;9408;9916;10493;10572;10982;10998	False;False;False;False;False;False;False;False;True;False;False;False;False;False;False;False;False	1682;2010;3113;3834;4525;5123;6782;6783;7125;8897;9300;9814;10292;10851;11484;11570;11571;12023;12040	28667;34953;34954;57222;57223;57224;57225;68871;81609;81610;81611;81612;81613;81614;93556;125152;125153;125154;125155;125156;132153;164430;164431;171946;171947;171948;171949;171950;171951;171952;182472;182473;182474;182475;182476;193512;193513;193514;208248;208249;208250;208251;208252;208253;222166;223250;223251;223252;232302;232303;232304;232305;232675;232676;232677;232678;232679	39558;39559;48300;48301;48302;80770;80771;80772;80773;80774;80775;96204;112106;112107;112108;112109;112110;112111;112112;128070;168114;168115;168116;168117;168118;168119;168120;168121;177048;177049;221194;221195;231185;231186;231187;231188;231189;231190;231191;231192;231193;245230;245231;245232;245233;245234;245235;245236;261265;261266;261267;261268;261269;281668;281669;300447;301692;301693;30169…	39559;48300;80773;96204;112110;128070;168120;177049;221194;231187;245230;261268;281669;300447;301692;314946;315501	18;19;20	139;266;278
G8JLA2;F8VZU9;F8W180;F8VXL3	G8JLA2;F8VZU9;F8W180		MYL6	tr|G8JLA2|G8JLA2_HUMAN Myosin light polypeptide 6 OS=Homo sapiens OX=9606 GN=MYL6 PE=1 SV=1;tr|F8VZU9|F8VZU9_HUMAN Myosin light polypeptide 6 OS=Homo sapiens OX=9606 GN=MYL6 PE=1 SV=1;tr|F8W180|F8W180_HUMAN Myosin light polypeptide 6 OS=Homo sapiens OX=960	4	7	1	1	1	65.1	17.089	152	0	8.542	2097200			507;2119;4288;4641;6587;6808;9931	False;False;False;False;True;False;False	546;2271;4628;5006;7197;7198;7446;10868;10869	11543;11544;11545;11546;11547;11548;11549;11550;11551;11552;11553;11554;11555;11556;11557;11558;11559;11560;11561;11562;11563;11564;11565;11566;40255;40256;40257;40258;40259;40260;40261;40262;40263;40264;40265;40266;40267;40268;84377;84378;84379;92080;92081;92082;92083;92084;92085;132799;132800;137010;137011;137012;137013;137014;137015;137016;137017;137018;137019;137020;137021;137022;137023;20841…	15876;15877;15878;15879;15880;15881;15882;15883;15884;15885;15886;15887;15888;15889;15890;15891;15892;15893;15894;15895;15896;15897;15898;15899;15900;15901;55639;55640;55641;55642;55643;55644;55645;55646;55647;55648;55649;55650;55651;116327;116328;126231;126232;126233;126234;126235;126236;177845;177846;177847;177848;177849;177850;184192;184193;184194;184195;184196;184197;184198;184199;184200;1842…	15891;55641;116327;126231;177849;184199;281866	221;222	121;128
G8JLD5;O00429;F8VR28;F8VYL3;B4DPZ9;F8W1W3;F8VUJ9;B4DDQ3;F8VZ52;H0YHY4	G8JLD5;O00429;F8VR28;F8VYL3;B4DPZ9;F8W1W3;F8VUJ9;B4DDQ3;F8VZ52	Dynamin-1-like protein	DNM1L	tr|G8JLD5|G8JLD5_HUMAN Dynamin-1-like protein OS=Homo sapiens OX=9606 GN=DNM1L PE=1 SV=1;sp|O00429|DNM1L_HUMAN Dynamin-1-like protein OS=Homo sapiens OX=9606 GN=DNM1L PE=1 SV=2;tr|F8VR28|F8VR28_HUMAN Dynamin-1-like protein OS=Homo sapiens OX=9606 GN=DNM1L	10	3	3	3	0	8.3	79.621	712	0	9.4545	0			6008;8657;9174	True;True;True	6488;9452;10019	120122;175064;188228;188229	161435;235671;253544;253545	161435;235671;253545
H0Y2Y8;Q15942;H7C3D3	H0Y2Y8;Q15942	Zyxin	ZYX	tr|H0Y2Y8|H0Y2Y8_HUMAN Zyxin (Fragment) OS=Homo sapiens OX=9606 GN=ZYX PE=1 SV=1;sp|Q15942|ZYX_HUMAN Zyxin OS=Homo sapiens OX=9606 GN=ZYX PE=1 SV=1	3	5	5	4	1	18	57.643	540	0	17.819	10348000			1084;1385;5606;7418;7539	True;True;True;True;True	1166;1478;6060;8116;8248	23047;23048;23049;26098;110880;110881;150122;152322	32002;32003;32004;32005;32006;36076;149551;149552;149553;149554;202190;205116	32006;36076;149553;202190;205116
H0Y4K8	H0Y4K8		FN1	tr|H0Y4K8|H0Y4K8_HUMAN Fibronectin (Fragment) OS=Homo sapiens OX=9606 GN=FN1 PE=1 SV=1	1	16	1	1	1	69.7	26.554	241	1	-2	10802000	+		2754;2988;2989;4246;4843;4844;7206;7235;7236;7254;8085;8633;9308;9309;10728;10895	False;False;False;False;False;False;False;False;False;False;False;False;False;False;False;True	2966;3229;3230;4583;5223;5224;7889;7921;7922;7941;8836;9424;10184;10185;10186;10187;11738;11924	54157;54158;54159;54160;54161;54162;54163;54164;54165;54166;54167;54168;54169;54170;54171;54172;54173;54174;54175;54176;54177;54178;54179;54180;54181;54182;54183;54184;54185;54186;54187;54188;54189;54190;54191;54192;54193;54194;54195;54196;54197;54198;54199;54200;54201;54202;54203;54204;54205;54206;54207;54208;54209;54210;54211;54212;54213;59112;59113;59114;59115;59116;59117;59118;59119;59120;591…	75557;75558;75559;75560;75561;75562;75563;75564;75565;75566;75567;75568;75569;75570;75571;75572;75573;75574;75575;75576;75577;75578;75579;75580;75581;75582;75583;75584;75585;75586;75587;75588;75589;75590;75591;75592;75593;75594;75595;75596;75597;75598;75599;75600;75601;75602;75603;75604;75605;75606;75607;75608;75609;75610;75611;75612;75613;75614;75615;75616;75617;75618;75619;75620;75621;75622;756…	75629;83558;83623;114877;129268;129312;196515;197233;197377;197861;219867;234859;258123;258257;306523;311756	223	144
H0Y542;O75363	H0Y542;O75363	Breast carcinoma-amplified sequence 1	BCAS1	tr|H0Y542|H0Y542_HUMAN Breast carcinoma-amplified sequence 1 (Fragment) OS=Homo sapiens OX=9606 GN=BCAS1 PE=1 SV=1;sp|O75363|BCAS1_HUMAN Breast carcinoma-amplified sequence 1 OS=Homo sapiens OX=9606 GN=BCAS1 PE=1 SV=2	2	1	1	1	1	5.7	51.104	476	0.0077093	2.4171	47002000			2709	True	2917	52566;52567;52568;52569;52570;52571;52572;52573;52574;52575;52576;52577;52578;52579;52580;52581;52582;52583;52584;52585;52586;52587;52588;52589;52590;52591;52592;52593;52594;52595;52596;52597;52598;52599;52600;52601;52602	72944;72945;72946;72947;72948;72949;72950;72951;72952;72953;72954;72955;72956;72957;72958;72959;72960;72961;72962;72963;72964	72948
H0Y8I0;Q7L099	H0Y8I0;Q7L099	Protein RUFY3	RUFY3	tr|H0Y8I0|H0Y8I0_HUMAN Protein RUFY3 (Fragment) OS=Homo sapiens OX=9606 GN=RUFY3 PE=1 SV=2;sp|Q7L099|RUFY3_HUMAN Protein RUFY3 OS=Homo sapiens OX=9606 GN=RUFY3 PE=1 SV=1	2	1	1	1	0	8.3	16.161	145	0	35.094	822870			7345	True	8039	147842;147843;147844;147845;147846	199210;199211;199212;199213;199214;199215	199212	224	21
H0Y9J2;H0Y9C2;D6R938;E9PBG7;E9PF82;Q13557	H0Y9J2;H0Y9C2;D6R938;E9PBG7;E9PF82;Q13557	Calcium/calmodulin-dependent protein kinase type II subunit delta	CAMK2D	tr|H0Y9J2|H0Y9J2_HUMAN Calcium/calmodulin-dependent protein kinase type II subunit delta (Fragment) OS=Homo sapiens OX=9606 GN=CAMK2D PE=1 SV=1;tr|H0Y9C2|H0Y9C2_HUMAN Calcium/calmodulin-dependent protein kinase type II subunit delta (Fragment) OS=Homo sapi	6	1	1	1	0	13.7	20.386	182	0.0012516	3.8121	256030			4361	True	4702	86592	119089	119089
H0YAC1;P03952;E9PBC5;C9JCT1;C9J075	H0YAC1;P03952;E9PBC5	Plasma kallikrein;Plasma kallikrein heavy chain;Plasma kallikrein light chain	KLKB1	tr|H0YAC1|H0YAC1_HUMAN Plasma kallikrein (Fragment) OS=Homo sapiens OX=9606 GN=KLKB1 PE=1 SV=1;sp|P03952|KLKB1_HUMAN Plasma kallikrein OS=Homo sapiens OX=9606 GN=KLKB1 PE=1 SV=1;tr|E9PBC5|E9PBC5_HUMAN Plasma kallikrein OS=Homo sapiens OX=9606 GN=KLKB1 PE=1	5	13	13	12	1	23.6	76.773	686	0	90.477	86099000			1253;1337;1338;2005;2411;4358;4947;6324;7209;9381;9382;9546;10008	True;True;True;True;True;True;True;True;True;True;True;True;True	1337;1426;1427;2140;2593;4699;5337;6836;7892;10263;10264;10450;10950	24537;24538;25521;25522;25523;25524;25525;25526;25527;25528;37915;46853;86587;86588;97000;126544;126545;126546;126547;126548;145663;145664;145665;145666;145667;145668;145669;145670;145671;145672;145673;145674;145675;145676;145677;145678;145679;145680;145681;145682;192821;192822;192823;192824;192825;197764;197765;197766;197767;209666;209667;209668	33869;35344;35345;35346;35347;35348;35349;35350;35351;35352;35353;35354;52340;65110;119082;119083;132002;132003;170117;170118;170119;170120;196603;196604;196605;196606;196607;196608;196609;196610;196611;196612;196613;196614;196615;196616;196617;196618;196619;196620;196621;196622;196623;196624;260322;260323;260324;260325;260326;260327;260328;267734;267735;267736;267737;283177;283178	33869;35346;35354;52340;65110;119083;132002;170119;196619;260323;260325;267737;283177																					2868700
H0YBG6;P38646	H0YBG6;P38646	Stress-70 protein, mitochondrial	HSPA9	tr|H0YBG6|H0YBG6_HUMAN Stress-70 protein, mitochondrial (Fragment) OS=Homo sapiens OX=9606 GN=HSPA9 PE=1 SV=1;sp|P38646|GRP75_HUMAN Stress-70 protein, mitochondrial OS=Homo sapiens OX=9606 GN=HSPA9 PE=1 SV=2	2	1	1	1	0	16	18.164	163	0.0034843	2.7743	146560000			587	True	635	13569;13570;13571;13572;13573;13574;13575;13576;13577;13578;13579;13580;13581;13582;13583;13584;13585;13586;13587;13588;13589;13590;13591;13592;13593;13594;13595;13596;13597;13598;13599;13600;13601;13602;13603;13604;13605;13606;13607;13608;13609;13610;13611;13612;13613;13614;13615;13616;13617;13618;13619;13620;13621;13622;13623;13624;13625;13626;13627;13628;13629;13630	18763;18764;18765;18766;18767;18768;18769;18770;18771;18772;18773;18774;18775;18776;18777;18778;18779;18780;18781;18782;18783;18784;18785;18786;18787;18788;18789;18790;18791;18792;18793;18794;18795;18796;18797;18798;18799;18800;18801;18802;18803;18804;18805;18806;18807;18808;18809;18810;18811;18812;18813;18814;18815;18816;18817;18818;18819	18808
H0YC99;Q9NS15;E9PR75;E9PPT7;E9PQR0;E9PR84;E9PJR2;E9PKW1	H0YC99;Q9NS15;E9PR75;E9PPT7;E9PQR0;E9PR84;E9PJR2;E9PKW1	Latent-transforming growth factor beta-binding protein 3	LTBP3	tr|H0YC99|H0YC99_HUMAN Latent-transforming growth factor beta-binding protein 3 (Fragment) OS=Homo sapiens OX=9606 GN=LTBP3 PE=1 SV=1;sp|Q9NS15|LTBP3_HUMAN Latent-transforming growth factor beta-binding protein 3 OS=Homo sapiens OX=9606 GN=LTBP3 PE=1 SV=4;	8	2	2	2	0	5.7	98.73	907	0	9.2401	3942000			1446;4067	True;True	1543;4389	26571;26572;26573;78672	36644;36645;36646;36647;36648;36649;108574	36644;108574
H0YCD6;E9PFB9;J3KP97;Q5T9S5	H0YCD6;E9PFB9;J3KP97;Q5T9S5	Coiled-coil domain-containing protein 18	CCDC18	tr|H0YCD6|H0YCD6_HUMAN Coiled-coil domain-containing protein 18 (Fragment) OS=Homo sapiens OX=9606 GN=CCDC18 PE=1 SV=1;tr|E9PFB9|E9PFB9_HUMAN Coiled-coil domain-containing protein 18 OS=Homo sapiens OX=9606 GN=CCDC18 PE=1 SV=2;tr|J3KP97|J3KP97_HUMAN Coiled	4	1	1	1	0	1.6	50.753	443	0	7.8339	0			9544	True	10448	197748;197749;197750;197751;197752;197753;197754;197755;197756;197757	267730	267730
H0YDJ4;H9KV85;C9J066;Q8N4C6;E9PN67	H0YDJ4;H9KV85;C9J066;Q8N4C6;E9PN67	Ninein	NIN	tr|H0YDJ4|H0YDJ4_HUMAN Ninein (Fragment) OS=Homo sapiens OX=9606 GN=NIN PE=1 SV=1;tr|H9KV85|H9KV85_HUMAN Ninein (Fragment) OS=Homo sapiens OX=9606 GN=NIN PE=1 SV=1;tr|C9J066|C9J066_HUMAN Ninein OS=Homo sapiens OX=9606 GN=NIN PE=1 SV=1;sp|Q8N4C6|NIN_HUMAN N	5	2	2	2	1	1.8	179.44	1537	0.0066667	2.4596	2445100			6471;7662	True;True	7018;8382	128802;155902	172496;210201	172496;210201																							414530
H0YF95;A0A0A0MSU7;C9JFF1;Q53EL9;H0YGK0;H0YFX0	H0YF95;A0A0A0MSU7;C9JFF1;Q53EL9;H0YGK0;H0YFX0	Seizure protein 6 homolog	SEZ6	tr|H0YF95|H0YF95_HUMAN Seizure protein 6 homolog (Fragment) OS=Homo sapiens OX=9606 GN=SEZ6 PE=1 SV=2;tr|A0A0A0MSU7|A0A0A0MSU7_HUMAN Seizure protein 6 homolog OS=Homo sapiens OX=9606 GN=SEZ6 PE=1 SV=1;tr|C9JFF1|C9JFF1_HUMAN Seizure protein 6 homolog OS=Hom	6	2	2	2	0	5.1	99.683	919	0	23.896	302040			4497;6722	True;True	4850;7355	88682;135199	121746;181571;181572;181573	121746;181572
H0YFX9;A0A0U1RR32;A0A0U1RRH7;Q99878;Q96KK5;Q9BTM1;Q16777;Q93077;Q7L7L0;Q6FI13;P20671;P0C0S8;P04908	H0YFX9;A0A0U1RR32;A0A0U1RRH7;Q99878;Q96KK5;Q9BTM1;Q16777;Q93077;Q7L7L0;Q6FI13;P20671;P0C0S8;P04908	Histone H2A;Histone H2A type 1-J;Histone H2A type 1-H;Histone H2A.J;Histone H2A type 2-C;Histone H2A type 1-C;Histone H2A type 3;Histone H2A type 2-A;Histone H2A type 1-D;Histone H2A type 1;Histone H2A type 1-B/E	H2AFJ;HIST1H2AJ;HIST1H2AH;HIST2H2AC;HIST1H2AC;HIST3H2A;HIST2H2AA3;HIST1H2AD;HIST1H2AG;HIST1H2AB	tr|H0YFX9|H0YFX9_HUMAN Histone H2A (Fragment) OS=Homo sapiens OX=9606 GN=H2AFJ PE=1 SV=1;tr|A0A0U1RR32|A0A0U1RR32_HUMAN Histone H2A OS=Homo sapiens OX=9606 GN=hCG_2039566 PE=3 SV=1;tr|A0A0U1RRH7|A0A0U1RRH7_HUMAN Histone H2A OS=Homo sapiens OX=9606 PE=3 SV=	13	1	1	1	1	20.7	9.9755	92	0.0012077	3.28	1678400			10313	True	11290	217484;217485;217486;217487;217488;217489;217490;217491;217492;217493;217494;217495;217496;217497	293835;293836;293837;293838;293839;293840;293841;293842;293843;293844;293845;293846;293847;293848;293849;293850;293851;293852;293853	293839																						404120
H0YG54;H0YGR4;Q9Y3B8	H0YG54;H0YGR4;Q9Y3B8	Oligoribonuclease, mitochondrial	REXO2	tr|H0YG54|H0YG54_HUMAN Oligoribonuclease, mitochondrial OS=Homo sapiens OX=9606 GN=REXO2 PE=1 SV=2;tr|H0YGR4|H0YGR4_HUMAN Oligoribonuclease, mitochondrial (Fragment) OS=Homo sapiens OX=9606 GN=REXO2 PE=1 SV=1;sp|Q9Y3B8|ORN_HUMAN Oligoribonuclease, mitochon	3	1	1	1	1	11.2	21.848	188	0.0076923	2.399	1126100			929	True	1000	20383;20384	27996;27997;27998;27999;28000	27998
H0YGH1;O15067	H0YGH1;O15067	Phosphoribosylformylglycinamidine synthase	PFAS	tr|H0YGH1|H0YGH1_HUMAN Phosphoribosylformylglycinamidine synthase (Fragment) OS=Homo sapiens OX=9606 GN=PFAS PE=1 SV=2;sp|O15067|PUR4_HUMAN Phosphoribosylformylglycinamidine synthase OS=Homo sapiens OX=9606 GN=PFAS PE=1 SV=4	2	1	1	1	1	4.4	41.156	385	0.0034522	2.723	954670			10266	True	11240	215361;215362	290842;290843;290844	290843
H0YH81;P06576;F8W0P7;F8W079	H0YH81;P06576;F8W0P7;F8W079	ATP synthase subunit beta;ATP synthase subunit beta, mitochondrial	ATP5B	tr|H0YH81|H0YH81_HUMAN ATP synthase subunit beta (Fragment) OS=Homo sapiens OX=9606 GN=ATP5F1B PE=1 SV=1;sp|P06576|ATPB_HUMAN ATP synthase subunit beta, mitochondrial OS=Homo sapiens OX=9606 GN=ATP5F1B PE=1 SV=3;tr|F8W0P7|F8W0P7_HUMAN ATP synthase subunit	4	2	2	2	1	9.1	38.138	362	0.0013175	4.8238	669610			3242;9935	True;True	3501;10873	63637;208436	89377;281887;281888	89377;281887
H0YJ10;H0YIZ8;G3V2G6;G3V234;H0YJ46;Q8TC12	H0YJ10;H0YIZ8;G3V2G6;G3V234;H0YJ46;Q8TC12	Retinol dehydrogenase 11	RDH11	tr|H0YJ10|H0YJ10_HUMAN Uncharacterized protein (Fragment) OS=Homo sapiens OX=9606 PE=4 SV=1;tr|H0YIZ8|H0YIZ8_HUMAN Uncharacterized protein (Fragment) OS=Homo sapiens OX=9606 PE=4 SV=1;tr|G3V2G6|G3V2G6_HUMAN Retinol dehydrogenase 11 (Fragment) OS=Homo sapie	6	1	1	1	1	13.2	10.626	91	0.0045924	2.7012	237980			5334	True	5761	105801	143201	143201
H0YKT8;H0YMA1;H0YMZ1;H0YN18;H0YL69;P25789;H0YKS0;H0YLC2;H0YMI6;H0YMV3;H0YLS6	H0YKT8;H0YMA1;H0YMZ1;H0YN18;H0YL69;P25789;H0YKS0;H0YLC2;H0YMI6	Proteasome subunit beta type;Proteasome subunit alpha type;Proteasome subunit alpha type-4	PSMA4	tr|H0YKT8|H0YKT8_HUMAN Proteasome subunit beta (Fragment) OS=Homo sapiens OX=9606 GN=PSMA4 PE=1 SV=8;tr|H0YMA1|H0YMA1_HUMAN Proteasome subunit alpha type (Fragment) OS=Homo sapiens OX=9606 GN=PSMA4 PE=1 SV=1;tr|H0YMZ1|H0YMZ1_HUMAN Proteasome subunit alpha	11	3	3	3	0	26.5	19.962	181	0	7.8717	2045400			827;5759;10870	True;True;True	891;6221;11894	18097;113987;113988;229399;229400;229401;229402	25134;153331;153332;310625;310626;310627;310628;310629;310630	25134;153332;310627
H0YN49;H0YMZ3;J3KNP4;Q9NPR2	H0YN49;H0YMZ3;J3KNP4;Q9NPR2	Semaphorin-4B	SEMA4B	tr|H0YN49|H0YN49_HUMAN Semaphorin-4B (Fragment) OS=Homo sapiens OX=9606 GN=SEMA4B PE=1 SV=1;tr|H0YMZ3|H0YMZ3_HUMAN Semaphorin-4B (Fragment) OS=Homo sapiens OX=9606 GN=SEMA4B PE=1 SV=1;tr|J3KNP4|J3KNP4_HUMAN Semaphorin-4B OS=Homo sapiens OX=9606 GN=SEMA4B P	4	2	2	2	0	15	27.555	253	0.007617	2.3438	1944000			7180;7251	True;True	7862;7938	145315;145316;146515	196067;196068;197757;197758	196068;197757
H0YNC7;Q6ZN40	H0YNC7;Q6ZN40		TPM1	tr|H0YNC7|H0YNC7_HUMAN Tropomyosin alpha-1 chain (Fragment) OS=Homo sapiens OX=9606 GN=TPM1 PE=1 SV=1;tr|Q6ZN40|Q6ZN40_HUMAN Tropomyosin 1 (Alpha), isoform CRA_f OS=Homo sapiens OX=9606 GN=TPM1 PE=1 SV=1	2	10	1	1	1	33.6	25.47	223	1	-2	175280	+		168;677;4731;4732;5360;5361;5473;6330;7773;7774	True;False;False;False;False;False;False;False;False;False	177;732;5105;5106;5787;5788;5914;6842;8498;8499	4011;15182;15183;93368;93369;93370;93371;93372;93373;93374;93375;93376;93377;93378;93379;93380;93381;93382;93383;93384;93385;93386;93387;93388;93389;93390;106204;106205;106206;106207;106208;106209;106210;106211;106212;106213;106214;106215;106216;106217;106218;106219;106220;108188;108189;108190;108191;108192;126712;158288;158289;158290;158291;158292;158293;158294;158295;158296;158297;158298;158299	6041;21223;21224;127883;127884;127885;127886;127887;127888;127889;127890;127891;127892;127893;127894;127895;127896;127897;127898;127899;127900;143654;143655;143656;143657;143658;143659;143660;143661;143662;143663;143664;143665;145637;145638;145639;145640;170196;213355;213356;213357;213358;213359;213360;213361;213362;213363;213364;213365;213366;213367;213368;213369;213370	6041;21224;127893;127900;143654;143660;145639;170196;213355;213357	133	80
H0YNS9;H0YLB8;H0YMB3;H0YLV5;A0A087WWM4;F8WAN9;H0YNJ6;Q9P2T1	H0YNS9;H0YLB8;H0YMB3;H0YLV5;A0A087WWM4;F8WAN9;H0YNJ6;Q9P2T1	GMP reductase;GMP reductase 2	GMPR2	tr|H0YNS9|H0YNS9_HUMAN GMP reductase 2 (Fragment) OS=Homo sapiens OX=9606 GN=GMPR2 PE=1 SV=8;tr|H0YLB8|H0YLB8_HUMAN GMP reductase 2 (Fragment) OS=Homo sapiens OX=9606 GN=GMPR2 PE=1 SV=1;tr|H0YMB3|H0YMB3_HUMAN GMP reductase OS=Homo sapiens OX=9606 GN=GMPR2	8	1	1	1	1	22.4	12.794	125	0.0013228	4.8815	567180			225	True	242	5198	7342;7343;7344	7344	9;10	86;90
H3BLS7;Q5THJ4	H3BLS7;Q5THJ4	Vacuolar protein sorting-associated protein 13D	VPS13D	tr|H3BLS7|H3BLS7_HUMAN Vacuolar protein sorting-associated protein 13D (Fragment) OS=Homo sapiens OX=9606 GN=VPS13D PE=1 SV=1;sp|Q5THJ4|VP13D_HUMAN Vacuolar protein sorting-associated protein 13D OS=Homo sapiens OX=9606 GN=VPS13D PE=1 SV=2	2	1	1	1	1	0.8	356.92	3210	0.0066815	2.4954	46021000			2730	True	2940	52923;52924;52925;52926;52927;52928	73385	73385
H3BLT8;A2IDD5	H3BLT8;A2IDD5	Coiled-coil domain-containing protein 78	CCDC78	tr|H3BLT8|H3BLT8_HUMAN Coiled-coil domain-containing protein 78 (Fragment) OS=Homo sapiens OX=9606 GN=CCDC78 PE=1 SV=1;sp|A2IDD5|CCD78_HUMAN Coiled-coil domain-containing protein 78 OS=Homo sapiens OX=9606 GN=CCDC78 PE=2 SV=1	2	1	1	1	1	8.5	35.311	319	0.0035047	2.8129	6058400			7828	True	8557	159422;159423;159424;159425;159426;159427;159428;159429	214775;214776;214777;214778;214779;214780	214776
H3BRJ9;P11597	H3BRJ9;P11597	Cholesteryl ester transfer protein	CETP	tr|H3BRJ9|H3BRJ9_HUMAN Cholesteryl ester transfer protein OS=Homo sapiens OX=9606 GN=CETP PE=1 SV=1;sp|P11597|CETP_HUMAN Cholesteryl ester transfer protein OS=Homo sapiens OX=9606 GN=CETP PE=1 SV=2	2	2	2	2	1	6.5	47.957	428	0	54.705	809110			4029;5569	True;True	4350;6020	77984;77985;77986;110470;110471;110472	107703;107704;107705;107706;107707;107708;149114;149115;149116;149117	107706;149116
H3BTB7;Q5JPH6	H3BTB7;Q5JPH6	Probable glutamate--tRNA ligase, mitochondrial	EARS2	tr|H3BTB7|H3BTB7_HUMAN Probable glutamate--tRNA ligase, mitochondrial OS=Homo sapiens OX=9606 GN=EARS2 PE=1 SV=1;sp|Q5JPH6|SYEM_HUMAN Probable glutamate--tRNA ligase, mitochondrial OS=Homo sapiens OX=9606 GN=EARS2 PE=1 SV=2	2	2	2	2	1	4.7	56.825	506	0.001261	3.9708	32098000			6004;10989	True;True	6483;12030	120088;120089;120090;120091;120092;120093;120094;120095;232336;232337;232338;232339;232340;232341;232342;232343;232344;232345;232346;232347;232348;232349	161391;161392;161393;161394;314971;314972;314973;314974;314975;314976;314977;314978;314979;314980	161391;314976
H3BTN5;H3BQ34;H3BUW1;H3BTJ2;H3BT25;H3BU13;H3BN34;H3BQZ3;P30613	H3BTN5;H3BQ34	Pyruvate kinase	PKM	tr|H3BTN5|H3BTN5_HUMAN Pyruvate kinase (Fragment) OS=Homo sapiens OX=9606 GN=PKM PE=1 SV=1;tr|H3BQ34|H3BQ34_HUMAN Pyruvate kinase OS=Homo sapiens OX=9606 GN=PKM PE=1 SV=1	9	19	2	0	0	51.5	53.045	485	0.0012453	3.7361	661530			190;191;298;638;803;1049;2941;3301;3391;3415;4024;4955;5432;5555;7066;7447;7733;8855;8856	False;False;False;False;True;False;False;False;False;False;False;False;False;True;False;False;False;False;False	201;202;203;204;319;690;866;1129;3178;3179;3565;3661;3687;4345;5345;5870;6006;7739;8148;8456;8457;9670;9671	4780;4781;4782;4783;4784;4785;4786;4787;4788;4789;7947;14756;14757;14758;14759;14760;14761;14762;14763;17536;22675;22676;22677;22678;58395;58396;58397;58398;58399;58400;58401;58402;58403;58404;64907;64908;64909;64910;64911;64912;64913;64914;64915;64916;65619;65620;65621;65622;65623;65624;65625;65626;65627;65628;65933;77822;97255;97256;97257;97258;107629;107630;107631;107632;107633;107634;107635;1…	6847;6848;6849;6850;6851;6852;6853;6854;6855;6856;6857;6858;6859;6860;6861;6862;6863;6864;6865;10870;20784;20785;20786;20787;20788;24367;24368;31298;31299;31300;31301;82570;82571;82572;82573;82574;82575;82576;82577;82578;82579;82580;82581;82582;82583;82584;82585;82586;82587;82588;91001;91002;91003;91004;91005;91006;91007;91008;91892;91893;91894;91895;91896;91897;92186;92187;107577;107578;107579;1…	6847;6862;10870;20785;24367;31299;82587;91002;91893;92186;107577;132332;145171;148506;192687;202890;211907;241431;241447	225;226;227	239;291;360
H7BY57;D6RBU5;D6RHX4;H7C0L6	H7BY57;D6RBU5		NFASC	tr|H7BY57|H7BY57_HUMAN Neurofascin (Fragment) OS=Homo sapiens OX=9606 GN=NFASC PE=1 SV=1;tr|D6RBU5|D6RBU5_HUMAN Neurofascin OS=Homo sapiens OX=9606 GN=NFASC PE=1 SV=1	4	36	3	3	0	45.7	116.59	1041	0	28.557	135500000			55;598;1000;1765;1844;1845;1888;2185;2691;2692;2940;2945;2946;3734;3791;4864;4865;5031;5034;5405;6177;6276;6280;6856;8178;8221;9325;9362;9385;9386;9846;10127;10128;10244;10922;11050	False;False;False;False;False;False;False;False;False;False;False;False;False;False;True;False;False;False;False;False;False;False;False;False;False;False;False;False;False;False;False;True;True;False;False;False	58;649;650;1078;1875;1963;1964;2009;2346;2898;2899;3177;3183;3184;4035;4100;5246;5247;5423;5426;5841;6679;6786;6790;7498;8932;8977;10204;10205;10243;10267;10268;10771;11088;11089;11216;11217;11954;12099	1237;1238;1239;1240;1241;13759;13760;13761;13762;21946;21947;21948;21949;32176;32177;32178;32179;32180;32181;32182;34392;34393;34394;34395;34396;34397;34398;34399;34400;34401;34402;34948;34949;34950;34951;34952;41569;41570;41571;41572;51927;51928;51929;51930;51931;51932;51933;58392;58393;58394;58422;58423;58424;58425;58426;58427;58428;58429;58430;58431;58432;58433;73048;73764;73765;73766;95119;95…	2542;2543;2544;18991;18992;18993;18994;18995;18996;18997;18998;18999;19000;19001;30213;30214;30215;30216;30217;30218;44727;44728;44729;44730;44731;44732;44733;44734;44735;47661;47662;47663;47664;47665;47666;47667;47668;47669;47670;47671;47672;47673;47674;47675;48291;48292;48293;48294;48295;48296;48297;48298;48299;57454;57455;57456;72038;72039;72040;72041;72042;82568;82569;82606;82607;82608;82609;…	2543;18994;30216;44727;47667;47674;48292;57455;72041;72042;82568;82611;82614;101664;102510;129598;129604;134606;134631;144465;166035;168135;168161;184955;221658;223347;259402;260039;260337;260338;280019;287015;287021;289863;312670;317475	228;229;230;231	173;232;292;341
H7BYX6;A0A087WTE4;A0A087WTF6;A0A087WX77;A0A087WWD4;A0A087WV75;P13591;A0A087WVU1;A0A0D9SF98;A0A087WWJ5;A0A087X1V2;A0A0C4DGS4;A0A087WTR3;A0A087WZS4	H7BYX6;A0A087WTE4;A0A087WTF6;A0A087WX77;A0A087WWD4;A0A087WV75;P13591;A0A087WVU1;A0A0D9SF98;A0A087WWJ5	Neural cell adhesion molecule 1	NCAM1	tr|H7BYX6|H7BYX6_HUMAN Neural cell adhesion molecule 1 OS=Homo sapiens OX=9606 GN=NCAM1 PE=1 SV=2;tr|A0A087WTE4|A0A087WTE4_HUMAN Neural cell adhesion molecule 1 OS=Homo sapiens OX=9606 GN=NCAM1 PE=1 SV=1;tr|A0A087WTF6|A0A087WTF6_HUMAN Neural cell adhesion	14	10	10	10	0	21.1	80.282	725	0	78.318	67525000			550;1632;1732;2156;2301;2976;3688;5241;5293;5978	True;True;True;True;True;True;True;True;True;True	593;1738;1842;2312;2313;2472;3217;3984;5659;5714;6457	12392;12393;12394;12395;12396;29655;29656;29657;29658;29659;31263;40851;40852;40853;40854;44638;44639;58848;58849;71728;71729;71730;71731;103459;105413;119319	17071;40893;40894;40895;40896;40897;40898;40899;40900;40901;43242;56278;56279;56280;56281;56282;56283;56284;61881;61882;83010;83011;99982;99983;99984;99985;140691;142762;160439	17071;40894;43242;56284;61881;83011;99985;140691;142762;160439	7	557
H7BZJ3	H7BZJ3		PDIA3	tr|H7BZJ3|H7BZJ3_HUMAN Protein disulfide-isomerase A3 (Fragment) OS=Homo sapiens OX=9606 GN=PDIA3 PE=1 SV=1	1	3	1	1	0	28.5	13.519	123	0	35.812	1821400			5338;8040;10798	False;True;False	5765;8790;11817	105838;105839;105840;105841;105842;105843;105844;105845;105846;105847;105848;105849;105850;105851;105852;105853;105854;105855;105856;105857;105858;105859;162475;162476;162477;162478;162479;162480;162481;227913;227914	143206;218807;218808;218809;218810;308438;308439	143206;218808;308438
H7C0V4;H7C215;Q9BZR6	H7C0V4;H7C215;Q9BZR6	Reticulon-4 receptor	RTN4R	tr|H7C0V4|H7C0V4_HUMAN Reticulon-4 receptor (Fragment) OS=Homo sapiens OX=9606 GN=RTN4R PE=1 SV=1;tr|H7C215|H7C215_HUMAN Reticulon-4 receptor (Fragment) OS=Homo sapiens OX=9606 GN=RTN4R PE=1 SV=1;sp|Q9BZR6|RTN4R_HUMAN Reticulon-4 receptor OS=Homo sapiens O	3	4	4	4	0	16.4	52.998	493	0	13.265	13643000			829;4374;5295;10357	True;True;True;True	893;4716;5716;11339	18099;18100;18101;18102;86671;86672;105422;105423;105424;105425;105426;105427;105428;218346	25137;119195;119196;119197;119198;142772;142773;142774;142775;142776;142777;142778;294854	25137;119195;142772;294854
H7C1V0	H7C1V0		CTSD	tr|H7C1V0|H7C1V0_HUMAN Cathepsin D (Fragment) OS=Homo sapiens OX=9606 GN=CTSD PE=1 SV=1	1	5	1	1	1	32.8	20.371	189	1	-2	644100	+		381;382;2294;7884;10255	False;False;False;True;False	407;408;409;2464;2465;8617;11229	9485;9486;9487;44541;44542;160428;214782;214783;214784;214785;214786	12939;12940;12941;12942;12943;61671;61672;216030;290091;290092	12939;12942;61672;216030;290091	101	103
H7C3J4	H7C3J4		NRXN2	tr|H7C3J4|H7C3J4_HUMAN Neurexin-2 (Fragment) OS=Homo sapiens OX=9606 GN=NRXN2 PE=1 SV=1	1	6	1	1	0	49.8	22.774	215	0.0012034	3.1886	4767900			2838;3062;3633;3750;6743;6927	True;False;False;False;False;False	3059;3060;3307;3926;4058;7377;7577	56728;56729;60196;60197;70529;70530;70531;70532;70533;73273;73274;73275;73276;73277;135328;139370;139371;139372;139373;139374	80089;80090;80091;84931;84932;98456;98457;98458;98459;98460;101986;101987;101988;101989;101990;101991;101992;101993;101994;101995;101996;101997;181717;187068;187069;187070;187071;187072;187073;187074;187075;187076;187077;187078	80089;84932;98457;101987;181717;187075	232	48
H7C4C8;P50990	H7C4C8;P50990	T-complex protein 1 subunit theta	CCT8	tr|H7C4C8|H7C4C8_HUMAN T-complex protein 1 subunit theta (Fragment) OS=Homo sapiens OX=9606 GN=CCT8 PE=1 SV=1;sp|P50990|TCPQ_HUMAN T-complex protein 1 subunit theta OS=Homo sapiens OX=9606 GN=CCT8 PE=1 SV=4	2	1	1	1	0	3.7	35.369	323	0.001385	6.0844	0			5577	True	6028	110525;110526	149167;149168	149167
H9KV31;O15394	H9KV31;O15394	Neural cell adhesion molecule 2	NCAM2	tr|H9KV31|H9KV31_HUMAN Neural cell adhesion molecule 2 OS=Homo sapiens OX=9606 GN=NCAM2 PE=1 SV=2;sp|O15394|NCAM2_HUMAN Neural cell adhesion molecule 2 OS=Homo sapiens OX=9606 GN=NCAM2 PE=1 SV=2	2	8	8	8	0	14.9	91.122	819	0	147.87	28471000			747;3097;4528;6233;6512;7317;8460;10251	True;True;True;True;True;True;True;True	810;3343;4881;6739;7083;8009;9240;11225	16523;16524;16525;16526;16527;60806;60807;90126;90127;124691;124692;124693;124694;124695;130952;147298;147299;147300;147301;147302;170561;214680;214681;214682;214683	23126;23127;23128;23129;23130;23131;23132;85918;85919;85920;123644;123645;167583;167584;167585;167586;167587;175371;198685;198686;198687;198688;198689;198690;198691;229050;289979;289980;289981;289982;289983;289984;289985	23128;85919;123644;167585;175371;198689;229050;289980
J3KMZ9;H0YMD1;P01130;H0YM92	J3KMZ9;H0YMD1;P01130;H0YM92	Low-density lipoprotein receptor	LDLR	tr|J3KMZ9|J3KMZ9_HUMAN Low-density lipoprotein receptor (Fragment) OS=Homo sapiens OX=9606 GN=LDLR PE=1 SV=1;tr|H0YMD1|H0YMD1_HUMAN Low-density lipoprotein receptor OS=Homo sapiens OX=9606 GN=LDLR PE=1 SV=1;sp|P01130|LDLR_HUMAN Low-density lipoprotein rece	4	4	4	4	0	5.6	104.56	945	0	12.03	463460			922;5321;8101;9759	True;True;True;True	993;5746;8852;10677	20339;105627;163633;204713;204714;204715;204716;204717	27944;143000;220111;277471;277472;277473;277474;277475;277476	27944;143000;220111;277471
J3KNB4;P49913	J3KNB4;P49913	Cathelicidin antimicrobial peptide;Antibacterial protein FALL-39;Antibacterial protein LL-37	CAMP	tr|J3KNB4|J3KNB4_HUMAN Cathelicidin antimicrobial peptide OS=Homo sapiens OX=9606 GN=CAMP PE=1 SV=1;sp|P49913|CAMP_HUMAN Cathelicidin antimicrobial peptide OS=Homo sapiens OX=9606 GN=CAMP PE=1 SV=1	2	4	4	4	7	23.7	19.591	173	0	18.96	22929000			375;1280;2811;9447	True;True;True;True	401;1364;3031;10335	9418;9419;24962;24963;24964;24965;24966;24967;24968;24969;24970;24971;24972;56310;56311;56312;56313;56314;56315;56316;56317;56318;56319;56320;56321;56322;56323;56324;56325;56326;56327;56328;56329;56330;56331;56332;56333;56334;56335;56336;56337;56338;56339;56340;56341;56342;56343;56344;56345;56346;56347;56348;194946	12854;12855;34425;34426;34427;34428;34429;34430;34431;34432;34433;79609;79610;79611;79612;79613;79614;79615;79616;79617;79618;79619;79620;79621;79622;79623;79624;79625;79626;79627;79628;79629;79630;79631;79632;79633;79634;79635;79636;79637;79638;79639;79640;79641;79642;79643;79644;79645;79646;263385	12854;34431;79611;263385			413800				383660		543430
J3KQ66;P78509	J3KQ66;P78509	Reelin	RELN	tr|J3KQ66|J3KQ66_HUMAN Reelin OS=Homo sapiens OX=9606 GN=RELN PE=1 SV=1;sp|P78509|RELN_HUMAN Reelin OS=Homo sapiens OX=9606 GN=RELN PE=1 SV=3	2	83	83	83	3	36.1	388.43	3460	0	323.31	816630000			629;645;1062;1158;1159;1188;1208;1209;1375;1376;1506;1540;1554;1760;1813;2200;2360;2438;2460;2495;2570;2761;2852;3040;3041;3134;3211;3263;3279;3292;3308;3327;3440;3479;3480;4113;4253;4321;4558;4639;4722;4837;4838;4850;4851;4854;4860;4883;4888;4889;4921;5002;5118;5394;5776;5918;6085;6198;6199;6393;6562;6937;7296;7297;7486;7571;7617;7626;7678;8224;8776;8837;9775;9888;10112;10278;10292;10550;10599;1…	True;True;True;True;True;True;True;True;True;True;True;True;True;True;True;True;True;True;True;True;True;True;True;True;True;True;True;True;True;True;True;True;True;True;True;True;True;True;True;True;True;True;True;True;True;True;True;True;True;True;True;True;True;True;True;True;True;True;True;True;True;True;True;True;True;True;True;True;True;True;True;True;True;True;True;True;True;True;True;True…	681;697;1142;1143;1242;1243;1272;1292;1293;1467;1468;1605;1641;1656;1870;1925;2362;2535;2621;2644;2681;2682;2765;2976;3075;3284;3285;3387;3469;3523;3541;3555;3556;3572;3592;3593;3714;3755;3756;4436;4591;4661;4662;4914;5004;5093;5217;5218;5230;5231;5234;5242;5267;5272;5273;5309;5392;5525;5826;5827;6240;6392;6570;6703;6704;6913;7156;7157;7590;7987;7988;8189;8282;8283;8333;8342;8343;8401;8980;9583;9…	14499;14500;14501;14502;14503;14786;14787;14788;22755;22756;22757;22758;22759;22760;22761;23633;23634;23635;23636;23637;23638;23639;23640;23641;24113;24114;24115;24116;24117;24118;24235;24236;24237;24238;24239;24240;25947;25948;25949;25950;25951;25952;27241;28168;28169;28170;28171;28172;28173;28309;28310;28311;28312;32157;32158;32159;32979;32980;32981;32982;32983;42090;42091;42092;42093;42094;461…	20462;20463;20464;20465;20466;20467;20468;20469;20470;20471;20472;20813;20814;31407;31408;31409;31410;31411;31412;31413;31414;31415;32794;32795;32796;32797;32798;32799;32800;32801;32802;32803;32804;32805;32806;32807;32808;32809;33413;33414;33415;33416;33417;33531;33532;33533;33534;33535;33536;33537;33538;33539;33540;33541;33542;35825;35826;35827;35828;35829;37474;38961;38962;38963;38964;39122;391…	20471;20814;31415;32796;32809;33413;33536;33540;35828;35829;37474;38964;39123;44701;45514;58383;64397;65881;66599;67226;68701;77841;80232;84538;84542;86767;89024;89789;90253;90716;91050;91143;92467;93578;93582;109261;115162;118076;124012;126225;127713;129236;129239;129339;129346;129363;129583;130251;130540;130541;131403;134268;137415;144212;154010;158561;164096;166699;166706;171142;177381;187324;…	233;234;235;236;237;238;239;240;241;242;243	480;662;702;709;1329;1552;1635;1996;2484;2550;2843		793410
J3KRE2;J3KTF8;J3QQX2;P52565;J3KS60;J3KRY1	J3KRE2;J3KTF8;J3QQX2;P52565;J3KS60;J3KRY1	Rho GDP-dissociation inhibitor 1	ARHGDIA	tr|J3KRE2|J3KRE2_HUMAN Rho GDP-dissociation inhibitor 1 OS=Homo sapiens OX=9606 GN=ARHGDIA PE=1 SV=1;tr|J3KTF8|J3KTF8_HUMAN Rho GDP-dissociation inhibitor 1 (Fragment) OS=Homo sapiens OX=9606 GN=ARHGDIA PE=1 SV=8;tr|J3QQX2|J3QQX2_HUMAN Rho GDP-dissociation	6	2	2	2	1	36.4	14.814	129	0	24.963	1675600			175;212	True;True	185;227	4433;4434;4435;5091	6431;6432;6433;6434;6435;6436;6437;6438;7205	6431;7205
J3KRG2;Q96QA5	J3KRG2;Q96QA5	Gasdermin-A	GSDMA	tr|J3KRG2|J3KRG2_HUMAN Gasdermin-A (Fragment) OS=Homo sapiens OX=9606 GN=GSDMA PE=1 SV=8;sp|Q96QA5|GSDMA_HUMAN Gasdermin-A OS=Homo sapiens OX=9606 GN=GSDMA PE=1 SV=4	2	2	2	2	1	25.3	17.791	158	0.0013106	4.7177	820440			3394;8922	True;True	3664;9751	65635;180577;180578	91903;91904;242841;242842	91903;242842
J3KRP0	J3KRP0		CNDP1	tr|J3KRP0|J3KRP0_HUMAN Beta-Ala-His dipeptidase OS=Homo sapiens OX=9606 GN=CNDP1 PE=1 SV=2	1	15	1	1	0	44.4	51.912	464	0.0012484	3.7977	6785400			387;2771;2897;2955;2956;2957;3337;3388;3773;3829;6484;6547;8763;9573;10930	False;False;False;False;False;False;False;False;False;False;False;False;False;True;False	415;2989;3128;3195;3196;3197;3603;3658;4082;4140;7034;7133;9569;10478;10479;11964	9664;9665;9666;9667;9668;55431;55432;55433;55434;55435;55436;57596;58486;58487;58488;58489;58490;58491;65061;65062;65063;65064;65065;65598;73530;74353;129150;132260;177759;177760;177761;177762;198343;198344;198345;198346;198347;230928;230929;230930;230931	13190;13191;13192;13193;78262;78263;78264;81213;82701;82702;82703;82704;82705;82706;82707;91171;91172;91173;91174;91175;91176;91868;102245;103183;172786;172787;177120;239634;239635;239636;239637;239638;239639;239640;268412;268413;268414;268415;268416;268417;268418;268419;268420;268421;268422;312769;312770;312771;312772;312773;312774;312775;312776;312777	13190;78262;81213;82701;82703;82706;91173;91868;102245;103183;172786;177120;239637;268417;312772	244	54
J3KSC4;J3QLK0;B1AH77;B1AH80;P63000;P60763;P15153;B1AH78	J3KSC4;J3QLK0;B1AH77;B1AH80;P63000;P60763;P15153;B1AH78	Ras-related C3 botulinum toxin substrate 1;Ras-related C3 botulinum toxin substrate 3;Ras-related C3 botulinum toxin substrate 2	RAC3;RAC2;RAC1	tr|J3KSC4|J3KSC4_HUMAN Ras-related C3 botulinum toxin substrate 3 (Fragment) OS=Homo sapiens OX=9606 GN=RAC3 PE=1 SV=1;tr|J3QLK0|J3QLK0_HUMAN Ras-related C3 botulinum toxin substrate 3 (Fragment) OS=Homo sapiens OX=9606 GN=RAC3 PE=1 SV=1;tr|B1AH77|B1AH77_H	8	2	2	2	1	13.8	14.831	130	0.001182	2.9472	3258900			9461;10857	True;True	10351;11881	195712;195713;229189;229190	265125;310201	265125;310201
J3QQR8;J3QQX6;J3QRQ1;J3QRT5;P13598;J3QKR4	J3QQR8;J3QQX6;J3QRQ1;J3QRT5;P13598;J3QKR4	Intercellular adhesion molecule 2	ICAM2	tr|J3QQR8|J3QQR8_HUMAN Intercellular adhesion molecule 2 (Fragment) OS=Homo sapiens OX=9606 GN=ICAM2 PE=1 SV=8;tr|J3QQX6|J3QQX6_HUMAN Intercellular adhesion molecule 2 (Fragment) OS=Homo sapiens OX=9606 GN=ICAM2 PE=1 SV=1;tr|J3QRQ1|J3QRQ1_HUMAN Intercellul	6	2	2	2	1	15.7	18.422	166	0	12.838	1570400			4614;10121	True;True	4976;11082	91542;212095;212096;212097;212098	125485;286447;286448;286449;286450;286451;286452	125485;286448
J3QR77;Q15762;J3QQW1	J3QR77;Q15762;J3QQW1	CD226 antigen	CD226	tr|J3QR77|J3QR77_HUMAN CD226 antigen OS=Homo sapiens OX=9606 GN=CD226 PE=1 SV=1;sp|Q15762|CD226_HUMAN CD226 antigen OS=Homo sapiens OX=9606 GN=CD226 PE=1 SV=2;tr|J3QQW1|J3QQW1_HUMAN CD226 antigen (Fragment) OS=Homo sapiens OX=9606 GN=CD226 PE=1 SV=1	3	2	2	2	1	16	21.056	181	0	10.65	642420			1773;10610	True;True	1883;11613	32340;223846	44947;302286;302287	44947;302286
J3QRS3;P19105;O14950;J3KTJ1	J3QRS3;P19105;O14950	Myosin regulatory light chain 12A;Myosin regulatory light chain 12B	MYL12A;MYL12B	tr|J3QRS3|J3QRS3_HUMAN Myosin regulatory light chain 12A OS=Homo sapiens OX=9606 GN=MYL12A PE=1 SV=1;sp|P19105|ML12A_HUMAN Myosin regulatory light chain 12A OS=Homo sapiens OX=9606 GN=MYL12A PE=1 SV=2;sp|O14950|ML12B_HUMAN Myosin regulatory light chain 12B	4	9	9	4	8	60.5	20.457	177	0	323.31	43330000			869;1639;2118;2479;2480;3223;3751;5915;6629	True;True;True;True;True;True;True;True;True	935;936;1745;1746;2269;2270;2665;2666;3481;4059;6389;7256	19230;19231;19232;19233;19234;19235;29857;29858;29859;29860;40253;40254;48254;48255;48256;48257;63487;63488;63489;63490;63491;63492;73278;73279;73280;73281;73282;73283;73284;73285;73286;73287;73288;118089;118090;133676;133677;133678;133679;133680;133681;133682;133683;133684;133685;133686;133687	26515;26516;26517;26518;26519;26520;26521;26522;26523;26524;26525;41229;41230;41231;55636;55637;55638;66964;66965;66966;66967;89248;89249;89250;89251;89252;89253;101998;101999;102000;102001;102002;102003;102004;102005;102006;102007;102008;102009;102010;102011;158554;158555;158556;178913;178914;178915;178916;178917;178918;178919;178920;178921;178922;178923;178924;178925;178926;178927;178928;178929…	26518;41229;55636;66964;66965;89249;102006;158554;178923	245;246	30;45						633390					1855200		429350	615220
J3QS39;J3QTR3;F5H6Q2;F5GYU3;F5H2Z3;F5H265;B4DV12;F5H388;F5H747;F5GXK7;J3QKN0;Q5PY61;Q96C32;P62987;P62979;P0CG47;P0CG48;J3QSA3;F5GZ39;M0R1V7;Q49A90;M0R1M6;M0R2S1;A0A2R8Y422	J3QS39;J3QTR3;F5H6Q2;F5GYU3;F5H2Z3;F5H265;B4DV12;F5H388;F5H747;F5GXK7;J3QKN0;Q5PY61;Q96C32;P62987;P62979;P0CG47;P0CG48;J3QSA3;F5GZ39;M0R1V7;Q49A90	Ubiquitin-60S ribosomal protein L40;Ubiquitin;60S ribosomal protein L40;Ubiquitin-40S ribosomal protein S27a;Ubiquitin;40S ribosomal protein S27a;Polyubiquitin-B;Ubiquitin;Polyubiquitin-C;Ubiquitin	UBB;RPS27A;UBC;UBA52	tr|J3QS39|J3QS39_HUMAN Polyubiquitin-B (Fragment) OS=Homo sapiens OX=9606 GN=UBB PE=1 SV=1;tr|J3QTR3|J3QTR3_HUMAN Ubiquitin-40S ribosomal protein S27a (Fragment) OS=Homo sapiens OX=9606 GN=RPS27A PE=1 SV=1;tr|F5H6Q2|F5H6Q2_HUMAN Polyubiquitin-C (Fragment)	24	3	3	3	0	29	10.469	93	0	125.93	21704000			2648;9129;9130	True;True;True	2852;9971;9972	51151;186894;186895;186896;186897;186898;186899;186900;186901;186902;186903;186904;186905;186906;186907	70743;251532;251533;251534;251535;251536;251537;251538;251539;251540;251541;251542;251543;251544;251545;251546;251547	70743;251541;251547
K7EIU0;K7EQA9;Q16543	K7EIU0;K7EQA9;Q16543	Hsp90 co-chaperone Cdc37;Hsp90 co-chaperone Cdc37, N-terminally processed	CDC37	tr|K7EIU0|K7EIU0_HUMAN Hsp90 co-chaperone Cdc37 (Fragment) OS=Homo sapiens OX=9606 GN=CDC37 PE=1 SV=1;tr|K7EQA9|K7EQA9_HUMAN Hsp90 co-chaperone Cdc37 (Fragment) OS=Homo sapiens OX=9606 GN=CDC37 PE=1 SV=1;sp|Q16543|CDC37_HUMAN Hsp90 co-chaperone Cdc37 OS=Ho	3	1	1	1	1	20.2	11.545	104	0.0076503	2.3659	139260			5621	True	6076	110954	149601;149602	149602
K7EJ04;H0YFY1;A6NKF2;Q99856	K7EJ04;H0YFY1;A6NKF2;Q99856	AT-rich interactive domain-containing protein 3C;AT-rich interactive domain-containing protein 3A	ARID3A;ARID3C	tr|K7EJ04|K7EJ04_HUMAN AT-rich interactive domain-containing protein 3A (Fragment) OS=Homo sapiens OX=9606 GN=ARID3A PE=1 SV=8;tr|H0YFY1|H0YFY1_HUMAN AT-rich interactive domain-containing protein 3A (Fragment) OS=Homo sapiens OX=9606 GN=ARID3A PE=1 SV=2;sp	4	2	2	2	4	11.2	35.397	338	0.0011905	2.9876	103290000			2268;3544	True;True	2436;3829	43595;43596;43597;43598;43599;43600;43601;43602;43603;43604;43605;43606;68843;68844;68845;68846;68847;68848;68849;68850;68851;68852;68853;68854;68855;68856;68857;68858;68859;68860	60404;96174;96175;96176;96177;96178;96179;96180;96181;96182;96183;96184;96185;96186;96187;96188;96189;96190;96191	60404;96174
K7EKF6;Q8NI99	K7EKF6;Q8NI99	Angiopoietin-related protein 6	ANGPTL6	tr|K7EKF6|K7EKF6_HUMAN Angiopoietin-related protein 6 OS=Homo sapiens OX=9606 GN=ANGPTL6 PE=1 SV=1;sp|Q8NI99|ANGL6_HUMAN Angiopoietin-related protein 6 OS=Homo sapiens OX=9606 GN=ANGPTL6 PE=1 SV=1	2	6	6	5	2	24.9	46.991	430	0	35.727	22200000			286;682;2435;3227;5288;10936	True;True;True;True;True;True	306;738;2618;3485;5709;11970	7802;7803;7804;7805;7806;7807;7808;7809;15273;15274;15275;15276;15277;15278;15279;15280;15281;15282;15283;15284;15285;15286;15287;15288;15289;47429;63498;63499;63500;63501;63502;105357;105358;105359;230944	10738;10739;10740;10741;10742;10743;10744;10745;10746;10747;10748;21343;21344;21345;21346;21347;21348;21349;21350;21351;21352;21353;21354;21355;21356;21357;21358;21359;21360;21361;21362;21363;21364;21365;21366;21367;21368;21369;65771;89258;142722;142723;312789	10741;21366;65771;89258;142722;312789									664630
K7EKW2;K7EIS8;O95897;K7ELC6	K7EKW2;K7EIS8;O95897	Noelin-2	OLFM2	tr|K7EKW2|K7EKW2_HUMAN Noelin-2 (Fragment) OS=Homo sapiens OX=9606 GN=OLFM2 PE=1 SV=8;tr|K7EIS8|K7EIS8_HUMAN Noelin-2 OS=Homo sapiens OX=9606 GN=OLFM2 PE=1 SV=1;sp|O95897|NOE2_HUMAN Noelin-2 OS=Homo sapiens OX=9606 GN=OLFM2 PE=1 SV=2	4	3	3	3	0	12.5	37.509	335	0.001328	4.9724	9366500			2937;6226;6588	True;True;True	3174;6732;7199	58172;124396;124397;124398;124399;124400;124401;132801;132802	82097;167331;177851;177852;177853	82097;167331;177853
K7EM13;K7EPB2;P10644	K7EM13;K7EPB2;P10644	cAMP-dependent protein kinase type I-alpha regulatory subunit;cAMP-dependent protein kinase type I-alpha regulatory subunit, N-terminally processed	PRKAR1A	tr|K7EM13|K7EM13_HUMAN cAMP-dependent protein kinase type I-alpha regulatory subunit (Fragment) OS=Homo sapiens OX=9606 GN=PRKAR1A PE=1 SV=1;tr|K7EPB2|K7EPB2_HUMAN cAMP-dependent protein kinase type I-alpha regulatory subunit (Fragment) OS=Homo sapiens OX=	3	1	1	1	1	11.1	17.347	153	0.0034803	2.7719	688810			6263	True	6770	125067;125068	168026;168027	168026
K7EM49;P52209;K7EMN2;K7EPF6	K7EM49;P52209;K7EMN2;K7EPF6	6-phosphogluconate dehydrogenase, decarboxylating	PGD	tr|K7EM49|K7EM49_HUMAN 6-phosphogluconate dehydrogenase, decarboxylating (Fragment) OS=Homo sapiens OX=9606 GN=PGD PE=1 SV=1;sp|P52209|6PGD_HUMAN 6-phosphogluconate dehydrogenase, decarboxylating OS=Homo sapiens OX=9606 GN=PGD PE=1 SV=3;tr|K7EMN2|K7EMN2_HU	4	2	2	2	1	20	22.257	205	0.0013298	5.0871	1194700			6353;9808	True;True	6865;10729	126998;205710	170499;278755;278756	170499;278756
K7EN27;Q99497	K7EN27;Q99497	Protein deglycase DJ-1	PARK7	tr|K7EN27|K7EN27_HUMAN Protein/nucleic acid deglycase DJ-1 (Fragment) OS=Homo sapiens OX=9606 GN=PARK7 PE=1 SV=1;sp|Q99497|PARK7_HUMAN Protein/nucleic acid deglycase DJ-1 OS=Homo sapiens OX=9606 GN=PARK7 PE=1 SV=2	2	1	1	1	1	16.2	17.002	160	0.0013569	5.5264	1405900			2336	True	2511	45823;45824	63644;63645;63646;63647;63648;63649;63650	63644
K7EQH4;K7EJP1;K7ERX7;K7EK77;P25705;K7ESA0	K7EQH4;K7EJP1;K7ERX7;K7EK77;P25705;K7ESA0	ATP synthase subunit alpha, mitochondrial	ATP5A1	tr|K7EQH4|K7EQH4_HUMAN ATP synthase subunit alpha, mitochondrial (Fragment) OS=Homo sapiens OX=9606 GN=ATP5F1A PE=1 SV=1;tr|K7EJP1|K7EJP1_HUMAN ATP synthase subunit alpha, mitochondrial (Fragment) OS=Homo sapiens OX=9606 GN=ATP5F1A PE=1 SV=8;tr|K7ERX7|K7ER	6	2	2	2	0	27.9	11.715	111	0.0056054	2.5569	0			4603;9016	True;True	4964;9851	91152;184336;184337	124878;247953;247954	124878;247953
K7ER74;A0A024R0T9;P02655;Q6P163;K7EMC3;V9GYJ8	K7ER74;A0A024R0T9;P02655	Apolipoprotein C-II;Proapolipoprotein C-II	APOC4-APOC2;APOC2	tr|K7ER74|K7ER74_HUMAN APOC4-APOC2 readthrough (NMD candidate) OS=Homo sapiens OX=9606 GN=APOC4-APOC2 PE=1 SV=1;tr|A0A024R0T9|A0A024R0T9_HUMAN Apolipoprotein C-II isoform 1 OS=Homo sapiens OX=9606 GN=APOC4-APOC2 PE=1 SV=1;sp|P02655|APOC2_HUMAN Apolipoprote	6	14	14	11	61	41	20.049	178	0	323.31	6443500000			1820;2470;2642;3871;6057;6517;8659;8660;8820;8821;8822;9519;9520;9521	True;True;True;True;True;True;True;True;True;True;True;True;True;True	1933;2656;2844;4188;6542;7089;7090;9454;9455;9456;9457;9458;9632;9633;9634;10418;10419;10420	33137;48021;48022;48023;48024;48025;48026;48027;48028;48029;48030;48031;48032;48033;48034;48035;48036;48037;48038;48039;48040;48041;48042;48043;48044;48045;48046;48047;48048;48049;48050;48051;48052;48053;48054;48055;48056;48057;48058;48059;48060;48061;48062;48063;48064;48065;48066;48067;48068;48069;48070;48071;48072;48073;48074;48075;48076;48077;48078;48079;48080;48081;48082;50718;50719;50720;507…	45768;45769;66685;66686;66687;66688;66689;66690;66691;66692;66693;66694;66695;66696;66697;66698;66699;66700;66701;66702;66703;66704;66705;66706;66707;66708;66709;66710;66711;66712;66713;66714;66715;66716;66717;66718;66719;66720;66721;66722;66723;66724;66725;66726;66727;66728;66729;66730;66731;66732;66733;66734;66735;66736;66737;66738;66739;66740;66741;66742;66743;66744;66745;66746;66747;66748;702…	45768;66695;70389;104180;162601;175436;235841;236037;240965;240977;240981;267454;267456;267470	247;248	54;159	14219000	22622000	9660300	2917000	324720000	9358100	150170000	20724000	84118000	30724000	18731000	83161000	17781000	64260000	56584000		4607600	21636000	8686600	30720000	17380000	68591000	47032000	34367000
K7ERI9;P02654;K7EJI9;K7ELM9;K7EPF9;K7EKP1	K7ERI9;P02654;K7EJI9;K7ELM9;K7EPF9;K7EKP1	Apolipoprotein C-I;Truncated apolipoprotein C-I	APOC1	tr|K7ERI9|K7ERI9_HUMAN Apolipoprotein C-I (Fragment) OS=Homo sapiens OX=9606 GN=APOC1 PE=1 SV=1;sp|P02654|APOC1_HUMAN Apolipoprotein C-I OS=Homo sapiens OX=9606 GN=APOC1 PE=1 SV=1;tr|K7EJI9|K7EJI9_HUMAN Apolipoprotein C-I OS=Homo sapiens OX=9606 GN=APOC1 P	6	6	6	6	54	42.9	8.647	77	0	118.45	2730000000			2264;2265;2766;4577;5716;6570	True;True;True;True;True;True	2432;2433;2983;4934;6177;7167;7168	43516;43517;43518;43519;43520;43521;43522;43523;43524;43525;43526;43527;43528;43529;43530;43531;43532;43533;43534;43535;43536;43537;43538;43539;43540;43541;43542;43543;43544;43545;43546;43547;43548;43549;43550;43551;55369;55370;55371;55372;55373;55374;55375;55376;55377;55378;55379;55380;55381;55382;55383;55384;55385;55386;55387;55388;55389;55390;55391;55392;55393;55394;55395;55396;55397;55398;553…	60353;60354;60355;60356;60357;60358;60359;60360;60361;60362;60363;60364;60365;60366;60367;60368;60369;60370;78193;78194;78195;78196;78197;78198;78199;78200;78201;78202;78203;78204;78205;78206;78207;78208;78209;78210;78211;78212;78213;78214;78215;78216;78217;78218;78219;78220;78221;78222;78223;78224;78225;78226;78227;78228;78229;78230;78231;78232;78233;78234;78235;78236;78237;78238;78239;78240;782…	60356;60370;78198;124135;151957;177450	249	64	6412900	15985000	4242700	2444100	212860000	2690900	41152000	11164000	26276000	13394000	5753700	30160000	12372000	25137000	27356000	9208700	3509800	4681300	6372400	14321000	4318400	15042000	23164000	6876000
K7ES70;P55083	K7ES70;P55083	Microfibril-associated glycoprotein 4	MFAP4	tr|K7ES70|K7ES70_HUMAN Microfibril-associated glycoprotein 4 OS=Homo sapiens OX=9606 GN=MFAP4 PE=1 SV=1;sp|P55083|MFAP4_HUMAN Microfibril-associated glycoprotein 4 OS=Homo sapiens OX=9606 GN=MFAP4 PE=1 SV=2	2	1	1	1	0	9.3	31.326	280	0.0012594	3.9519	1041100			3199	True	3456	63056;63057	88601;88602;88603;88604	88603
K7ESE8;J3KSD8;K7ES02;Q13867	K7ESE8;J3KSD8;K7ES02;Q13867	Bleomycin hydrolase	BLMH	tr|K7ESE8|K7ESE8_HUMAN Bleomycin hydrolase (Fragment) OS=Homo sapiens OX=9606 GN=BLMH PE=1 SV=1;tr|J3KSD8|J3KSD8_HUMAN Bleomycin hydrolase (Fragment) OS=Homo sapiens OX=9606 GN=BLMH PE=1 SV=8;tr|K7ES02|K7ES02_HUMAN Bleomycin hydrolase (Fragment) OS=Homo sa	4	2	2	2	1	10	26.738	231	0.0012937	4.4468	1831800			4499;9229	True;True	4852;10078	88684;189100	121749;254542	121749;254542																										597420
K7N7A8;P29972	K7N7A8;P29972	Aquaporin-1	AQP1	tr|K7N7A8|K7N7A8_HUMAN Uncharacterized protein (Fragment) OS=Homo sapiens OX=9606 PE=3 SV=2;sp|P29972|AQP1_HUMAN Aquaporin-1 OS=Homo sapiens OX=9606 GN=AQP1 PE=1 SV=3	2	2	2	2	0	5.8	48.685	449	0	201.5	12497000			10459;10460	True;True	11448;11449	221053;221054;221055;221056;221057;221058;221059;221060	298699;298700;298701;298702;298703;298704;298705;298706;298707;298708;298709;298710;298711;298712	298703;298712	250	446
M0QZL2	M0QZL2		MEGF8	tr|M0QZL2|M0QZL2_HUMAN Multiple epidermal growth factor-like domains protein 8 (Fragment) OS=Homo sapiens OX=9606 GN=MEGF8 PE=1 SV=1	1	9	2	2	0	63.5	19.304	178	0	10.897	86795000			1118;1119;1404;1683;3442;3772;3910;3911;5283	False;True;True;False;False;False;False;False;False	1200;1201;1498;1792;3716;4081;4228;4229;5704	23229;23230;23231;23232;23233;23234;23235;23236;23237;23238;26279;26280;26281;26282;26283;26284;26285;26286;26287;30381;30382;30383;30384;66253;73529;75875;75876;75877;75878;75879;75880;75881;75882;75883;75884;75885;75886;75887;75888;75889;75890;75891;75892;105027;105028;105029;105030;105031;105032;105033;105034;105035;105036;105037;105038;105039;105040	32201;32202;32203;32204;32205;32206;32207;32208;32209;32210;32211;32212;32213;32214;32215;32216;32217;32218;32219;32220;36308;36309;36310;36311;36312;36313;36314;36315;36316;41911;41912;41913;92479;92480;102244;105350;105351;105352;105353;105354;105355;105356;105357;105358;105359;105360;105361;105362;105363;105364;105365;105366;105367;105368;105369;142273;142274;142275;142276;142277;142278;142279…	32208;32214;36316;41911;92480;102244;105352;105365;142288
M0R0Q9	M0R0Q9		C3	tr|M0R0Q9|M0R0Q9_HUMAN Complement C3 (Fragment) OS=Homo sapiens OX=9606 GN=C3 PE=1 SV=1	1	8	1	1	0	90.1	11.155	101	1	-2	5673400	+		274;1697;1698;1821;5723;5724;7306;8810	False;False;False;False;False;False;True;False	293;294;1806;1807;1934;1935;6184;6185;7997;9621;9622	7343;7344;7345;7346;7347;7348;7349;7350;7351;7352;7353;7354;7355;7356;7357;7358;7359;7360;7361;7362;7363;7364;7365;7366;7367;7368;7369;7370;7371;7372;7373;7374;7375;7376;7377;7378;7379;7380;7381;7382;7383;7384;7385;7386;7387;7388;7389;7390;7391;7392;7393;7394;7395;7396;7397;7398;7399;7400;7401;7402;7403;7404;7405;7406;7407;7408;7409;7410;7411;7412;7413;7414;7415;7416;7417;7418;7419;7420;7421;7422…	10010;10011;10012;10013;10014;10015;10016;10017;10018;10019;10020;10021;10022;10023;10024;10025;10026;10027;10028;10029;10030;10031;10032;10033;10034;10035;10036;10037;10038;10039;10040;10041;10042;10043;10044;10045;10046;10047;10048;10049;10050;10051;10052;10053;10054;10055;10056;10057;10058;10059;10060;10061;10062;10063;10064;10065;10066;10067;10068;10069;10070;10071;10072;10073;10074;10075;100…	10084;42272;42284;45777;152044;152051;198272;240819	251;252;253	6;46;64
M0R253;M0QX43;B4E3M2;Q5J8M5;P49366	M0R253;M0QX43;B4E3M2;Q5J8M5;P49366	Deoxyhypusine synthase	DHPS	tr|M0R253|M0R253_HUMAN Deoxyhypusine synthase OS=Homo sapiens OX=9606 GN=DHPS PE=1 SV=1;tr|M0QX43|M0QX43_HUMAN Deoxyhypusine synthase OS=Homo sapiens OX=9606 GN=DHPS PE=1 SV=1;tr|B4E3M2|B4E3M2_HUMAN Deoxyhypusine synthase OS=Homo sapiens OX=9606 GN=DHPS PE	5	1	1	1	1	9.1	14.555	132	0.0035006	2.806	291600			2144	True	2299	40602	56062	56062
M0R2G0;Q9NT99	M0R2G0;Q9NT99	Leucine-rich repeat-containing protein 4B	LRRC4B	tr|M0R2G0|M0R2G0_HUMAN Leucine-rich repeat-containing protein 4B (Fragment) OS=Homo sapiens OX=9606 GN=LRRC4B PE=1 SV=1;sp|Q9NT99|LRC4B_HUMAN Leucine-rich repeat-containing protein 4B OS=Homo sapiens OX=9606 GN=LRRC4B PE=2 SV=3	2	1	1	1	0	5.5	26.146	238	0	124.45	425900			10871	True	11895	229403;229404	310631;310632	310631
O00139	O00139	Kinesin-like protein KIF2A	KIF2A	sp|O00139|KIF2A_HUMAN Kinesin-like protein KIF2A OS=Homo sapiens OX=9606 GN=KIF2A PE=1 SV=3	1	1	1	1	1	1.6	79.954	706	0.0013123	4.7729	255170			3181	True	3438	62962	88504;88505	88505
O00151	O00151	PDZ and LIM domain protein 1	PDLIM1	sp|O00151|PDLI1_HUMAN PDZ and LIM domain protein 1 OS=Homo sapiens OX=9606 GN=PDLIM1 PE=1 SV=4	1	7	7	7	2	38	36.071	329	0	49.017	9603800			36;1172;1592;3576;6320;7613;9886	True;True;True;True;True;True;True	38;1256;1696;3861;6830;8327;10816	639;640;23753;23754;23755;23756;29126;29127;29128;29129;69352;69353;126454;126455;126456;126457;154185;207373;207374	940;941;942;33011;33012;33013;33014;40091;40092;40093;40094;40095;40096;96881;96882;170049;170050;170051;170052;170053;207904;280844;280845;280846;280847;280848	942;33014;40091;96882;170052;207904;280846													1056100
O00187	O00187	Mannan-binding lectin serine protease 2;Mannan-binding lectin serine protease 2 A chain;Mannan-binding lectin serine protease 2 B chain	MASP2	sp|O00187|MASP2_HUMAN Mannan-binding lectin serine protease 2 OS=Homo sapiens OX=9606 GN=MASP2 PE=1 SV=4	1	11	11	11	20	21.7	75.702	686	0	157.01	113380000			633;1993;3407;3936;5351;8482;8905;9710;9921;10583;10615	True;True;True;True;True;True;True;True;True;True;True	685;2126;3678;4254;5778;9263;9731;10623;10856;11583;11618	14674;14675;14676;14677;14678;37499;37500;37501;65743;76404;106106;106107;106108;106109;106110;106111;106112;106113;106114;106115;106116;106117;106118;106119;171204;180262;180263;180264;180265;180266;180267;180268;180269;180270;180271;180272;180273;180274;180275;180276;180277;180278;180279;180280;180281;180282;202653;202654;202655;208357;208358;208359;208360;208361;208362;223428;223429;223430;223…	20673;20674;20675;20676;20677;20678;20679;51625;51626;51627;92014;106018;143543;143544;143545;143546;143547;143548;143549;143550;143551;143552;143553;143554;143555;143556;143557;229939;229940;242547;242548;242549;275047;275048;275049;281807;281808;281809;281810;281811;301979;301980;301981;301982;301983;302353;302354;302355;302356;302357;302358;302359;302360;302361;302362;302363;302364;302365;3023…	20678;51625;92014;106018;143547;229939;242547;275049;281810;301980;302360							1150500	1015800	1733600							1306100		1685700	1279500		1875000	708130
O00194;K7ES41;H3BU81;H3BUD9;K7EJ38;H3BS49;H3BVH7;H3BN55;P51159	O00194	Ras-related protein Rab-27B	RAB27B	sp|O00194|RB27B_HUMAN Ras-related protein Rab-27B OS=Homo sapiens OX=9606 GN=RAB27B PE=1 SV=4	9	7	7	7	1	41.7	24.608	218	0	56.2	7171300			906;2432;2974;5745;7143;9833;10779	True;True;True;True;True;True;True	976;2615;3215;6207;7823;10755;11793	19846;47423;58846;113645;144424;144425;144426;206134;227658;227659;227660	27220;65763;83007;152801;152802;194740;194741;279243;279244;308123;308124;308125;308126;308127	27220;65763;83007;152802;194740;279244;308127
O00299	O00299	Chloride intracellular channel protein 1	CLIC1	sp|O00299|CLIC1_HUMAN Chloride intracellular channel protein 1 OS=Homo sapiens OX=9606 GN=CLIC1 PE=1 SV=4	1	9	9	9	3	47.7	26.922	241	0	140.17	22767000			2225;2997;3512;4034;5047;5294;5653;9933;9934	True;True;True;True;True;True;True;True;True	2389;3238;3791;4356;5442;5715;6109;10871;10872	42679;42680;42681;42682;42683;59306;59307;59308;67805;78005;98726;98727;98728;105414;105415;105416;105417;105418;105419;105420;105421;111490;208428;208429;208430;208431;208432;208433;208434;208435	59186;59187;59188;59189;59190;59191;59192;59193;59194;59195;83682;83683;83684;83685;83686;83687;94436;107729;134826;134827;134828;134829;134830;134831;142763;142764;142765;142766;142767;142768;142769;142770;142771;150208;281872;281873;281874;281875;281876;281877;281878;281879;281880;281881;281882;281883;281884;281885;281886	59194;83683;94436;107729;134831;142769;150208;281875;281882
O00339;H0YBJ4;H0YBU5;H0YBF2;H0YBN2	O00339;H0YBJ4;H0YBU5	Matrilin-2	MATN2	sp|O00339|MATN2_HUMAN Matrilin-2 OS=Homo sapiens OX=9606 GN=MATN2 PE=1 SV=4;tr|H0YBJ4|H0YBJ4_HUMAN Matrilin-2 (Fragment) OS=Homo sapiens OX=9606 GN=MATN2 PE=1 SV=1;tr|H0YBU5|H0YBU5_HUMAN Matrilin-2 (Fragment) OS=Homo sapiens OX=9606 GN=MATN2 PE=1 SV=1	5	8	8	8	0	15	106.84	956	0	36.078	17287000			35;379;3601;7373;9479;9792;9872;10861	True;True;True;True;True;True;True;True	37;405;3887;8068;10375;10712;10801;11885	636;637;638;9473;9474;9475;69973;69974;148912;148913;148914;196567;205408;205409;205410;205411;205412;207230;229203;229204	937;938;939;12924;12925;12926;12927;97702;97703;97704;200546;200547;200548;200549;200550;266275;278339;278340;278341;278342;280676;310211;310212;310213	938;12926;97703;200549;266275;278339;280676;310213
O00391;A8MXT8	O00391	Sulfhydryl oxidase 1	QSOX1	sp|O00391|QSOX1_HUMAN Sulfhydryl oxidase 1 OS=Homo sapiens OX=9606 GN=QSOX1 PE=1 SV=3	2	9	9	9	0	19.5	82.577	747	0	164.77	18029000			347;984;1603;2943;5313;5460;6760;6906;7934	True;True;True;True;True;True;True;True;True	371;1061;1708;3181;5735;5900;7394;7553;8668	8336;8337;8338;21545;29157;29158;58409;58410;58411;58412;105575;105576;105577;105578;107916;107917;135507;138650;138651;160778;160779;160780;160781;160782;160783;160784	11293;11294;11295;11296;11297;29608;40145;82593;82594;82595;82596;82597;142925;142926;142927;145432;145433;145434;181980;186197;186198;186199;216511;216512;216513;216514;216515;216516;216517;216518	11293;29608;40145;82597;142925;145433;181980;186198;216515
O00468;A0A087X208;H0Y5U1	O00468;A0A087X208	Agrin;Agrin N-terminal 110 kDa subunit;Agrin C-terminal 110 kDa subunit;Agrin C-terminal 90 kDa fragment;Agrin C-terminal 22 kDa fragment	AGRN	sp|O00468|AGRIN_HUMAN Agrin OS=Homo sapiens OX=9606 GN=AGRN PE=1 SV=6;tr|A0A087X208|A0A087X208_HUMAN Agrin OS=Homo sapiens OX=9606 GN=AGRN PE=1 SV=1	3	43	43	43	0	33.8	217.32	2068	0	323.31	225070000			4;399;414;415;484;506;729;990;1070;1100;1111;2099;2106;2341;2346;2640;2868;2906;3057;3328;3329;3738;3818;4013;4223;5222;5496;7724;7910;7911;7912;7921;8118;8201;8268;8491;8927;9599;9748;9801;9953;9987;10414	True;True;True;True;True;True;True;True;True;True;True;True;True;True;True;True;True;True;True;True;True;True;True;True;True;True;True;True;True;True;True;True;True;True;True;True;True;True;True;True;True;True;True	4;428;446;447;521;544;545;788;1067;1151;1182;1193;2248;2256;2516;2521;2842;3094;3139;3302;3594;3595;4041;4129;4334;4554;5640;5939;8447;8644;8645;8646;8655;8870;8955;9032;9274;9756;10506;10665;10666;10722;10892;10929;11400	41;42;43;44;45;46;47;9731;9732;9733;10355;10356;10357;11310;11311;11312;11313;11541;11542;16122;16123;16124;16125;21600;21601;21602;21603;21604;22994;23146;23147;23193;23194;23195;23196;23197;23198;23199;40178;40179;40180;40181;40198;40199;40200;40201;40202;45851;45870;45871;45872;45873;50714;57084;57085;57086;57087;57721;57722;57723;57724;57725;57726;57727;59984;59985;65037;65038;65039;65040;650…	54;55;56;57;58;59;13285;13286;13287;13288;13289;14327;14328;14329;14330;15532;15533;15534;15535;15536;15537;15874;15875;22736;22737;22738;22739;22740;22741;22742;29642;29643;29644;29645;31933;32093;32094;32095;32096;32097;32162;32163;55543;55544;55572;55573;55574;55575;55576;55577;63689;63705;63706;63707;63708;63709;63710;63711;63712;63713;70293;70294;80562;80563;80564;80565;80566;80567;80568;805…	55;13288;14329;14330;15533;15874;22739;29644;31933;32095;32162;55544;55574;63689;63712;70293;80565;81449;84615;91147;91151;101723;102869;107392;113180;140170;146953;211862;216226;216233;216234;216257;220799;222501;225147;230209;242857;269462;277116;278643;282067;282731;296027	254;255	904;1154
O00533;A0A087X0M8;H7C0J0;C9J905;C9JEY3;C9JH37;C9JW79	O00533;A0A087X0M8	Neural cell adhesion molecule L1-like protein;Processed neural cell adhesion molecule L1-like protein	CHL1	sp|O00533|NCHL1_HUMAN Neural cell adhesion molecule L1-like protein OS=Homo sapiens OX=9606 GN=CHL1 PE=1 SV=4;tr|A0A087X0M8|A0A087X0M8_HUMAN Neural cell adhesion molecule L1-like protein OS=Homo sapiens OX=9606 GN=CHL1 PE=1 SV=1	7	17	17	17	0	21.1	135.07	1208	0	103.21	94203000			94;2413;3314;3395;4083;5179;5725;5834;6670;8452;8863;9450;9624;9851;10038;10046;10168	True;True;True;True;True;True;True;True;True;True;True;True;True;True;True;True;True	98;2595;3578;3665;4406;5597;6186;6299;7298;9228;9678;10338;10533;10776;10988;10998;11135	2653;2654;46933;46934;46935;46936;64958;64959;64960;64961;64962;64963;65636;65637;65638;78877;102377;113023;113024;116416;134088;134089;134090;134091;170356;170357;179471;194952;194953;194954;194955;194956;194957;194958;199457;206749;206750;206751;206752;210071;210072;210073;210074;210207;210208;210209;210210;210211;213262;213263;213264;213265;213266;213267	4126;65199;65200;65201;65202;65203;65204;65205;65206;65207;91070;91071;91072;91073;91074;91075;91076;91077;91078;91079;91080;91081;91082;91905;91906;91907;108767;139510;139511;152053;152054;156146;156147;156148;179411;179412;179413;228821;228822;241598;263394;263395;263396;263397;263398;263399;263400;263401;263402;263403;269992;280056;280057;280058;283589;283590;283591;283592;283689;283690;283691…	4126;65206;91082;91907;108767;139510;152054;156148;179411;228821;241598;263399;269992;280057;283591;283689;288178	256	773
O00560;B4DHN5;E9PBU7	O00560;B4DHN5;E9PBU7	Syntenin-1	SDCBP	sp|O00560|SDCB1_HUMAN Syntenin-1 OS=Homo sapiens OX=9606 GN=SDCBP PE=1 SV=1;tr|B4DHN5|B4DHN5_HUMAN cDNA FLJ55055, moderately similar to Syntenin-1 OS=Homo sapiens OX=9606 GN=SDCBP PE=1 SV=1;tr|E9PBU7|E9PBU7_HUMAN Syntenin-1 OS=Homo sapiens OX=9606 GN=SDCBP	3	11	11	3	0	63.8	32.444	298	0	205.95	45935000			620;621;1973;2910;5735;6418;6742;8265;8401;8448;9876	True;True;True;True;True;True;True;True;True;True;True	672;673;2105;3143;6196;6939;6940;7376;9028;9174;9223;10805	14351;14352;14353;14354;14355;37092;37093;37094;37095;37096;37097;37098;37099;57734;57735;57736;57737;57738;113327;113328;127730;127731;127732;135324;135325;135326;135327;166979;166980;166981;166982;166983;166984;169795;170305;170306;170307;170308;170309;170310;207319;207320;207321;207322;207323;207324	20126;20127;20128;20129;51089;51090;51091;51092;81460;81461;81462;81463;81464;81465;81466;152361;152362;152363;152364;152365;152366;152367;171344;171345;171346;181715;181716;225037;225038;225039;225040;225041;225042;225043;225044;225045;225046;225047;225048;225049;228254;228745;228746;228747;280763;280764;280765;280766;280767;280768;280769;280770;280771;280772;280773;280774;280775;280776;280777;2…	20126;20129;51092;81462;152363;171345;181715;225049;228254;228746;280766	220;257	57;92
O00602;A0A087WVE2	O00602;A0A087WVE2	Ficolin-1	FCN1	sp|O00602|FCN1_HUMAN Ficolin-1 OS=Homo sapiens OX=9606 GN=FCN1 PE=1 SV=2;tr|A0A087WVE2|A0A087WVE2_HUMAN Ficolin-1 OS=Homo sapiens OX=9606 GN=FCN1 PE=1 SV=1	2	2	2	2	1	12.3	35.078	326	0.0012821	4.2405	1146600			6338;10409	True;True	6850;11394	126750;126751;219262	170234;170235;170236;296018	170236;296018
O00754	O00754	Lysosomal alpha-mannosidase;Lysosomal alpha-mannosidase A peptide;Lysosomal alpha-mannosidase B peptide;Lysosomal alpha-mannosidase C peptide;Lysosomal alpha-mannosidase D peptide;Lysosomal alpha-mannosidase E peptide	MAN2B1	sp|O00754|MA2B1_HUMAN Lysosomal alpha-mannosidase OS=Homo sapiens OX=9606 GN=MAN2B1 PE=1 SV=3	1	1	1	1	0	1.5	113.74	1011	0	61.212	534740			2507	True	2694	48573	67384	67384
O14525;B1AJS1	O14525;B1AJS1	Astrotactin-1	ASTN1	sp|O14525|ASTN1_HUMAN Astrotactin-1 OS=Homo sapiens OX=9606 GN=ASTN1 PE=2 SV=3;tr|B1AJS1|B1AJS1_HUMAN Astrotactin-1 OS=Homo sapiens OX=9606 GN=ASTN1 PE=1 SV=1	2	7	7	7	0	10	144.91	1302	0	16.209	3759900			1074;3249;4976;5930;8296;9702;10972	True;True;True;True;True;True;True	1155;3508;5366;6406;9061;10615;12013	23003;63758;97468;118490;118491;118492;167555;167556;202351;202352;202353;232171;232172	31953;89631;132534;158976;158977;158978;225617;225618;225619;274472;274473;274474;274475;314785;314786;314787;314788	31953;89631;132534;158978;225619;274473;314785
O14594;K7EKF8	O14594	Neurocan core protein	NCAN	sp|O14594|NCAN_HUMAN Neurocan core protein OS=Homo sapiens OX=9606 GN=NCAN PE=1 SV=3	2	18	17	17	0	15.3	143.09	1321	0	323.31	134090000			1611;1922;2458;2841;3604;4185;4895;6188;6963;7330;7814;8184;8185;8854;10223;10573;10655;10926	True;True;True;True;True;True;True;True;True;True;True;True;True;True;True;True;True;False	1716;2045;2642;3063;3891;4512;5281;6692;7617;8022;8543;8938;8939;9669;11191;11572;11661;11960	29197;29198;29199;29200;29201;29202;29203;29204;29205;29206;29207;29208;35481;35482;35483;47914;47915;47916;47917;47918;47919;47920;56744;56745;56746;56747;56748;69999;70000;70001;70002;70003;70004;70005;81329;81330;81331;81332;81333;81334;81335;95854;95855;123651;123652;123653;123654;123655;123656;123657;140062;140063;147665;147666;147667;147668;147669;158991;158992;158993;164885;164886;164887;1…	40185;40186;40187;40188;40189;40190;40191;40192;40193;40194;40195;40196;40197;40198;48869;48870;48871;48872;66588;66589;66590;66591;66592;66593;66594;66595;66596;66597;80113;80114;80115;80116;97736;97737;97738;97739;97740;97741;97742;97743;97744;97745;97746;97747;97748;97749;111794;111795;111796;111797;111798;111799;111800;111801;111802;111803;111804;130708;130709;166429;166430;166431;166432;1664…	40188;48869;66597;80116;97747;111794;130708;166434;188110;199023;214159;221741;221743;241424;289440;301698;304746;312753
O14672;H0YNC5	O14672	Disintegrin and metalloproteinase domain-containing protein 10	ADAM10	sp|O14672|ADA10_HUMAN Disintegrin and metalloproteinase domain-containing protein 10 OS=Homo sapiens OX=9606 GN=ADAM10 PE=1 SV=1	2	3	3	3	1	4.3	84.141	748	0	13.655	1074200			377;3177;6294	True;True;True	403;3433;6804	9425;62951;125905	12862;88492;169332	12862;88492;169332
O14791;B1AH96;B1AH94;B1AH95;F8WCH3	O14791	Apolipoprotein L1	APOL1	sp|O14791|APOL1_HUMAN Apolipoprotein L1 OS=Homo sapiens OX=9606 GN=APOL1 PE=1 SV=5	5	27	27	27	65	59	43.974	398	0	323.31	4624500000			464;606;711;1739;2269;2427;4179;4626;5268;5732;5920;6672;6673;7136;7216;8090;9565;9566;10043;10159;10160;10256;10257;10258;10295;10296;10628	True;True;True;True;True;True;True;True;True;True;True;True;True;True;True;True;True;True;True;True;True;True;True;True;True;True;True	499;658;770;1849;2437;2610;4504;4991;5689;6193;6394;7301;7302;7816;7899;7900;8841;10470;10471;10994;10995;11125;11126;11127;11230;11231;11232;11271;11272;11273;11632	10972;10973;10974;10975;10976;10977;10978;10979;10980;10981;10982;10983;10984;10985;10986;13823;13824;13825;13826;13827;13828;13829;13830;13831;13832;13833;13834;13835;13836;13837;13838;13839;13840;13841;13842;13843;13844;13845;13846;13847;13848;13849;13850;13851;13852;13853;13854;13855;13856;13857;13858;13859;13860;13861;13862;13863;13864;13865;13866;13867;13868;13869;13870;13871;13872;13873;138…	15026;15027;19079;19080;19081;19082;19083;19084;19085;19086;19087;19088;19089;19090;19091;19092;19093;19094;19095;19096;19097;19098;19099;19100;19101;19102;19103;19104;19105;19106;19107;19108;19109;19110;19111;19112;22338;22339;22340;22341;22342;22343;22344;43922;43923;43924;43925;43926;43927;43928;43929;43930;43931;43932;43933;43934;43935;43936;43937;43938;43939;43940;43941;43942;43943;43944;439…	15026;19099;22341;43946;60618;65680;111567;125988;141998;152301;158571;179420;179422;194639;196657;219886;268103;268130;283671;287907;287913;290127;290173;290176;292686;292770;303264	258;259	60;329	31612000	22245000	68842000	64156000	14581000	18448000	22142000	18687000	26493000	47654000	49347000	21850000	23697000	49929000	10433000	31524000	63978000	19793000	11408000	28964000	51170000	18589000	29724000	13200000
O14793	O14793	Growth/differentiation factor 8	MSTN	sp|O14793|GDF8_HUMAN Growth/differentiation factor 8 OS=Homo sapiens OX=9606 GN=MSTN PE=1 SV=1	1	1	1	1	0	7.5	42.75	375	0.0011876	2.9675	323780			456	True	491	10932	14984	14984
O14818;H0Y586;A0A087WYS6;Q8TAA3	O14818;H0Y586;A0A087WYS6;Q8TAA3	Proteasome subunit alpha type-7;Proteasome subunit alpha type-7-like	PSMA7;PSMA8	sp|O14818|PSA7_HUMAN Proteasome subunit alpha type-7 OS=Homo sapiens OX=9606 GN=PSMA7 PE=1 SV=1;tr|H0Y586|H0Y586_HUMAN Proteasome endopeptidase complex (Fragment) OS=Homo sapiens OX=9606 GN=PSMA7 PE=1 SV=1;tr|A0A087WYS6|A0A087WYS6_HUMAN Proteasome endopept	4	3	3	3	0	16.1	27.887	248	0	30.017	2150200			523;6267;7161	True;True;True	563;6776;7842	11959;125077;145002	16432;168036;195651	16432;168036;195651
O15031;E2PU09	O15031;E2PU09	Plexin-B2	PLXNB2	sp|O15031|PLXB2_HUMAN Plexin-B2 OS=Homo sapiens OX=9606 GN=PLXNB2 PE=1 SV=3;tr|E2PU09|E2PU09_HUMAN Plexin-B2 (Fragment) OS=Homo sapiens OX=9606 GN=PLXNB2 PE=1 SV=1	2	3	3	3	0	2.9	205.12	1838	0	7.4854	2970200			1964;8612;10481	True;True;True	2096;9402;11472	36846;173646;173647;173648;222092;222093	50755;233491;233492;300395	50755;233492;300395
O15144;H7C3F9	O15144	Actin-related protein 2/3 complex subunit 2	ARPC2	sp|O15144|ARPC2_HUMAN Actin-related protein 2/3 complex subunit 2 OS=Homo sapiens OX=9606 GN=ARPC2 PE=1 SV=1	2	5	5	5	2	27.3	34.333	300	0	8.4276	5767100			1860;1986;6647;10475;10757	True;True;True;True;True	1981;2118;7275;11466;11771	34647;37424;37425;37426;37427;37428;133885;222056;222057;227343	47883;51543;51544;51545;51546;51547;51548;51549;51550;179173;300350;307672	47883;51547;179173;300350;307672													657050
O15145;F8VR50;C9JZD1	O15145;F8VR50;C9JZD1	Actin-related protein 2/3 complex subunit 3	ARPC3	sp|O15145|ARPC3_HUMAN Actin-related protein 2/3 complex subunit 3 OS=Homo sapiens OX=9606 GN=ARPC3 PE=1 SV=3;tr|F8VR50|F8VR50_HUMAN Actin-related protein 2/3 complex subunit 3 (Fragment) OS=Homo sapiens OX=9606 GN=ARPC3 PE=1 SV=1;tr|C9JZD1|C9JZD1_HUMAN Act	3	3	3	3	1	17.4	20.546	178	0	9.4593	726030			999;1987;5684	True;True;True	1077;2119;6141	21945;37429;37430;37431;37432;112408	30212;51551;51552;51553;51554;51555;151431;151432	30212;51552;151432	260	19
O15230	O15230	Laminin subunit alpha-5	LAMA5	sp|O15230|LAMA5_HUMAN Laminin subunit alpha-5 OS=Homo sapiens OX=9606 GN=LAMA5 PE=1 SV=8	1	3	3	3	0	1.3	399.73	3695	0	26.109	1675100			642;1635;3322	True;True;True	694;1741;3586	14777;29669;29670;64998;64999	20800;40911;40912;40913;91116;91117	20800;40912;91116
O15240;Q05BJ3	O15240	Neurosecretory protein VGF;Neuroendocrine regulatory peptide-1;Neuroendocrine regulatory peptide-2;Antimicrobial peptide VGF[554-577]	VGF	sp|O15240|VGF_HUMAN Neurosecretory protein VGF OS=Homo sapiens OX=9606 GN=VGF PE=1 SV=2	2	6	6	6	0	20.3	67.257	615	0	323.31	22143000			444;1001;5305;7776;9772;9773	True;True;True;True;True;True	479;1079;5727;8501;10691;10692	10763;21950;21951;105527;105528;158306;158307;158308;205077;205078;205079;205080;205081;205082;205083;205084;205085	14686;30219;30220;30221;142878;142879;142880;213378;213379;213380;213381;213382;213383;213384;277923;277924;277925;277926;277927;277928;277929;277930;277931;277932;277933;277934;277935;277936;277937	14686;30219;142880;213382;277923;277937	261	447
O15335	O15335	Chondroadherin	CHAD	sp|O15335|CHAD_HUMAN Chondroadherin OS=Homo sapiens OX=9606 GN=CHAD PE=1 SV=2	1	8	8	8	0	35.1	40.475	359	0	211.86	14688000			262;263;3144;5929;6909;6985;10570;10860	True;True;True;True;True;True;True;True	281;282;3399;6405;7556;7640;11567;11884	7219;7220;7221;7222;62111;62112;62113;62114;118489;138674;138675;138676;140751;223243;223244;223245;223246;223247;229199;229200;229201;229202	9863;9864;9865;87544;87545;158971;158972;158973;158974;158975;186225;186226;186227;186228;189313;301684;301685;301686;301687;310205;310206;310207;310208;310209;310210	9863;9864;87544;158971;186227;189313;301686;310208
O15511;B1ALC0	O15511;B1ALC0	Actin-related protein 2/3 complex subunit 5	ARPC5	sp|O15511|ARPC5_HUMAN Actin-related protein 2/3 complex subunit 5 OS=Homo sapiens OX=9606 GN=ARPC5 PE=1 SV=3;tr|B1ALC0|B1ALC0_HUMAN Actin-related protein 2/3 complex subunit 5 OS=Homo sapiens OX=9606 GN=ARPC5 PE=1 SV=1	2	2	2	2	1	31.1	16.32	151	0	37.721	1301400			442;5242	True;True	477;5660	10760;10761;103460	14683;14684;140692;140693;140694;140695	14683;140693
O19617;A0A140T921;A2AEA2;A0A140T9H5;A0A140T9U8;P10321;A0A1W2PRU9;A0A140TA05;A0A140T9L3;A0A140T9E1;A0A140T942;P30499;F8W9Z8;A0A140TA12;A0A140T9Z7	O19617;A0A140T921;A2AEA2;A0A140T9H5;A0A140T9U8;P10321;A0A1W2PRU9;A0A140TA05;A0A140T9L3;A0A140T9E1;A0A140T942	HLA class I histocompatibility antigen, Cw-7 alpha chain	HLA-C	tr|O19617|O19617_HUMAN HLA class I antigen OS=Homo sapiens OX=9606 GN=HLA-C PE=1 SV=1;tr|A0A140T921|A0A140T921_HUMAN HLA class I histocompatibility antigen, Cw-6 alpha chain OS=Homo sapiens OX=9606 GN=HLA-C PE=1 SV=1;tr|A2AEA2|A2AEA2_HUMAN HLA class I hist	15	7	3	1	1	30.9	40.71	366	0	31.621	4441200			998;1628;2972;4061;8779;9096;10496	False;False;True;True;False;True;False	1076;1734;3213;4383;9587;9936;11487	21939;21940;21941;21942;21943;21944;29632;29633;29634;29635;58837;58838;58839;58840;58841;58842;78602;177951;185931;222177	30206;30207;30208;30209;30210;30211;40864;40865;40866;40867;40868;40869;82994;82995;82996;82997;82998;82999;83000;83001;83002;83003;108509;239944;239945;250095;300459	30207;40864;82995;108509;239945;250095;300459
O43505	O43505	Beta-1,4-glucuronyltransferase 1	B4GAT1	sp|O43505|B4GA1_HUMAN Beta-1,4-glucuronyltransferase 1 OS=Homo sapiens OX=9606 GN=B4GAT1 PE=1 SV=1	1	14	14	14	1	40.5	47.119	415	0	162.48	120910000			2293;2513;2514;2554;3711;3712;4799;7986;8845;8846;9555;10620;10621;10710	True;True;True;True;True;True;True;True;True;True;True;True;True;True	2463;2701;2702;2703;2745;4007;4008;5176;8725;9660;9661;10460;11624;11625;11720	44539;44540;48592;48593;48594;48595;48596;49246;49247;49248;49249;49250;49251;49252;49253;49254;49255;72448;72449;72450;72451;72452;72453;72454;72455;72456;72457;72458;72459;72460;72461;94210;94211;161795;161796;161797;179171;179172;179173;179174;179175;179176;179177;179178;197820;224177;224178;224179;224180;224181;224182;224183;224184;226270;226271;226272;226273	61667;61668;61669;61670;67408;67409;67410;67411;67412;67413;67414;67415;67416;67417;67418;68256;100971;100972;100973;100974;100975;100976;100977;100978;100979;100980;100981;100982;128530;128531;128532;217887;217888;241295;241296;241297;241298;241299;241300;241301;241302;241303;241304;241305;267785;302761;302762;302763;302764;302765;302766;302767;302768;302769;302770;302771;302772;302773;302774;30…	61669;67408;67416;68256;100973;100982;128530;217887;241296;241302;267785;302778;302781;306030	262;263	230;243
O43707;F5GXS2;H7C144;Q08043;A0A087WSZ2;F6THM6;K7EJH8;K7EP19	O43707;F5GXS2	Alpha-actinin-4	ACTN4	sp|O43707|ACTN4_HUMAN Alpha-actinin-4 OS=Homo sapiens OX=9606 GN=ACTN4 PE=1 SV=2;tr|F5GXS2|F5GXS2_HUMAN Alpha-actinin-4 OS=Homo sapiens OX=9606 GN=ACTN4 PE=1 SV=2	8	20	7	7	2	28.5	104.85	911	0	12.491	3566000			86;460;758;1344;2326;2484;2677;2807;2808;4062;4279;4362;5348;6142;6365;6527;8297;9004;9122;9820	True;False;False;False;False;False;True;False;False;False;False;True;False;True;True;True;True;False;False;False	90;495;821;1434;2500;2670;2882;3027;3028;4384;4618;4619;4703;5775;6637;6882;7107;9062;9839;9964;10741	2618;10946;10947;10948;10949;10950;10951;10952;10953;16802;25546;25547;25548;25549;45792;45793;45794;45795;45796;48269;48270;48271;48272;48273;48274;48275;48276;51462;51463;56300;56301;56302;56303;56304;56305;56306;78603;78604;78605;78606;78607;78608;78609;78610;78611;78612;78613;78614;78615;78616;84062;84063;86593;86594;86595;106078;106079;106080;106081;106082;106083;106084;106085;106086;106087;…	4055;15008;15009;15010;15011;15012;15013;23385;35392;35393;35394;35395;63613;63614;63615;66984;66985;66986;66987;66988;66989;66990;66991;66992;66993;66994;66995;71051;71052;79598;79599;79600;79601;79602;79603;79604;108510;108511;108512;108513;108514;108515;108516;108517;108518;108519;108520;108521;108522;108523;108524;108525;108526;108527;108528;108529;108530;108531;115876;115877;119090;119091;11…	4055;15012;23385;35392;63614;66992;71052;79598;79603;108516;115877;119092;143513;165032;170786;176088;225621;247667;251476;278838
O43827	O43827	Angiopoietin-related protein 7	ANGPTL7	sp|O43827|ANGL7_HUMAN Angiopoietin-related protein 7 OS=Homo sapiens OX=9606 GN=ANGPTL7 PE=1 SV=1	1	2	2	2	0	10.7	40.018	346	0.0012739	4.1729	3291800			5067;10648	True;True	5466;11654	99603;225275;225276;225277	135994;304652;304653	135994;304652
O43854	O43854	EGF-like repeat and discoidin I-like domain-containing protein 3	EDIL3	sp|O43854|EDIL3_HUMAN EGF-like repeat and discoidin I-like domain-containing protein 3 OS=Homo sapiens OX=9606 GN=EDIL3 PE=1 SV=1	1	3	3	3	0	12.1	53.764	480	0	10.153	3914000			1374;3753;8183	True;True;True	1466;4061;8937	25945;25946;73294;164884	35824;102017;221739;221740	35824;102017;221739
O43866	O43866	CD5 antigen-like	CD5L	sp|O43866|CD5L_HUMAN CD5 antigen-like OS=Homo sapiens OX=9606 GN=CD5L PE=1 SV=1	1	32	32	32	65	73.5	38.087	347	0	323.31	36708000000			938;1099;1372;1467;1468;2022;2161;2453;2454;3282;3861;3862;3874;4042;4043;4044;4105;4230;4928;5012;5177;5304;5531;5532;6318;6319;6321;7057;7058;8429;9704;9705	True;True;True;True;True;True;True;True;True;True;True;True;True;True;True;True;True;True;True;True;True;True;True;True;True;True;True;True;True;True;True;True	1009;1181;1463;1565;1566;2160;2319;2637;2638;3545;4178;4179;4192;4364;4365;4366;4428;4565;5316;5402;5594;5595;5726;5982;5983;6828;6829;6831;7730;7731;9203;10617;10618	20476;20477;23122;23123;23124;23125;23126;23127;23128;23129;23130;23131;23132;23133;23134;23135;23136;23137;23138;23139;23140;23141;23142;23143;23144;23145;25821;25822;25823;25824;25825;25826;25827;25828;25829;25830;25831;25832;25833;25834;25835;25836;25837;25838;25839;25840;25841;25842;25843;25844;25845;25846;25847;25848;25849;25850;25851;25852;25853;25854;25855;25856;25857;25858;25859;25860;258…	28104;28105;32074;32075;32076;32077;32078;32079;32080;32081;32082;32083;32084;32085;32086;32087;32088;32089;32090;32091;32092;35692;35693;35694;35695;35696;35697;35698;35699;35700;35701;35702;35703;35704;35705;35706;35707;35708;35709;35710;35711;35712;35713;35714;35715;35716;35717;35718;35719;35720;35721;35722;35723;35724;35725;35726;35727;35728;35729;35730;35731;35732;35733;35734;35735;35736;357…	28105;32088;35706;36858;36886;53304;56356;65979;66357;90321;103789;103883;104243;107858;107890;108099;109141;113599;131582;134375;139478;142877;148075;148078;169996;170046;170064;192090;192170;228583;274556;274564	264	206	130930000	219750000	573250000	278120000	275390000	201250000	277870000	72983000	101960000	214370000	201060000	277430000	216340000	129210000	36047000	152900000	698690000	35965000	13600000	182810000	167950000	615470000	165000000	541020000
O60462;C9JH98	O60462	Neuropilin-2	NRP2	sp|O60462|NRP2_HUMAN Neuropilin-2 OS=Homo sapiens OX=9606 GN=NRP2 PE=1 SV=3	2	16	16	16	0	27.7	104.83	931	0	142.69	78838000			1500;1626;3522;4001;4331;4332;4541;4696;5535;5652;5691;8152;9745;10280;10707;11067	True;True;True;True;True;True;True;True;True;True;True;True;True;True;True;True	1599;1731;3803;4322;4672;4673;4897;5067;5986;6108;6148;8906;10662;11255;11717;12117;12118	27213;27214;29626;68089;68090;68091;68092;77496;77497;86138;86139;86140;86141;86142;90248;92913;92914;92915;92916;92917;92918;92919;92920;109871;111486;111487;111488;111489;112487;164492;164493;164494;164495;164496;204361;204362;204363;204364;204365;204366;215712;215713;215714;215715;226261;234463;234464;234465	37448;37449;37450;37451;40852;95047;95048;107271;107272;118529;118530;118531;118532;118533;118534;118535;123773;123774;127367;127368;127369;127370;127371;127372;127373;127374;127375;127376;127377;148181;150207;151515;221280;221281;221282;221283;221284;277001;277002;277003;277004;277005;277006;277007;277008;291412;291413;306015;306016;317775;317776;317777;317778;317779	37449;40852;95048;107272;118531;118535;123774;127367;148181;150207;151515;221280;277001;291412;306016;317776	265;266	283;766
O60477	O60477	BMP/retinoic acid-inducible neural-specific protein 1	BRINP1	sp|O60477|BRNP1_HUMAN BMP/retinoic acid-inducible neural-specific protein 1 OS=Homo sapiens OX=9606 GN=BRINP1 PE=1 SV=2	1	3	3	3	0	6.4	88.76	761	0.0012642	4.0196	1934500			7848;10050;10164	True;True;True	8579;11002;11131	159760;210296;213222	215112;283776;288078	215112;283776;288078
O60568;H7C2V1;H7C2S8;H7C0B8;C9JU11;H7C2A8	O60568	Procollagen-lysine,2-oxoglutarate 5-dioxygenase 3	PLOD3	sp|O60568|PLOD3_HUMAN Multifunctional procollagen lysine hydroxylase and glycosyltransferase LH3 OS=Homo sapiens OX=9606 GN=PLOD3 PE=1 SV=1	6	17	17	17	0	34.1	84.784	738	0	157.12	39877000			2041;3035;4459;4460;5314;5315;5786;6033;6228;6325;6396;7090;7658;8056;9182;9530;9819	True;True;True;True;True;True;True;True;True;True;True;True;True;True;True;True;True	2183;3279;4808;4809;5736;5737;6250;6515;6734;6837;6916;7768;8377;8807;10027;10430;10431;10740	39061;59893;88211;88212;88213;88214;88215;88216;88217;105579;105580;114673;114674;120602;120603;124409;124410;126549;127552;127553;143546;143547;155628;155629;155630;155631;155632;155633;162639;188246;188247;188248;188249;188250;197628;197629;197630;205756;205757;205758	54077;84528;84529;121296;121297;121298;121299;121300;121301;142928;142929;154107;154108;154109;154110;154111;162402;162403;162404;162405;167342;167343;170121;171150;171151;171152;193315;209805;209806;209807;209808;209809;209810;209811;209812;218948;253569;253570;253571;253572;253573;267584;267585;267586;267587;278816;278817;278818;278819	54077;84528;121296;121300;142928;142929;154111;162404;167342;170121;171150;193315;209812;218948;253573;267587;278816	267	614
O60888;C9IZG4	O60888;C9IZG4	Protein CutA	CUTA	sp|O60888|CUTA_HUMAN Protein CutA OS=Homo sapiens OX=9606 GN=CUTA PE=1 SV=2;tr|C9IZG4|C9IZG4_HUMAN Protein CutA OS=Homo sapiens OX=9606 GN=CUTA PE=1 SV=1	2	2	2	2	0	22.9	19.116	179	0	12.4	1823600			8720;9349	True;True	9523;10230	176939;192473;192474;192475	238578;238579;259889;259890;259891	238579;259889
O75083;D6RD66	O75083	WD repeat-containing protein 1	WDR1	sp|O75083|WDR1_HUMAN WD repeat-containing protein 1 OS=Homo sapiens OX=9606 GN=WDR1 PE=1 SV=4	2	17	17	17	5	51	66.193	606	0	223.62	62034000			343;1149;1414;2818;2908;3831;5001;5363;6420;6595;6774;8281;8790;9717;10446;10658;10746	True;True;True;True;True;True;True;True;True;True;True;True;True;True;True;True;True	367;1233;1508;3038;3141;4142;5391;5790;6942;7209;7412;9046;9599;10630;11435;11664;11758	8328;8329;23585;23586;23587;23588;23589;26380;56384;57729;57730;57731;57732;74364;74365;74366;74367;74368;74369;74370;98270;106286;106287;106288;106289;106290;127734;127735;127736;127737;132928;135725;167228;178205;178206;178207;178208;178209;178210;203739;203740;203741;203742;203743;203744;220974;220975;220976;225384;225385;225386;225387;225388;225389;227024;227025;227026;227027	11284;11285;32730;32731;32732;32733;32734;32735;32736;32737;32738;32739;32740;32741;32742;32743;32744;36427;79679;79680;81456;81457;81458;103193;103194;103195;103196;103197;103198;103199;103200;103201;103202;103203;103204;103205;103206;134266;143735;143736;143737;143738;143739;143740;143741;143742;143743;171349;178014;178015;182317;225258;240215;240216;240217;240218;240219;240220;240221;240222;24…	11285;32734;36427;79680;81457;103202;134266;143736;171349;178015;182317;225258;240219;276124;298583;304766;306906										950370			5557300
O75326;F5GYX3	O75326;F5GYX3	Semaphorin-7A	SEMA7A	sp|O75326|SEM7A_HUMAN Semaphorin-7A OS=Homo sapiens OX=9606 GN=SEMA7A PE=1 SV=1;tr|F5GYX3|F5GYX3_HUMAN Semaphorin-7A OS=Homo sapiens OX=9606 GN=SEMA7A PE=1 SV=1	2	6	6	6	0	18.8	74.823	666	0	11.027	8861200			4057;4759;6007;6564;10397;10478	True;True;True;True;True;True	4379;5133;5134;6487;7160;11381;11469	78592;78593;93664;93665;120118;120119;120120;120121;132436;219153;222065;222066	108495;108496;108497;108498;128183;128184;161430;161431;161432;161433;161434;177397;295869;300358;300359;300360	108497;128183;161433;177397;295869;300359	268	219
O75368	O75368	SH3 domain-binding glutamic acid-rich-like protein	SH3BGRL	sp|O75368|SH3L1_HUMAN SH3 domain-binding glutamic acid-rich-like protein OS=Homo sapiens OX=9606 GN=SH3BGRL PE=1 SV=1	1	2	2	2	1	19.3	12.774	114	0.0013333	5.1973	297040			3414;7557	True;True	3686;8266	65932;152506	92185;205295	92185;205295
O75487;A0A087WT82	O75487	Glypican-4;Secreted glypican-4	GPC4	sp|O75487|GPC4_HUMAN Glypican-4 OS=Homo sapiens OX=9606 GN=GPC4 PE=1 SV=4	2	5	5	4	0	13.5	62.411	556	0	14.725	4204100			5049;5487;6351;8287;8980	True;True;True;True;True	5444;5445;5930;6863;9052;9813	98739;98740;98741;98742;98743;98744;98745;98746;98747;98748;98749;108296;108297;126993;126994;167346;167347;167348;182471	134847;134848;134849;134850;145752;145753;145754;170495;170496;225375;225376;245229	134849;145752;170495;225376;245229
O75493;M0QXK8	O75493;M0QXK8	Carbonic anhydrase-related protein 11	CA11	sp|O75493|CAH11_HUMAN Carbonic anhydrase-related protein 11 OS=Homo sapiens OX=9606 GN=CA11 PE=1 SV=2;tr|M0QXK8|M0QXK8_HUMAN Carbonic anhydrase-related protein 11 (Fragment) OS=Homo sapiens OX=9606 GN=CA11 PE=1 SV=1	2	2	2	2	0	11.6	36.238	328	0	9.4804	11443000			5877;10022	True;True	6345;10968	117266;209952;209953;209954;209955;209956;209957	157373;157374;283483;283484;283485;283486	157374;283485
O75558	O75558	Syntaxin-11	STX11	sp|O75558|STX11_HUMAN Syntaxin-11 OS=Homo sapiens OX=9606 GN=STX11 PE=1 SV=1	1	3	3	3	1	24.4	33.195	287	0	11.693	1274300			2739;5310;7690	True;True;True	2949;5732;8413	53509;105558;156284	74301;142913;210658;210659;210660	74301;142913;210659	269	180
O75636	O75636	Ficolin-3	FCN3	sp|O75636|FCN3_HUMAN Ficolin-3 OS=Homo sapiens OX=9606 GN=FCN3 PE=1 SV=2	1	16	16	16	65	68.2	32.903	299	0	242.19	4681100000			285;543;2477;3151;3441;5788;6492;6653;7190;7322;7854;8978;10420;10664;10665;10776	True;True;True;True;True;True;True;True;True;True;True;True;True;True;True;True	305;585;586;2663;3406;3715;6252;7047;7048;7281;7872;8014;8585;9810;11406;11670;11671;11790	7720;7721;7722;7723;7724;7725;7726;7727;7728;7729;7730;7731;7732;7733;7734;7735;7736;7737;7738;7739;7740;7741;7742;7743;7744;7745;7746;7747;7748;7749;7750;7751;7752;7753;7754;7755;7756;7757;7758;7759;7760;7761;7762;7763;7764;7765;7766;7767;7768;7769;7770;7771;7772;7773;7774;7775;7776;7777;7778;7779;7780;7781;7782;7783;7784;7785;7786;7787;7788;7789;7790;7791;7792;7793;7794;7795;7796;7797;7798;7799…	10536;10537;10538;10539;10540;10541;10542;10543;10544;10545;10546;10547;10548;10549;10550;10551;10552;10553;10554;10555;10556;10557;10558;10559;10560;10561;10562;10563;10564;10565;10566;10567;10568;10569;10570;10571;10572;10573;10574;10575;10576;10577;10578;10579;10580;10581;10582;10583;10584;10585;10586;10587;10588;10589;10590;10591;10592;10593;10594;10595;10596;10597;10598;10599;10600;10601;106…	10617;16868;66888;87614;92477;154214;173054;179229;196201;198854;215186;245212;296299;304877;304887;308072	270	123	16528000	16119000	14179000	27866000	22323000	41915000	6826200	12988000	18378000	43982000	11627000	35283000	24003000	47734000	68468000	44160000	57747000	5707400	16249000	51913000	20093000	87153000	28308000	58636000
O75882	O75882	Attractin	ATRN	sp|O75882|ATRN_HUMAN Attractin OS=Homo sapiens OX=9606 GN=ATRN PE=1 SV=2	1	7	7	7	0	7.8	158.54	1429	0	123.38	15547000			1297;1410;6225;6242;6974;7955;10703	True;True;True;True;True;True;True	1383;1504;6731;6748;7629;8692;11713	25074;26364;26365;26366;124391;124392;124393;124394;124395;124827;124828;124829;140506;161206;226012	34548;34549;36399;36400;36401;36402;167326;167327;167328;167329;167330;167718;167719;167720;188907;188908;188909;188910;216977;305617	34549;36401;167326;167720;188909;216977;305617
O75915;F8WF90;C9JQU6;F8WF33	O75915;F8WF90;C9JQU6;F8WF33	PRA1 family protein 3	ARL6IP5	sp|O75915|PRAF3_HUMAN PRA1 family protein 3 OS=Homo sapiens OX=9606 GN=ARL6IP5 PE=1 SV=1;tr|F8WF90|F8WF90_HUMAN PRA1 family protein OS=Homo sapiens OX=9606 GN=ARL6IP5 PE=1 SV=1;tr|C9JQU6|C9JQU6_HUMAN PRA1 family protein OS=Homo sapiens OX=9606 GN=ARL6IP5 P	4	2	2	2	1	16	21.614	188	0.0011933	3.0468	1586900			976;9321	True;True	1053;10200	21431;21432;21433;21434;191820	29479;29480;29481;258568	29479;258568
O94769;Q5T9F4;Q5T9F3	O94769	Extracellular matrix protein 2	ECM2	sp|O94769|ECM2_HUMAN Extracellular matrix protein 2 OS=Homo sapiens OX=9606 GN=ECM2 PE=2 SV=1	3	18	18	18	0	34.3	79.788	699	0	152.36	321780000			969;2392;2451;2883;4334;4675;4689;4757;5100;5923;5976;6412;6791;6979;8507;8803;9925;10206	True;True;True;True;True;True;True;True;True;True;True;True;True;True;True;True;True;True	1046;2572;2635;3112;4675;5046;5060;5131;5504;6397;6398;6455;6933;7429;7634;9291;9614;10861;11174	21260;21261;21262;21263;21264;21265;21266;21267;21268;21269;21270;46640;46641;46642;46643;46644;46645;46646;47562;47563;47564;47565;57217;57218;57219;57220;57221;86158;86159;86160;86161;86162;86163;86164;92514;92515;92709;93651;93652;100462;100463;100464;118204;118205;118206;119313;119314;119315;119316;119317;127705;127706;127707;127708;127709;127710;135942;135943;135944;135945;135946;135947;1359…	29153;29154;29155;29156;29157;29158;29159;29160;64899;64900;64901;64902;64903;65931;65932;65933;65934;80768;80769;118545;118546;118547;118548;118549;118550;118551;118552;118553;118554;118555;126773;126774;127150;128163;128164;137037;137038;158696;158697;158698;158699;158700;160432;160433;160434;160435;160436;160437;171312;171313;171314;171315;171316;171317;171318;171319;171320;182474;182475;18247…	29154;64899;65934;80768;118551;126774;127150;128164;137038;158700;160435;171319;182479;189265;230990;240631;281826;289214	271	400
O94985;Q5SR54	O94985;Q5SR54	Calsyntenin-1;Soluble Alc-alpha;CTF1-alpha	CLSTN1	sp|O94985|CSTN1_HUMAN Calsyntenin-1 OS=Homo sapiens OX=9606 GN=CLSTN1 PE=1 SV=1;tr|Q5SR54|Q5SR54_HUMAN Calsyntenin-1 (Fragment) OS=Homo sapiens OX=9606 GN=CLSTN1 PE=1 SV=1	2	32	32	32	0	45.4	109.79	981	0	323.31	488060000			59;588;833;875;876;877;1146;2089;2090;2091;2325;2982;3608;3754;4028;4150;4165;4449;4513;4514;4557;4678;4679;4789;4795;6277;7691;8791;9662;9663;9852;10959	True;True;True;True;True;True;True;True;True;True;True;True;True;True;True;True;True;True;True;True;True;True;True;True;True;True;True;True;True;True;True;True	62;636;897;942;943;944;1230;2238;2239;2240;2499;3223;3895;4062;4349;4475;4490;4798;4866;4867;4913;5049;5050;5166;5172;6787;8414;9600;10572;10573;10777;11999	1858;1859;1860;1861;1862;1863;1864;1865;1866;1867;1868;1869;1870;13631;18117;19399;19400;19401;19402;19403;19404;19405;19406;23567;40008;40009;40010;40011;40012;40013;40014;40015;40016;40017;45785;45786;45787;45788;45789;45790;45791;59011;70067;73295;73296;73297;73298;73299;73300;73301;77983;80356;80357;80926;80927;80928;80929;88057;89262;89263;89264;89265;89266;89267;89268;89269;89270;89271;9049…	3192;3193;3194;3195;3196;3197;3198;3199;3200;3201;3202;3203;3204;3205;3206;3207;3208;3209;3210;3211;3212;18820;25160;26709;26710;26711;26712;26713;26714;26715;32718;32719;32720;55357;55358;55359;55360;55361;55362;55363;55364;55365;55366;55367;55368;55369;55370;55371;55372;55373;63604;63605;63606;63607;63608;63609;63610;63611;63612;83201;97833;97834;97835;102018;102019;102020;102021;102022;102023;…	3202;18820;25160;26709;26714;26715;32718;55357;55369;55373;63604;83201;97833;102018;107702;110661;111312;121054;122454;122461;124009;126803;126806;128442;128513;168147;210662;240225;272584;272595;280061;314514
O95428;G3V5P6;B5MDP7;H0YJA1;H0YMM2	O95428;G3V5P6;B5MDP7	Papilin	PAPLN	sp|O95428|PPN_HUMAN Papilin OS=Homo sapiens OX=9606 GN=PAPLN PE=2 SV=4;tr|G3V5P6|G3V5P6_HUMAN Papilin OS=Homo sapiens OX=9606 GN=PAPLN PE=1 SV=1;tr|B5MDP7|B5MDP7_HUMAN Papilin OS=Homo sapiens OX=9606 GN=PAPLN PE=1 SV=2	5	30	30	30	0	45.9	137.7	1278	0	323.31	143260000			210;713;891;1153;1255;1612;3110;3286;3399;3402;3469;3827;3921;4080;4081;4263;4533;4534;4791;6110;6309;7332;7846;8677;8765;9579;9835;10563;10633;10764	True;True;True;True;True;True;True;True;True;True;True;True;True;True;True;True;True;True;True;True;True;True;True;True;True;True;True;True;True;True	225;772;958;1237;1339;1717;3357;3549;3670;3673;3745;4138;4239;4402;4403;4404;4601;4887;4888;4889;5168;6603;6819;8024;8577;9477;9571;10486;10757;11560;11637;11778	5083;5084;5085;5086;5087;5088;5089;15846;19608;23610;23611;23612;23613;23614;23615;23616;24561;24562;24563;29209;29210;61023;61024;61025;64474;65651;65657;65658;65659;65660;65661;66910;66911;66912;74343;74344;74345;74346;76126;76127;76128;76129;76130;78863;78864;78865;78866;78867;78868;78869;78870;83927;90174;90175;90176;94095;94096;94097;94098;94099;94100;121965;121966;121967;121968;121969;12197…	7197;7198;7199;7200;7201;7202;7203;22346;26974;32766;32767;32768;32769;32770;32771;32772;32773;32774;33939;40199;86127;90456;91920;91926;91927;91928;91929;91930;91931;91932;91933;91934;91935;93282;93283;93284;103168;103169;103170;103171;103172;103173;103174;103175;103176;105701;105702;105703;105704;105705;105706;105707;105708;105709;105710;105711;105712;105713;105714;108751;108752;108753;108754;1…	7199;22346;26974;32771;33939;40199;86127;90456;91920;91935;93284;103174;105709;108756;108760;115747;123713;123714;128461;164433;169505;199028;215110;236817;239667;268497;279267;301515;303311;307757	272;273	206;999
O95445;Q5SRP5	O95445;Q5SRP5	Apolipoprotein M	APOM	sp|O95445|APOM_HUMAN Apolipoprotein M OS=Homo sapiens OX=9606 GN=APOM PE=1 SV=2;tr|Q5SRP5|Q5SRP5_HUMAN Apolipoprotein M OS=Homo sapiens OX=9606 GN=APOM PE=1 SV=1	2	9	9	9	43	61.7	21.253	188	0	138.46	387480000			238;1432;2234;2275;5266;6516;8435;8960;10552	True;True;True;True;True;True;True;True;True	255;1528;2398;2399;2445;5686;7088;9210;9792;11548	5343;5344;5345;5346;5347;5348;5349;5350;5351;5352;5353;5354;5355;5356;5357;5358;5359;5360;5361;5362;5363;5364;5365;5366;5367;5368;5369;5370;5371;5372;5373;5374;5375;5376;5377;5378;5379;5380;5381;5382;5383;5384;5385;5386;5387;5388;5389;5390;5391;5392;5393;5394;5395;5396;5397;5398;5399;5400;26459;42968;42969;42970;42971;42972;44087;44088;44089;44090;44091;44092;44093;44094;44095;44096;44097;44098;4…	7523;7524;7525;7526;7527;7528;7529;7530;7531;7532;7533;7534;7535;7536;7537;7538;7539;7540;7541;7542;7543;7544;7545;7546;7547;7548;7549;7550;7551;7552;7553;7554;7555;7556;7557;7558;7559;7560;7561;7562;7563;7564;7565;7566;7567;7568;7569;7570;7571;7572;7573;7574;7575;7576;7577;7578;7579;7580;7581;7582;7583;36521;59621;59622;59623;59624;59625;59626;59627;59628;59629;59630;61154;61155;61156;61157;6115…	7530;36521;59622;61160;141941;175423;228617;244223;301297	274	80	1090600	1517300		6228300	2167900	962850		1231800	7669900	3682200	2464200	3058300		14987000		7332900				1783600		980280	14745000	1650200
O95497	O95497	Pantetheinase	VNN1	sp|O95497|VNN1_HUMAN Pantetheinase OS=Homo sapiens OX=9606 GN=VNN1 PE=1 SV=2	1	1	1	1	1	4.5	57.011	513	0.0086768	2.3206	153270			1957	True	2088	36690	50511;50512;50513;50514	50513
O95810	O95810	Serum deprivation-response protein	SDPR	sp|O95810|CAVN2_HUMAN Caveolae-associated protein 2 OS=Homo sapiens OX=9606 GN=CAVIN2 PE=1 SV=3	1	4	4	4	3	13.6	47.173	425	0	314.82	29850000			1857;6350;7787;9962	True;True;True;True	1978;6862;8512;10902	34524;34525;34526;34527;34528;34529;34530;34531;34532;34533;126990;126991;126992;158560;158561;158562;208691;208692;208693;208694;208695;208696;208697;208698;208699;208700;208701;208702	47820;47821;47822;47823;47824;47825;47826;47827;47828;47829;170492;170493;170494;213568;213569;282113;282114;282115;282116;282117;282118;282119;282120;282121;282122;282123;282124;282125;282126;282127;282128;282129;282130;282131	47826;170493;213569;282125
O95965;A0A087WXI7;A0A087WY35;U3KPX5	O95965;A0A087WXI7;A0A087WY35	Integrin beta-like protein 1	ITGBL1	sp|O95965|ITGBL_HUMAN Integrin beta-like protein 1 OS=Homo sapiens OX=9606 GN=ITGBL1 PE=2 SV=1;tr|A0A087WXI7|A0A087WXI7_HUMAN Integrin beta-like protein 1 OS=Homo sapiens OX=9606 GN=ITGBL1 PE=1 SV=1;tr|A0A087WY35|A0A087WY35_HUMAN Integrin beta-like protein	4	19	19	19	0	47.8	53.921	494	0	215.21	186470000			336;634;970;1061;1069;1086;1096;1214;1353;2827;3946;3947;4050;5000;6832;7042;7713;8868;10967	True;True;True;True;True;True;True;True;True;True;True;True;True;True;True;True;True;True;True	359;686;1047;1141;1150;1168;1178;1298;1444;3047;4265;4266;4372;5390;7473;7712;8436;9683;12007	8303;8304;8305;8306;14679;21271;21272;21273;21274;22753;22754;22992;22993;23052;23053;23054;23055;23056;23057;23098;23099;23100;23101;23102;24257;24258;24259;24260;25615;25616;56464;56465;56466;56467;56468;56469;56470;56471;56472;56473;56474;56475;76592;76593;76594;76595;76596;76597;76598;76599;78294;78295;98267;98268;98269;137491;137492;137493;137494;137495;137496;142050;142051;142052;142053;142…	11262;11263;11264;11265;11266;11267;20680;29161;29162;29163;31406;31931;31932;32009;32010;32053;32054;32055;32056;32057;33560;33561;33562;33563;33564;33565;33566;33567;35509;79745;79746;79747;79748;79749;79750;79751;79752;79753;79754;79755;79756;79757;79758;79759;79760;79761;79762;79763;79764;79765;79766;106171;106172;106173;106174;106175;106176;106177;106178;106179;106180;106181;106182;108171;13…	11262;20680;29161;31406;31932;32010;32056;33561;35509;79753;106172;106182;108171;134265;184774;190898;210994;241610;314764
O95967;E9PRU1;H0YET5;E9PKA3;E9PRQ8;H0YCR9;H0YEU0;E9PI47;H0YCB5	O95967;E9PRU1	EGF-containing fibulin-like extracellular matrix protein 2	EFEMP2	sp|O95967|FBLN4_HUMAN EGF-containing fibulin-like extracellular matrix protein 2 OS=Homo sapiens OX=9606 GN=EFEMP2 PE=1 SV=3;tr|E9PRU1|E9PRU1_HUMAN EGF-containing fibulin-like extracellular matrix protein 2 OS=Homo sapiens OX=9606 GN=EFEMP2 PE=1 SV=1	9	19	19	19	0	51.2	49.405	443	0	323.31	801970000			314;1186;1187;1203;1240;1427;1435;1440;1644;2050;2051;2594;3138;4494;5097;5388;6269;7991;8741	True;True;True;True;True;True;True;True;True;True;True;True;True;True;True;True;True;True;True	337;1270;1271;1287;1324;1522;1531;1536;1751;2194;2195;2196;2792;3391;4847;5501;5820;6778;8730;8731;9547	8025;8026;8027;8028;8029;8030;8031;24105;24106;24107;24108;24109;24110;24111;24112;24209;24210;24211;24212;24213;24214;24215;24216;24217;24218;24219;24220;24432;24433;24434;24435;24436;26419;26420;26467;26468;26469;26470;26471;26472;26473;26546;26547;29873;29874;29875;29876;29877;29878;29879;29880;29881;29882;29883;29884;29885;29886;39212;39213;39214;39215;39216;39217;39218;39219;39220;39221;3922…	10937;10938;10939;10940;10941;10942;10943;33404;33405;33406;33407;33408;33409;33410;33411;33412;33501;33502;33503;33504;33505;33506;33507;33508;33509;33510;33511;33512;33792;33793;33794;33795;33796;36476;36477;36478;36529;36530;36531;36532;36533;36534;36535;36536;36617;36618;41243;41244;41245;41246;41247;41248;41249;41250;41251;41252;41253;41254;41255;41256;41257;41258;41259;41260;41261;41262;412…	10937;33404;33409;33508;33796;36477;36534;36617;41255;54232;54234;69367;87179;121739;136904;144078;168038;217975;238831	275	209
P00338;F5GXY2;F5GYU2;F5GXH2;F5GZQ4;F5H5J4;F5H6W8;F5H8H6;F5GXC7;F5GWW2;F5GXU1	P00338;F5GXY2;F5GYU2;F5GXH2	L-lactate dehydrogenase A chain	LDHA	sp|P00338|LDHA_HUMAN L-lactate dehydrogenase A chain OS=Homo sapiens OX=9606 GN=LDHA PE=1 SV=2;tr|F5GXY2|F5GXY2_HUMAN L-lactate dehydrogenase A chain (Fragment) OS=Homo sapiens OX=9606 GN=LDHA PE=1 SV=8;tr|F5GYU2|F5GYU2_HUMAN L-lactate dehydrogenase A chai	11	12	12	11	2	39.2	36.688	332	0	117.21	17093000			857;858;1748;1890;1891;2960;3728;5801;6331;7677;7914;9864	True;True;True;True;True;True;True;True;True;True;True;True	923;924;1858;2011;2012;3201;4025;6265;6843;8400;8648;10791	18828;18829;18830;18831;18832;18833;31780;31781;31782;31783;34955;34956;34957;34958;58555;58556;58557;72935;114936;114937;114938;114939;114940;126713;126714;156113;160611;207140;207141;207142;207143	26042;26043;26044;26045;26046;44018;44019;44020;44021;44022;44023;44024;48303;48304;48305;48306;48307;48308;82801;82802;101528;101529;101530;154392;154393;154394;154395;154396;154397;154398;154399;170197;170198;210483;216236;280562;280563;280564	26042;26046;44018;48304;48307;82801;101530;154399;170198;210483;216236;280562													1250100
P00441;H7BYH4	P00441	Superoxide dismutase [Cu-Zn]	SOD1	sp|P00441|SODC_HUMAN Superoxide dismutase [Cu-Zn] OS=Homo sapiens OX=9606 GN=SOD1 PE=1 SV=2	2	3	3	3	0	36.4	15.936	154	0.0013966	6.6293	1155500			852;3385;3719	True;True;True	916;3655;4015	18768;65589;72719	25924;25925;25926;91849;91850;101244	25924;91849;101244
P00450;E9PFZ2;H7C5R1;D6RE86;H7C5N5;CON__ENSEMBL:ENSBTAP00000031900	P00450;E9PFZ2;H7C5R1	Ceruloplasmin	CP	sp|P00450|CERU_HUMAN Ceruloplasmin OS=Homo sapiens OX=9606 GN=CP PE=1 SV=1;tr|E9PFZ2|E9PFZ2_HUMAN Ceruloplasmin OS=Homo sapiens OX=9606 GN=CP PE=1 SV=1;tr|H7C5R1|H7C5R1_HUMAN Ceruloplasmin (Fragment) OS=Homo sapiens OX=9606 GN=CP PE=1 SV=1	6	35	35	35	57	47.8	122.2	1065	0	323.31	728520000			101;305;575;1695;1712;1819;2032;2607;2712;2794;3347;3789;4047;4306;4307;4942;4970;4971;4982;5693;6486;6508;6617;6826;6907;7258;7445;7584;7859;8141;8743;9431;9501;9523;10051	True;True;True;True;True;True;True;True;True;True;True;True;True;True;True;True;True;True;True;True;True;True;True;True;True;True;True;True;True;True;True;True;True;True;True	105;106;326;622;1804;1821;1932;2171;2805;2920;3014;3613;4098;4369;4646;4647;5331;5360;5361;5372;6150;7036;7037;7078;7244;7466;7554;7945;8146;8297;8591;8895;9549;10318;10398;10423;11003	2754;2755;2756;2757;2758;2759;2760;2761;2762;2763;2764;8002;8003;8004;8005;13328;13329;13330;13331;13332;13333;13334;13335;13336;13337;13338;13339;13340;13341;13342;13343;13344;13345;13346;13347;13348;13349;13350;13351;13352;13353;13354;13355;30567;30568;30569;30570;30571;30572;30573;30574;30575;30576;30577;30578;30579;30580;30581;30582;30583;30584;30585;30586;30587;30588;30589;30590;30591;30592;…	4205;4206;4207;4208;4209;4210;4211;4212;4213;4214;4215;4216;4217;4218;4219;4220;4221;4222;4223;4224;4225;4226;4227;4228;4229;4230;10911;10912;10913;10914;10915;18393;18394;18395;18396;18397;18398;18399;18400;18401;18402;18403;18404;18405;18406;18407;18408;18409;18410;18411;18412;18413;18414;18415;18416;18417;18418;18419;18420;18421;18422;18423;42084;42085;42086;42087;42088;42089;42090;42091;42092…	4218;10911;18411;42136;42506;45687;53629;69430;73010;79078;91355;102483;108150;116960;116974;131783;132508;132513;132617;151525;172793;175351;178583;184580;186219;197866;202678;206273;215357;221163;238958;261815;266728;267507;283778	276;277	158;599		898980	2824900		1643800	1756000	597410	2440600		2655500	3093600	1632100	1788600	965720	2120500	7188600	1505100	464380	54146000	2536000	1172700	4210100		2535700
P00451;A0A2R8Y707;B1B0G8	P00451	Coagulation factor VIII;Factor VIIIa heavy chain, 200 kDa isoform;Factor VIIIa heavy chain, 92 kDa isoform;Factor VIII B chain;Factor VIIIa light chain	F8	sp|P00451|FA8_HUMAN Coagulation factor VIII OS=Homo sapiens OX=9606 GN=F8 PE=1 SV=1	3	29	29	29	37	16.4	267.01	2351	0	323.31	75922000			405;624;973;1607;1609;1751;1800;2769;2842;2964;3050;3195;3438;4301;5264;6532;6847;6971;7101;7256;7540;8782;8784;9497;9629;9644;9747;10404;11076	True;True;True;True;True;True;True;True;True;True;True;True;True;True;True;True;True;True;True;True;True;True;True;True;True;True;True;True;True	436;676;1050;1712;1714;1861;1911;2987;3064;3205;3294;3452;3712;4641;5684;7116;7488;7626;7779;7943;8249;9590;9592;10394;10538;10554;10664;11389;12127	10249;10250;10251;10252;14358;14359;21425;29166;29167;29168;29169;29170;29171;29172;29173;29174;29175;29176;29177;29178;29179;29180;29181;29182;29183;29184;29185;29186;29187;29188;29190;29191;29192;29193;29194;29195;31789;31790;31791;31792;31793;31794;31795;31796;31797;31798;31799;31800;31801;31802;32742;32743;32744;32745;32746;32747;32748;32749;32750;32751;32752;32753;32754;32755;32756;32757;327…	14186;14187;14188;14189;14190;20132;20133;29468;40158;40159;40160;40161;40162;40163;40164;40165;40166;40167;40168;40169;40170;40171;40172;40173;40175;40176;40177;40178;40179;40180;40181;44030;44031;44032;44033;44034;44035;44036;44037;44038;44039;44040;44041;44042;44043;44044;44045;45227;45228;45229;45230;45231;45232;45233;45234;45235;45236;45237;45238;45239;45240;45241;45242;45243;45244;45245;452…	14187;20132;29468;40158;40177;44036;45234;78258;80121;82883;84578;88584;92464;116633;141683;177031;184912;188720;193397;197864;205117;239976;239983;266450;270009;272390;277060;295980;318033			1092900	343870		1391400		357750	726030		1358400	921530								556950			854100			692570
P00488;Q9NQP5;A6PVK5;H0Y796;H0Y4W5;H3BPV8;H3BTE6;F5H563;P16452	P00488	Coagulation factor XIII A chain	F13A1	sp|P00488|F13A_HUMAN Coagulation factor XIII A chain OS=Homo sapiens OX=9606 GN=F13A1 PE=1 SV=4	9	32	32	32	59	51.8	83.266	732	0	323.31	642680000			944;1163;1248;1666;2259;2396;2605;2664;2665;3096;3851;3991;4025;4294;4658;4920;5018;5041;5128;5331;5672;6949;6950;7425;7426;7707;8483;8484;8708;8777;10518;10792	True;True;True;True;True;True;True;True;True;True;True;True;True;True;True;True;True;True;True;True;True;True;True;True;True;True;True;True;True;True;True;True	1018;1247;1332;1774;2427;2576;2803;2869;2870;3341;3342;4166;4312;4346;4634;5028;5307;5308;5409;5435;5535;5756;5757;6128;7603;7604;8124;8125;8126;8127;8430;9264;9265;9266;9267;9511;9584;9585;11510;11810	20719;20720;20721;20722;20723;20724;20725;20726;20727;20728;20729;20730;20731;20732;20733;20734;20735;20736;20737;20738;20739;20740;20741;20742;20743;20744;20745;20746;20747;20748;20749;20750;20751;20752;20753;20754;20755;20756;20757;20758;20759;20760;20761;20762;20763;20764;23654;23655;23656;23657;23658;23659;24466;24467;24468;24469;24470;24471;24472;24473;24474;24475;24476;24477;24478;24479;244…	28364;28365;28366;28367;28368;28369;28370;28371;28372;28373;28374;28375;28376;28377;28378;28379;28380;28381;28382;28383;28384;28385;28386;28387;28388;28389;28390;28391;28392;28393;28394;28395;28396;28397;28398;28399;28400;28401;28402;28403;28404;28405;28406;28407;28408;28409;28410;28411;28412;28413;28414;28415;28416;28417;28418;28419;28420;28421;28422;28423;28424;28425;28426;28427;28428;28429;284…	28439;32825;33826;41421;60301;64973;69427;70948;70979;85913;103718;106658;107610;116372;126476;131388;134423;134663;137571;143102;151058;187578;187586;202322;202339;210966;229945;229958;238185;239909;300796;308392	278;279;280;281;282;283	243;351;475;476;500;521	2121100	6358700	3231700	4787300	999230	4959800	1149300	4389800	8914900	9283200	15970000	689240	4085300	12226000		5055000	607430	1381700	1652400	619820	3879500	2771200		6440800
P00491;G3V5M2;G3V2H3	P00491	Purine nucleoside phosphorylase	PNP	sp|P00491|PNPH_HUMAN Purine nucleoside phosphorylase OS=Homo sapiens OX=9606 GN=PNP PE=1 SV=2	3	5	5	5	1	21.1	32.118	289	0	9.6117	2473400			2911;5580;6311;9733;9871	True;True;True;True;True	3144;6031;6032;6821;10648;10800	57739;110545;110546;126111;204172;204173;204174;207229	81467;149197;149198;149199;169511;276770;276771;276772;276773;280675	81467;149198;169511;276770;280675	284	219
P00492	P00492	Hypoxanthine-guanine phosphoribosyltransferase	HPRT1	sp|P00492|HPRT_HUMAN Hypoxanthine-guanine phosphoribosyltransferase OS=Homo sapiens OX=9606 GN=HPRT1 PE=1 SV=2	1	7	7	7	3	34.9	24.579	218	0	49.838	29921000			7107;7108;8279;8501;9241;9859;9860	True;True;True;True;True;True;True	7785;7786;9044;9284;10097;10784;10785	143657;143658;143659;143660;143661;143662;143663;143664;143665;143666;143667;143668;143669;167212;167213;167214;171785;189298;206906;206907;206908;206909	193447;193448;193449;193450;193451;193452;193453;193454;193455;193456;193457;193458;193459;193460;193461;193462;193463;193464;193465;193466;193467;225234;230898;254837;280232;280233;280234;280235	193449;193459;225234;230898;254837;280232;280234	285	143		1223900
P00558	P00558	Phosphoglycerate kinase 1	PGK1	sp|P00558|PGK1_HUMAN Phosphoglycerate kinase 1 OS=Homo sapiens OX=9606 GN=PGK1 PE=1 SV=3	1	15	15	12	10	44.1	44.614	417	0	161.14	65812000			79;433;488;768;4861;5590;6762;7443;9540;9616;9976;9977;9978;9988;10425	True;True;True;True;True;True;True;True;True;True;True;True;True;True;True	83;467;525;831;5243;6044;7396;8144;10443;10525;10916;10917;10918;10919;10930;11411	2401;2402;2403;2404;10691;10692;11332;11333;11334;11335;11336;11337;11338;11339;11340;11341;16856;16857;95102;95103;95104;95105;95106;95107;95108;95109;95110;95111;95112;95113;95114;110656;110657;110658;110659;110660;110661;110662;135514;150515;150516;150517;150518;197733;197734;197735;197736;197737;199185;208968;208969;208970;208971;208972;208973;208974;209293;209294;209295;209296;209297;209298;…	3797;3798;3799;3800;3801;14622;14623;14624;14625;15577;15578;15579;15580;15581;15582;15583;15584;15585;15586;15587;15588;15589;15590;15591;15592;15593;15594;15595;23432;23433;129586;129587;129588;129589;149301;149302;149303;149304;149305;149306;149307;181986;202665;202666;202667;202668;202669;202670;202671;202672;202673;267715;267716;267717;267718;267719;267720;267721;267722;269612;282457;282458;…	3799;14625;15584;23433;129587;149302;181986;202673;267719;269612;282457;282462;282463;282742;296515	286;287;288;289;290	227;234;240;251;270		1540200						2152100			1556400		799570
P00734;E9PIT3;C9JV37;CON__P00735	P00734;E9PIT3	Prothrombin;Activation peptide fragment 1;Activation peptide fragment 2;Thrombin light chain;Thrombin heavy chain	F2	sp|P00734|THRB_HUMAN Prothrombin OS=Homo sapiens OX=9606 GN=F2 PE=1 SV=2;tr|E9PIT3|E9PIT3_HUMAN Prothrombin OS=Homo sapiens OX=9606 GN=F2 PE=1 SV=1	4	27	27	27	55	53.2	70.036	622	0	323.31	985620000			1738;2469;2536;2652;2688;3368;3850;4217;4893;5182;5183;5223;5290;5369;6946;7856;8066;8067;8186;8357;8513;8859;8984;8985;10310;10636;10769	True;True;True;True;True;True;True;True;True;True;True;True;True;True;True;True;True;True;True;True;True;True;True;True;True;True;True	1848;2655;2726;2856;2894;3638;4165;4548;5277;5278;5279;5600;5601;5641;5711;5798;7600;8587;8588;8817;8818;8940;9128;9298;9674;9817;9818;11287;11640;11783	31630;31631;31632;31633;31634;31635;31636;31637;31638;31639;31640;31641;31642;31643;31644;31645;31646;31647;31648;31649;31650;31651;31652;31653;31654;31655;31656;31657;31658;31659;47974;47975;47976;47977;47978;47979;47980;47981;47982;47983;47984;47985;47986;47987;47988;47989;47990;47991;47992;47993;47994;47995;47996;47997;47998;47999;48000;48001;48002;48003;48004;48005;48006;48007;48008;48009;480…	43877;43878;43879;43880;43881;43882;43883;43884;43885;43886;43887;43888;43889;43890;43891;43892;43893;43894;43895;43896;43897;43898;43899;43900;43901;43902;43903;43904;43905;43906;43907;43908;43909;43910;43911;43912;43913;43914;43915;43916;43917;43918;43919;43920;43921;66646;66647;66648;66649;66650;66651;66652;66653;66654;66655;66656;66657;66658;66659;66660;66661;66662;66663;66664;66665;66666;666…	43881;66646;67650;70817;71940;91729;103708;113129;130667;139535;139536;140175;142737;143788;187562;215294;219356;219371;221778;227003;231168;241516;245242;245264;293828;303351;307808	291;292;293	195;374;380	2096100	1214700	977260		680250	1138600	2691900	1515000		1464300	1280000	2785000	1143600		519910	2356400	1020300	4389100	61473000	1504900	4262100	2272900	4491400	735460
P00738;J3QR68;H0Y300;A0A0C4DGL8;J3QLC9;A0A087WU08;H3BS21;J3KRH2;J3KSV1;J3QQI8;H3BMJ7	P00738;J3QR68;H0Y300;A0A0C4DGL8;J3QLC9;A0A087WU08	Haptoglobin;Haptoglobin alpha chain;Haptoglobin beta chain	HP	sp|P00738|HPT_HUMAN Haptoglobin OS=Homo sapiens OX=9606 GN=HP PE=1 SV=1;tr|J3QR68|J3QR68_HUMAN Haptoglobin (Fragment) OS=Homo sapiens OX=9606 GN=HP PE=1 SV=1;tr|H0Y300|H0Y300_HUMAN Haptoglobin OS=Homo sapiens OX=9606 GN=HP PE=1 SV=4;tr|A0A0C4DGL8|A0A0C4DGL	11	44	44	24	65	76.4	45.205	406	0	323.31	63422000000			916;917;918;1693;1694;3900;4298;4299;4300;4608;4609;5199;5953;5954;5955;5956;6076;6077;6078;6079;6639;6926;7511;7957;8523;8948;8949;8950;8951;8952;9314;9824;10034;10035;10036;10350;10351;10419;10933;10934;10938;11041;11042;11043	True;True;True;True;True;True;True;True;True;True;True;True;True;True;True;True;True;True;True;True;True;True;True;True;True;True;True;True;True;True;True;True;True;True;True;True;True;True;True;True;True;True;True;True	986;987;988;1802;1803;4218;4638;4639;4640;4970;4971;5617;6430;6431;6432;6433;6561;6562;6563;6564;7266;7576;8214;8694;9308;9309;9778;9779;9780;9781;9782;10192;10193;10745;10983;10984;10985;10986;11332;11333;11405;11967;11968;11972;12087;12088;12089;12090	19946;19947;19948;19949;19950;19951;19952;19953;19954;19955;19956;19957;19958;19959;19960;19961;19962;19963;19964;19965;19966;19967;19968;19969;19970;19971;19972;19973;19974;19975;19976;19977;19978;19979;19980;19981;19982;19983;19984;19985;19986;19987;19988;19989;19990;19991;19992;19993;19994;19995;19996;19997;19998;19999;20000;20001;20002;20003;20004;20005;20006;20007;20008;20009;20010;20011;200…	27320;27321;27322;27323;27324;27325;27326;27327;27328;27329;27330;27331;27332;27333;27334;27335;27336;27337;27338;27339;27340;27341;27342;27343;27344;27345;27346;27347;27348;27349;27350;27351;27352;27353;27354;27355;27356;27357;27358;27359;27360;27361;27362;27363;27364;27365;27366;27367;27368;27369;27370;27371;27372;27373;27374;27375;27376;27377;27378;27379;27380;27381;27382;27383;27384;27385;273…	27463;27667;27698;41986;42055;105237;116495;116560;116631;125421;125466;139797;159443;159533;159557;159588;163364;163514;163588;163750;179132;187064;204145;217039;231581;243237;243378;243423;243465;243550;258361;279009;283553;283561;283577;294654;294718;296232;312782;312783;313555;316527;316717;316719	294;295	300;343	73211000	233850000	110110000	158670000	637800000	431160000	371700000	851860000	107810000	402630000	130820000	637650000	162300000	192710000	841890000	63450000	297750000	698720000	168660000	297260000	196060000	437720000	261890000	920190000
P00739;J3KTC3	P00739	Haptoglobin-related protein	HPR	sp|P00739|HPTR_HUMAN Haptoglobin-related protein OS=Homo sapiens OX=9606 GN=HPR PE=2 SV=2	2	33	13	3	65	82.5	39.029	348	0	323.31	5839800000			917;918;1693;1694;3900;4608;4609;5199;5954;5955;5956;6076;6077;6926;7471;7472;7511;7512;7957;8025;8524;8948;8949;8950;9822;9823;10034;10037;10352;10353;10418;10937;11044	False;False;False;False;False;False;False;False;False;False;False;False;False;False;True;True;False;True;False;True;True;False;False;False;True;True;False;True;True;True;True;True;True	987;988;1802;1803;4218;4970;4971;5617;6431;6432;6433;6561;6562;7576;8174;8175;8214;8215;8694;8773;8774;9310;9311;9778;9779;9780;10743;10744;10983;10984;10987;11334;11335;11404;11971;12091;12092	20074;20075;20076;20077;20078;20079;20080;20081;20082;20083;20084;20085;20086;20087;20088;20089;20090;20091;20092;20093;20094;20095;20096;20097;20098;20099;20100;20101;20102;20103;20104;20105;20106;20107;20108;20109;20110;20111;20112;20113;20114;20115;20116;20117;20118;20119;20120;20121;20122;20123;20124;20125;20126;20127;20128;20129;20130;20131;20132;20133;20134;20135;20136;20137;20138;20139;201…	27660;27661;27662;27663;27664;27665;27666;27667;27668;27669;27670;27671;27672;27673;27674;27675;27676;27677;27678;27679;27680;27681;27682;27683;27684;27685;27686;27687;27688;27689;27690;27691;27692;27693;27694;27695;27696;27697;27698;27699;27700;27701;27702;27703;27704;27705;27706;27707;27708;27709;27710;27711;27712;27713;27714;27715;27716;27717;27718;27719;27720;27721;27722;27723;27724;27725;277…	27667;27698;41986;42055;105237;125421;125466;139797;159533;159557;159588;163364;163514;187064;203644;203667;204145;204193;217039;218705;231675;243237;243378;243423;278869;278986;283553;283580;294756;294794;296097;312951;316812	21;22	242;285	32858000	21632000	119850000	131950000	11360000	32893000	34813000	17611000	24862000	65040000	57863000	49692000	58508000	86121000	18627000	62573000	70948000	9327100	15071000	36185000	56503000	42986000	13132000	48578000
P00740	P00740	Coagulation factor IX;Coagulation factor IXa light chain;Coagulation factor IXa heavy chain	F9	sp|P00740|FA9_HUMAN Coagulation factor IX OS=Homo sapiens OX=9606 GN=F9 PE=1 SV=2	1	1	1	1	0	2	51.778	461	0.0076336	2.3524	0			7933	True	8667	160777	216510	216510
P00747;Q5TEH5;A6PVI2;CON__P06868;Q02325	P00747	Plasminogen;Plasmin heavy chain A;Activation peptide;Angiostatin;Plasmin heavy chain A, short form;Plasmin light chain B	PLG	sp|P00747|PLMN_HUMAN Plasminogen OS=Homo sapiens OX=9606 GN=PLG PE=1 SV=2	5	50	48	48	39	73.8	90.568	810	0	323.31	1632400000			653;872;1088;1351;1409;1747;2152;2491;2596;2926;3190;3191;3275;3776;4259;5006;5151;5198;5568;6192;6193;6402;6833;6930;6939;6941;7152;7477;7478;7703;7706;8930;9243;9244;9289;9292;9602;9869;9874;9875;10165;10166;10406;10523;10531;10609;10708;10721;10820;10822	True;True;True;True;True;False;True;True;True;True;True;True;True;True;True;True;True;True;True;True;True;True;True;True;True;True;True;True;True;True;True;True;True;True;True;True;True;True;True;True;True;True;True;True;True;True;True;True;False;True	705;939;1170;1441;1442;1503;1857;2307;2677;2794;3161;3447;3448;3536;3537;4085;4597;5396;5561;5616;6019;6696;6697;6923;7474;7580;7593;7595;7833;8180;8181;8426;8429;9760;10099;10100;10101;10160;10163;10164;10509;10798;10803;10804;11132;11133;11391;11515;11525;11612;11718;11731;11842;11844	14953;19258;19259;19260;19261;19262;19263;19264;19265;19266;19267;19268;19269;19270;19271;19272;23069;23070;23071;23072;23073;23074;23075;25608;25609;25610;25611;25612;26349;26350;26351;26352;26353;26354;26355;26356;26357;26358;26359;26360;26361;26362;26363;31776;31777;31778;31779;40827;40828;40829;40830;40831;40832;40833;40834;40835;40836;40837;40838;40839;40840;40841;40842;48322;48323;50142;501…	21007;26540;26541;26542;26543;26544;26545;26546;26547;26548;26549;26550;26551;26552;26553;26554;26555;26556;26557;32030;32031;32032;32033;32034;32035;35503;35504;35505;35506;35507;36378;36379;36380;36381;36382;36383;36384;36385;36386;36387;36388;36389;36390;36391;36392;36393;36394;36395;36396;36397;36398;44014;44015;44016;44017;56257;56258;56259;56260;56261;56262;56263;56264;56265;56266;56267;670…	21007;26547;32033;35505;36383;44015;56267;67049;69375;81980;88524;88528;89981;102390;115421;134294;137989;139769;149111;166486;166492;171184;184780;187116;187377;187388;195385;203841;203866;210953;210959;242873;254840;254846;257358;257392;269469;280582;280735;280760;288124;288155;296012;300870;300973;302285;306020;306488;308897;308905	296;297;298;299	201;423;604;807	218430	1243100	585730		268340		670620	771940		988140	425570	465000	1378100	549240			630600		82901000	676920	1151800	2297900	372990
P00748	P00748	Coagulation factor XII;Coagulation factor XIIa heavy chain;Beta-factor XIIa part 1;Coagulation factor XIIa light chain	F12	sp|P00748|FA12_HUMAN Coagulation factor XII OS=Homo sapiens OX=9606 GN=F12 PE=1 SV=3	1	5	5	5	1	12.5	67.791	615	0	19.513	29084000			1137;5648;6010;6940;10408	True;True;True;True;True	1221;6104;6490;7594;11393	23533;111444;111445;120132;139596;139597;219261	32689;150168;150169;150170;161447;161448;187384;187385;296017	32689;150168;161447;187385;296017																					4026900
P00918;E5RID5;E5RK37	P00918	Carbonic anhydrase 2	CA2	sp|P00918|CAH2_HUMAN Carbonic anhydrase 2 OS=Homo sapiens OX=9606 GN=CA2 PE=1 SV=2	3	4	4	4	1	26.2	29.246	260	0	14.026	4197400			947;5910;10391;10695	True;True;True;True	1021;6384;11375;11704	20771;20772;20773;117847;219131;219132;225935;225936;225937	28466;28467;28468;28469;158219;158220;295841;295842;305515	28467;158220;295841;305515	300	240
P01008;Q8TCE1;CON__P41361	P01008	Antithrombin-III	SERPINC1	sp|P01008|ANT3_HUMAN Antithrombin-III OS=Homo sapiens OX=9606 GN=SERPINC1 PE=1 SV=1	3	20	20	20	3	50.9	52.602	464	0	323.31	184570000			111;235;613;832;1561;1721;2452;2588;2728;2820;2821;3127;5964;6040;6041;7895;8322;9377;9542;9543	True;True;True;True;True;True;True;True;True;True;True;True;True;True;True;True;True;True;True;True	116;252;665;896;1665;1830;2636;2785;2786;2937;2938;3040;3041;3378;6443;6522;6523;8628;9089;10259;10445;10446;10447	2822;2823;2824;2825;2826;5325;5326;5327;5328;5329;5330;14251;14252;14253;14254;14255;14256;14257;14258;14259;14260;18112;18113;18114;18115;18116;28485;30916;30917;30918;30919;30920;30921;30922;47566;50115;50116;50117;50118;50119;50120;52912;52913;52914;52915;52916;52917;52918;56386;56387;56388;56389;56390;56391;61435;61436;61437;61438;61439;61440;61441;61442;61443;61444;61445;119023;119024;120647…	4284;4285;4286;4287;7504;7505;7506;7507;7508;7509;7510;7511;20038;20039;20040;20041;20042;20043;20044;20045;20046;20047;20048;20049;20050;25156;25157;25158;25159;39357;42591;65935;65936;69342;69343;69344;69345;69346;69347;69348;69349;69350;69351;73376;73377;73378;73379;73380;79682;79683;79684;79685;79686;79687;79688;86521;86522;86523;86524;86525;86526;86527;86528;86529;86530;86531;159918;159919;1…	4286;7508;20044;25156;39357;42591;65935;69348;73377;79682;79685;86529;159919;162452;162453;216081;226350;260101;267725;267727	301;302;303;304;305	121;283;284;370;455							653770												8031600
P01009	P01009	Alpha-1-antitrypsin;Short peptide from AAT	SERPINA1	sp|P01009|A1AT_HUMAN Alpha-1-antitrypsin OS=Homo sapiens OX=9606 GN=SERPINA1 PE=1 SV=3	1	32	32	3	59	65.6	46.736	418	0	323.31	3067400000			937;1992;2014;2440;3004;3068;3953;4867;5138;5152;5615;6029;6150;6197;6298;6299;6409;6410;6411;7186;7428;7429;7790;7940;8505;8729;8730;8921;9209;9754;9755;10529	True;True;True;True;True;True;True;True;True;True;True;True;True;True;True;True;True;True;True;True;True;True;True;True;True;True;True;True;True;True;True;True	1008;2125;2152;2623;3246;3313;4272;4273;4274;5250;5548;5562;6069;6070;6511;6646;6701;6702;6808;6809;6930;6931;6932;7868;8129;8130;8515;8516;8674;9288;9289;9532;9533;9750;10056;10672;10673;11523	20424;20425;20426;20427;20428;20429;20430;20431;20432;20433;20434;20435;20436;20437;20438;20439;20440;20441;20442;20443;20444;20445;20446;20447;20448;20449;20450;20451;20452;20453;20454;20455;20456;20457;20458;20459;20460;20461;20462;20463;20464;20465;20466;20467;20468;20469;20470;20471;20472;20473;20474;20475;37448;37449;37450;37451;37452;37453;37454;37455;37456;37457;37458;37459;37460;37461;374…	28059;28060;28061;28062;28063;28064;28065;28066;28067;28068;28069;28070;28071;28072;28073;28074;28075;28076;28077;28078;28079;28080;28081;28082;28083;28084;28085;28086;28087;28088;28089;28090;28091;28092;28093;28094;28095;28096;28097;28098;28099;28100;28101;28102;28103;51577;51578;51579;51580;51581;51582;51583;51584;51585;51586;51587;51588;51589;51590;51591;51592;51593;51594;51595;51596;51597;515…	28059;51585;52529;65888;83780;85279;106320;129855;137741;138004;149574;162364;165240;166692;169365;169371;171281;171292;171311;196167;202350;202354;213618;216571;230977;238717;238725;242794;253914;277333;277416;300964	0;1;2	250;375;382	4639800	9004000	29605000	2074200	10786000	4841700	7431000	22889000		2123600	4923700	8266700	5791600	3713600	10997000		7575900	17467000	87682000	5877600	16862000	16784000		9299100
P01011;G3V3A0;G3V595;A0A087WY93	P01011;G3V3A0;G3V595	Alpha-1-antichymotrypsin;Alpha-1-antichymotrypsin His-Pro-less	SERPINA3	sp|P01011|AACT_HUMAN Alpha-1-antichymotrypsin OS=Homo sapiens OX=9606 GN=SERPINA3 PE=1 SV=2;tr|G3V3A0|G3V3A0_HUMAN Alpha-1-antichymotrypsin OS=Homo sapiens OX=9606 GN=SERPINA3 PE=1 SV=1;tr|G3V595|G3V595_HUMAN Alpha-1-antichymotrypsin (Fragment) OS=Homo sap	4	14	14	14	22	35.9	47.65	423	0	323.31	341700000			128;440;931;1574;2382;2589;3069;4857;5129;6407;6827;7804;7805;10596	True;True;True;True;True;True;True;True;True;True;True;True;True;True	135;474;475;1002;1678;2560;2787;3314;5239;5536;6928;7467;8530;8531;11599	3309;3310;3311;3312;3313;3314;3315;3316;3317;3318;3319;3320;3321;3322;10753;10754;10755;10756;10757;20388;20389;20390;20391;20392;20393;20394;20395;20396;20397;20398;20399;20400;20401;20402;20403;20404;20405;20406;20407;20408;20409;20410;20411;20412;20413;20414;28662;46363;46364;46365;46366;46367;46368;46369;46370;46371;46372;46373;46374;46375;46376;46377;46378;46379;46380;46381;46382;46383;46384…	5041;5042;5043;5044;5045;5046;5047;5048;5049;5050;5051;5052;5053;5054;5055;5056;14675;14676;14677;14678;14679;14680;28003;28004;28005;28006;28007;28008;28009;28010;28011;28012;28013;28014;28015;28016;28017;28018;28019;28020;28021;28022;28023;28024;28025;28026;28027;28028;28029;28030;28031;28032;28033;28034;28035;28036;28037;28038;28039;28040;28041;28042;28043;28044;39553;64599;64600;64601;64602;6…	5051;14679;28024;39553;64617;69353;85289;129484;137572;171225;184586;213903;213905;302191			337960				233090			1031500										223910	17230000			438810
P01019	P01019	Angiotensinogen;Angiotensin-1;Angiotensin-2;Angiotensin-3;Angiotensin-4;Angiotensin 1-9;Angiotensin 1-7;Angiotensin 1-5;Angiotensin 1-4	AGT	sp|P01019|ANGT_HUMAN Angiotensinogen OS=Homo sapiens OX=9606 GN=AGT PE=1 SV=1	1	17	17	17	54	39.4	53.154	485	0	323.31	521690000			47;143;544;593;1876;3054;5402;5454;5994;7215;7541;8346;8347;9019;9394;9556;10000	True;True;True;True;True;True;True;True;True;True;True;True;True;True;True;True;True	50;151;587;644;1997;3299;5838;5894;6473;7898;8250;9117;9118;9854;10276;10461;10942	980;3473;3474;3475;3476;3477;3478;3479;3480;3481;3482;3483;3484;3485;3486;3487;3488;3489;3490;3491;3492;3493;3494;3495;3496;3497;3498;3499;3500;3501;3502;3503;3504;3505;3506;3507;3508;3509;3510;3511;3512;3513;3514;12288;12289;12290;12291;12292;12293;12294;12295;12296;12297;12298;12299;12300;12301;12302;12303;12304;12305;12306;12307;12308;12309;12310;12311;12312;12313;12314;12315;12316;12317;12318…	1512;5280;5281;5282;5283;5284;5285;5286;5287;5288;5289;5290;5291;5292;5293;5294;5295;5296;5297;5298;5299;5300;5301;5302;5303;5304;5305;5306;5307;5308;5309;5310;5311;5312;5313;5314;5315;5316;5317;5318;5319;5320;5321;5322;5323;5324;5325;5326;5327;5328;5329;5330;5331;5332;5333;5334;5335;5336;5337;5338;5339;5340;5341;5342;5343;5344;16969;16970;16971;16972;16973;16974;16975;16976;16977;16978;16979;169…	1512;5295;17000;18947;48124;84611;144379;145407;161187;196652;205168;226776;226785;247965;260388;267786;282951	306	268		575130	3198100	3968900	1900600			895920	2451100	6066800	4547200	720280	821040	5873600		3855000	3405800	809030	3873600	480390	2980500	6944900		1311900
P01023;F8W7L3;H0YFH1;F5H1E8	P01023	Alpha-2-macroglobulin	A2M	sp|P01023|A2MG_HUMAN Alpha-2-macroglobulin OS=Homo sapiens OX=9606 GN=A2M PE=1 SV=3	4	140	140	123	65	79.6	163.29	1474	0	323.31	250220000000			56;244;245;261;358;386;517;518;519;878;899;994;1782;1783;1827;1828;1858;1859;1920;2015;2016;2229;2566;2679;2680;2775;2887;3118;3119;3132;3133;3157;3418;3566;3578;3579;3824;3825;3826;4026;4199;4200;4201;4297;4345;4346;4347;5023;5025;5136;5218;5272;5281;5282;5659;5660;5805;5806;5839;5972;6135;6136;6296;6297;6327;6328;6445;6446;6606;6633;6634;6678;6679;6977;6978;7219;7234;7249;7338;7367;7368;7395;74…	True;True;True;True;True;True;True;True;True;True;True;True;True;True;True;True;True;True;True;True;True;True;True;True;True;True;True;True;True;True;True;True;True;True;True;True;True;True;True;True;True;True;True;True;True;True;True;True;True;True;True;True;True;True;True;True;True;True;True;True;True;True;True;True;True;True;True;True;True;True;True;True;True;True;True;True;True;True;True;True…	59;261;262;263;280;383;414;557;558;559;945;967;968;1072;1893;1894;1943;1944;1945;1946;1979;1980;2043;2153;2154;2393;2759;2885;2886;2993;3116;3366;3367;3368;3383;3384;3385;3386;3412;3690;3851;3863;3864;4135;4136;4137;4347;4526;4527;4528;4529;4530;4637;4686;4687;4688;5415;5417;5545;5546;5636;5693;5702;5703;6115;6116;6269;6270;6306;6307;6451;6629;6630;6631;6806;6807;6839;6840;6977;6978;6979;6980;698…	1242;1243;1244;1245;1246;1247;1248;1249;1250;1251;1252;1253;1254;1255;1256;1257;1258;1259;1260;1261;1262;1263;1264;1265;1266;1267;1268;1269;1270;1271;1272;1273;1274;1275;1276;1277;1278;1279;1280;1281;1282;1283;1284;1285;1286;1287;1288;1289;1290;1291;1292;1293;1294;1295;1296;1297;1298;1299;1300;1301;1302;1303;1304;1305;1306;1307;1308;1309;1310;1311;1312;1313;1314;1315;1316;1317;1318;1319;1320;1321…					1086800000	1015700000	2193800000	751260000	1251300000	2032900000	1377200000	2390900000	1406800000	1952800000	1397300000	1078800000	2126400000	1432300000	296990000	3331900000	933780000	2139500000	1330700000	1332500000	2348800000	1001400000	1000600000	848260000
P01024;M0QYC8;M0QXZ3;M0R1Q1;O95568	P01024	Complement C3;Complement C3 beta chain;C3-beta-c;Complement C3 alpha chain;C3a anaphylatoxin;Acylation stimulating protein;Complement C3b alpha chain;Complement C3c alpha chain fragment 1;Complement C3dg fragment;Complement C3g fragment;Complement C3d fragment;Complement C3f fragment;Complement C3c alpha chain fragment 2	C3	sp|P01024|CO3_HUMAN Complement C3 OS=Homo sapiens OX=9606 GN=C3 PE=1 SV=2	5	197	197	176	65	91.5	187.15	1663	0	323.31	117650000000			75;76;82;83;115;116;166;199;249;250;274;420;421;646;647;757;941;942;1007;1008;1014;1015;1036;1355;1511;1589;1697;1698;1821;1895;1927;1948;1949;2020;2069;2136;2137;2192;2350;2523;2524;2557;2750;2751;2796;2797;2969;2970;2971;3273;3293;3294;3298;3400;3401;3602;3657;3840;4008;4009;4091;4092;4093;4183;4234;4235;4466;4467;4522;4620;4621;4690;4691;4752;4767;4768;4792;4793;4794;4924;4925;4926;5071;5082;5…	True;True;True;True;True;True;True;True;True;True;True;True;True;True;True;True;True;True;True;True;True;True;True;True;True;True;True;True;True;True;True;True;True;True;True;True;True;True;True;True;True;True;True;True;True;True;True;True;True;True;True;True;True;True;True;True;True;True;True;True;True;True;True;True;True;True;True;True;True;True;True;True;True;True;True;True;True;True;True;True…	78;79;86;87;120;121;175;212;267;268;293;294;452;453;698;699;820;1014;1015;1086;1087;1093;1094;1115;1446;1610;1693;1806;1807;1934;1935;2016;2050;2076;2077;2078;2079;2158;2215;2290;2291;2354;2525;2713;2714;2748;2962;2963;3016;3017;3210;3211;3212;3533;3557;3558;3562;3671;3672;3888;3889;3950;4151;4152;4329;4330;4414;4415;4416;4508;4509;4510;4569;4570;4815;4816;4875;4983;4984;4985;4986;5061;5062;5126;…	2195;2196;2197;2198;2199;2200;2201;2202;2203;2204;2205;2206;2207;2208;2209;2210;2211;2212;2213;2214;2215;2216;2217;2218;2219;2220;2221;2222;2223;2224;2225;2226;2227;2228;2229;2230;2231;2232;2233;2234;2235;2236;2237;2238;2239;2240;2241;2242;2243;2244;2245;2246;2247;2248;2249;2250;2251;2252;2253;2254;2255;2256;2257;2258;2259;2260;2261;2262;2263;2264;2265;2266;2267;2268;2269;2270;2271;2272;2273;2274…					217080000	269260000	186580000	339050000	221600000	191130000	105990000	207520000	238570000	221320000	167070000	213540000	192430000	163420000	15967000	254980000	173220000	289530000	1765400000	218870000	542040000	176010000	257230000	270490000
P01031;CON__Q1A7A4	P01031	Complement C5;Complement C5 beta chain;Complement C5 alpha chain;C5a anaphylatoxin;Complement C5 alpha chain	C5	sp|P01031|CO5_HUMAN Complement C5 OS=Homo sapiens OX=9606 GN=C5 PE=1 SV=4	2	87	87	87	62	63	188.3	1676	0	323.31	3662600000			222;252;528;565;859;1043;1201;1431;1648;1719;1933;1951;2038;2197;2251;2329;2409;2501;2515;2542;2543;2651;2684;2685;2795;3109;3142;3212;3213;3446;3553;3630;3986;4393;4395;4450;4692;4845;4891;4973;4997;5095;5201;5262;5717;5922;6026;6164;6560;6575;6601;6626;6701;7310;7498;7499;7500;7619;7693;7808;8026;8299;8529;8788;8900;9024;9025;9196;9219;9388;9406;9613;9737;9746;10169;10220;10290;10485;10486;1056…	True;True;True;True;True;True;True;True;True;True;True;True;True;True;True;True;True;True;True;True;True;True;True;True;True;True;True;True;True;True;True;True;True;True;True;True;True;True;True;True;True;True;True;True;True;True;True;True;True;True;True;True;True;True;True;True;True;True;True;True;True;True;True;True;True;True;True;True;True;True;True;True;True;True;True;True;True;True;True;True…	239;270;568;611;925;1123;1285;1526;1527;1756;1828;2056;2081;2178;2179;2359;2418;2419;2503;2590;2591;2688;2704;2732;2733;2855;2890;2891;3015;3356;3396;3397;3470;3471;3720;3838;3923;4307;4737;4739;4799;5063;5225;5275;5363;5387;5499;5619;5682;6178;6396;6508;6661;6662;7153;7154;7177;7178;7218;7219;7253;7331;8002;8201;8202;8203;8335;8416;8536;8537;8775;9064;9316;9596;9724;9859;9860;10041;10067;10270;1…	5181;5182;5183;5184;5185;5186;5187;5699;5700;5701;5702;5703;5704;5705;5706;5707;5708;5709;5710;5711;5712;5713;5714;5715;5716;5717;5718;5719;5720;5721;5722;5723;5724;5725;5726;5727;5728;5729;5730;5731;5732;5733;5734;5735;5736;5737;5738;5739;5740;5741;5742;5743;5744;5745;5746;5747;5748;5749;5750;5751;5752;5753;5754;5755;5756;5757;5758;5759;5760;5761;5762;5763;5764;5765;5766;5767;5768;5769;5770;5771…	7324;7325;7326;7327;7328;7329;7330;7331;7332;7333;8100;8101;8102;8103;8104;8105;8106;8107;8108;8109;8110;8111;8112;8113;8114;8115;8116;8117;8118;8119;8120;8121;8122;8123;8124;8125;8126;8127;8128;8129;8130;8131;8132;8133;8134;8135;8136;8137;8138;8139;8140;8141;8142;8143;8144;8145;8146;8147;8148;16447;16448;16449;16450;16451;16452;16453;16454;16455;16456;16457;16458;16459;17522;17523;17524;17525;17…	7329;8142;16450;17527;26070;31240;33495;36520;41288;42545;49283;50437;53681;58369;60112;63624;65103;67303;67420;67710;67722;70807;71912;71926;79130;86120;87342;89028;89033;92517;96274;98432;106589;119851;119878;121059;127319;129315;130651;132525;133251;136901;139811;141679;151998;158659;162321;165808;177357;177782;178070;178895;179985;198472;204100;204103;204109;207954;210668;214053;218733;225623…	349;350;351;352;353;354;355;356;357;358;359	117;173;287;291;534;827;859;1247;1311;1424;1535	2558800	7487200	6388500	7051300	9878400	6289300	12273000	9508100	6878300	11343000	4679400	3458900	6288600	6778400		6608300	1847300	6526200	64678000	2618800	14262000	5291300	4745800	3027100
P01034	P01034	Cystatin-C	CST3	sp|P01034|CYTC_HUMAN Cystatin-C OS=Homo sapiens OX=9606 GN=CST3 PE=1 SV=1	1	11	11	11	0	63	15.799	146	0	44.277	481750000			221;457;458;4972;5197;6322;6323;7441;7700;7701;9347	True;True;True;True;True;True;True;True;True;True;True	237;238;492;493;5362;5615;6832;6833;6834;6835;8142;8423;8424;10228	5170;5171;5172;5173;5174;5175;5176;5177;5178;5179;5180;10933;10934;10935;10936;10937;10938;10939;10940;10941;10942;10943;97447;102633;102634;126523;126524;126525;126526;126527;126528;126529;126530;126531;126532;126533;126534;126535;126536;126537;126538;126539;126540;126541;126542;126543;150507;150508;156503;156504;156505;156506;156507;156508;156509;156510;156511;156512;156513;156514;192465;192466…	7307;7308;7309;7310;7311;7312;7313;7314;7315;7316;7317;7318;7319;7320;7321;7322;7323;14985;14986;14987;14988;14989;14990;14991;14992;14993;14994;14995;14996;14997;14998;14999;15000;15001;15002;132514;139765;139766;139767;139768;170102;170103;170104;170105;170106;170107;170108;170109;170110;170111;170112;170113;170114;170115;170116;202650;202651;202652;202653;210853;210854;210855;210856;210857;210…	7307;14994;14998;132514;139767;170105;170116;202651;210853;210858;259879	360;361;362	40;67;136
P01042	P01042	Kininogen-1;Kininogen-1 heavy chain;T-kinin;Bradykinin;Lysyl-bradykinin;Kininogen-1 light chain;Low molecular weight growth-promoting factor	KNG1	sp|P01042|KNG1_HUMAN Kininogen-1 OS=Homo sapiens OX=9606 GN=KNG1 PE=1 SV=2	1	18	18	18	24	29.3	71.957	644	0	208.02	268830000			895;1722;2297;2527;2981;3581;4350;4351;5127;5271;5627;5628;7676;9462;9463;9494;10753;10914	True;True;True;True;True;True;True;True;True;True;True;True;True;True;True;True;True;True	962;1831;2468;2717;3222;3866;4691;4692;5534;5692;6082;6083;8399;10352;10353;10391;11765;11946	19619;30923;30924;30925;30926;30927;44632;48776;48777;48778;48779;59007;59008;59009;59010;69560;69561;69562;69563;69564;86531;86532;100793;100794;100795;100796;100797;100798;100799;100800;104759;111065;111066;111067;111068;111069;111070;111071;111072;111073;111074;111075;111076;111077;111078;111079;111080;111081;156102;156103;156104;156105;156106;156107;156108;156109;156110;156111;156112;195714;1…	26985;42592;42593;42594;42595;42596;42597;42598;42599;61869;67570;67571;83200;97118;97119;97120;97121;119036;119037;119038;119039;137560;137561;137562;137563;137564;137565;137566;137567;137568;137569;137570;142034;149712;149713;149714;149715;149716;149717;149718;149719;149720;149721;149722;149723;149724;149725;149726;149727;149728;149729;149730;149731;149732;210478;210479;210480;210481;210482;265…	26985;42598;61869;67570;83200;97121;119036;119037;137562;142034;149716;149727;210482;265148;265170;266425;307496;312594							873900		1068100			885770				1365900	3867900		2827200	1310600	11853000	1609000		2326200		2004200
P01137	P01137	Transforming growth factor beta-1;Latency-associated peptide	TGFB1	sp|P01137|TGFB1_HUMAN Transforming growth factor beta-1 proprotein OS=Homo sapiens OX=9606 GN=TGFB1 PE=1 SV=2	1	3	3	3	1	11.8	44.341	390	0.001287	4.3517	9351500			1861;5747;9697	True;True;True	1982;6209;10610	34648;34649;34650;34651;34652;34653;34654;34655;34656;34657;34658;34659;113652;113653;202315	47884;47885;152814;152815;274428;274429	47884;152815;274428
P01344	P01344	Insulin-like growth factor II;Insulin-like growth factor II;Insulin-like growth factor II Ala-25 Del;Preptin	IGF2	sp|P01344|IGF2_HUMAN Insulin-like growth factor II OS=Homo sapiens OX=9606 GN=IGF2 PE=1 SV=1	1	1	1	1	0	8.9	20.14	180	0	19.049	410890			7961	True	8699	161454	217448	217448
P01591;D6RD17;D6RHJ6;C9JA05	P01591;D6RD17;D6RHJ6	Immunoglobulin J chain	IGJ;JCHAIN	sp|P01591|IGJ_HUMAN Immunoglobulin J chain OS=Homo sapiens OX=9606 GN=JCHAIN PE=1 SV=4;tr|D6RD17|D6RD17_HUMAN Immunoglobulin J chain (Fragment) OS=Homo sapiens OX=9606 GN=JCHAIN PE=1 SV=8;tr|D6RHJ6|D6RHJ6_HUMAN Immunoglobulin J chain (Fragment) OS=Homo sap	4	18	18	18	65	71.7	18.098	159	0	323.31	34527000000			1065;1066;1473;3277;3278;4552;4553;4561;4909;4910;4998;4999;6600;6807;8604;8605;9359;9360	True;True;True;True;True;True;True;True;True;True;True;True;True;True;True;True;True;True	1146;1147;1571;3539;3540;4908;4909;4917;5295;5296;5388;5389;7216;7217;7445;9393;9394;10240;10241	22795;22796;22797;22798;22799;22800;22801;22802;22803;22804;22805;22806;22807;22808;22809;22810;22811;22812;22813;22814;22815;22816;22817;22818;22819;22820;22821;22822;22823;22824;22825;22826;22827;22828;22829;22830;22831;22832;22833;22834;22835;22836;22837;22838;22839;22840;22841;22842;22843;22844;22845;22846;22847;22848;22849;22850;22851;22852;22853;22854;22855;22856;22857;22858;22859;22860;228…	31445;31446;31447;31448;31449;31450;31451;31452;31453;31454;31455;31456;31457;31458;31459;31460;31461;31462;31463;31464;31465;31466;31467;31468;31469;31470;31471;31472;31473;31474;31475;31476;31477;31478;31479;31480;31481;31482;31483;31484;31485;31486;31487;31488;31489;31490;31491;31492;31493;31494;31495;31496;31497;31498;31499;31500;31501;31502;31503;31504;31505;31506;31507;31508;31509;31510;315…	31758;31872;36972;90082;90201;123876;123899;124024;130869;130912;133624;134240;178057;184173;233367;233458;259948;260009	363	146	81835000	173350000	444930000	383010000	170090000	224600000	165650000	89301000	151750000	237730000	273990000	229910000	133440000	214540000	58268000	139350000	615320000	71414000	51312000	168080000	224540000	344780000	175470000	571970000
P01599	P01599	Ig kappa chain V-I region Gal		sp|P01599|KV117_HUMAN Immunoglobulin kappa variable 1-17 OS=Homo sapiens OX=9606 GN=IGKV1-17 PE=1 SV=2	1	5	5	2	21	26.5	12.778	117	0	247.6	355530000			5700;6663;6664;6665;7794	True;True;True;True;True	6158;7291;7292;7293;8520	112651;112652;112653;112654;112655;112656;112657;112658;112659;112660;112661;112662;112663;112664;112665;112666;112667;112668;112669;112670;112671;112672;112673;112674;112675;112676;112677;112678;112679;112680;112681;112682;112683;112684;112685;112686;112687;134027;134028;134029;134030;134031;134032;134033;134034;134035;134036;134037;134038;134039;134040;134041;134042;134043;134044;134045;134046;…	151729;151730;151731;151732;151733;151734;151735;151736;151737;151738;151739;151740;151741;151742;151743;151744;151745;151746;151747;151748;151749;151750;151751;151752;151753;151754;151755;151756;151757;151758;151759;151760;151761;151762;151763;151764;151765;151766;151767;151768;151769;151770;151771;151772;151773;151774;151775;151776;151777;151778;151779;151780;151781;151782;179371;179372;179373;…	151739;179371;179387;179401;213639				3229000	2079800									2082700		3913600			8090800		1870400		4328000	1903300		6024600
P01601	P01601	Ig kappa chain V-I region HK101		sp|P01601|KVD16_HUMAN Immunoglobulin kappa variable 1D-16 OS=Homo sapiens OX=9606 GN=IGKV1D-16 PE=3 SV=2	1	4	3	3	1	31.6	12.73	117	0	9.748	42813000			776;777;778;8387	False;True;True;True	839;840;841;9160	16917;16918;16919;16920;169721;169722;169723;169724;169725;169726;169727;169728;169729;169730;169731;169732;169733;169734;169735;169736;169737;169738;169739;169740;169741;169742;169743;169744;169745	23493;23494;23495;23496;23497;228173;228174;228175;228176;228177;228178;228179;228180;228181;228182;228183;228184;228185;228186;228187;228188;228189;228190;228191;228192;228193;228194	23493;23494;23496;228188					8786100
[truncated: 515 more rows]
[truncated: 42 more columns]

## Sheet: Tabelle3
		C: DP Modification				C: DP Modification
		Acetaldehyde	#REF!			Acetaldehyde	#REF!
		Acetylation	#REF!			Acetylation	#REF!
		Arg10	#REF!			Arg10	#REF!
		Arg6	#REF!			Arg6	#REF!
		Carbamidomethyl	#REF!			Carbamidomethyl	#REF!
[truncated: 2,773 more rows]
