# Supplementary material for: Huntington disease alters the actionable information in plasma extracellular vesicles
Source: Clin Transl Med. 2024 Jan 9;14(1):e1525. doi: 10.1002/ctm2.1525 (PMC10775183; doi:10.1002/ctm2.1525)
Supplement: Supplementary file 4 — Supporting Information [file CTM2-14-e1525-s001.xlsx]

## Sheet: pre-control
logFC	AveExpr	sca.t	sca.P.Value	sca.adj.pval	Protein_IDs	Majority_protein_IDs	Majority_protein_IDs_edit	Protein_names	Gene_names	Gene_name_edit	Fasta_headers	Number_of_proteins	Peptides	Razor_._unique_peptides	Unique_peptides	identification_count_samples	Sequence_coverage_...	Mol._weight_.kDa.	Sequence_length	Q.value	Score	Intensity	Only_identified_by_site	Potential_contaminant	Peptide_IDs	Peptide_is_razor	Mod._peptide_IDs	Evidence_IDs	MS.MS_IDs	Best_MS.MS	Oxidation_.M._site_IDs	Oxidation_.M._site_positions
-0.706967	23.5017	-4.48267	3.13877e-05	0.00495925	Q5T985;P19823;Q5T987;CON__Q9TRI1	Q5T985;P19823	Q5T985	Inter-alpha-trypsin inhibitor heavy chain H2	ITIH2	ITIH2	tr|Q5T985|Q5T985_HUMAN Inter-alpha-trypsin inhibitor heavy chain H2 OS=Homo sapiens OX=9606 GN=ITIH2 PE=1 SV=1;sp|P19823|ITIH2_HUMAN Inter-alpha-trypsin inhibitor heavy chain H2 OS=Homo sapiens OX=9606 GN=ITIH2 PE=1 SV=2	4	32	32	32	0	40	105.21	935	0	323.31	3092800000			165;279;362;2533;2655;2656;3018;3295;4176;4736;4939;4940;4944;5050;5150;6167;6387;6523;6666;6789;7104;7125;7727;7800;8275;8596;8597;8973;9116;9495;10142;10428	True;True;True;True;True;True;True;True;True;True;True;True;True;True;True;True;True;True;True;True;True;True;True;True;True;True;True;True;True;True;True;True	174;299;387;2723;2860;2861;3260;3559;4501;5110;5328;5329;5334;5446;5560;6668;6906;7100;7101;7294;7427;7782;7803;8450;8526;9039;9040;9383;9384;9385;9386;9805;9957;10392;11106;11414	3967;3968;3969;3970;3971;3972;3973;3974;3975;3976;3977;3978;3979;3980;3981;3982;3983;3984;3985;3986;3987;3988;3989;3990;3991;3992;3993;3994;3995;3996;3997;3998;3999;4000;4001;4002;4003;4004;4005;4006;4007;7531;7532;7533;7534;7535;7536;7537;7538;7539;7540;7541;7542;7543;7544;7545;7546;7547;7548;7549;7550;7551;7552;7553;7554;7555;7556;7557;7558;7559;7560;7561;7562;7563;7564;7565;7566;7567;7568;7569…	5980;5981;5982;5983;5984;5985;5986;5987;5988;5989;5990;5991;5992;5993;5994;5995;5996;5997;5998;5999;6000;6001;6002;6003;6004;6005;6006;6007;6008;6009;6010;6011;6012;6013;6014;6015;6016;6017;6018;6019;6020;6021;6022;6023;6024;6025;6026;6027;6028;6029;6030;6031;6032;6033;6034;6035;10229;10230;10231;10232;10233;10234;10235;10236;10237;10238;10239;10240;10241;10242;10243;10244;10245;10246;10247;10248…	5988;10285;11714;67643;70826;70898;84323;90863;111554;127949;131726;131747;131797;134851;137956;165864;171054;176047;179406;182468;193432;194459;211868;213890;225222;233297;233329;244939;250998;266431;287141;296528	630;631;632;633	151;442;604;628
1.19492	23.5319	4.03603	0.000148276	0.0100875	Q08380;K7EP36;K7ESM3;K7EKQ5;K7ERZ6;K7EJD3;K7ES75;K7EN99;K7EJY8;K7EQT9	Q08380	Q08380	Galectin-3-binding protein	LGALS3BP	LGALS3BP	sp|Q08380|LG3BP_HUMAN Galectin-3-binding protein OS=Homo sapiens OX=9606 GN=LGALS3BP PE=1 SV=1	10	39	39	39	0	56.6	65.33	585	0	323.31	12332000000			21;22;533;755;756;901;902;1141;1797;2494;3863;4380;4951;4952;4953;5224;5232;5303;7754;7766;7767;7891;8020;8021;8181;8182;8553;8678;8679;8698;9098;9213;9675;10275;10995;10996;10997;11070;11071	True;True;True;True;True;True;True;True;True;True;True;True;True;True;True;True;True;True;True;True;True;True;True;True;True;True;True;True;True;True;True;True;True;True;True;True;True;True;True	21;22;23;24;574;575;818;819;971;972;1225;1908;2680;4180;4722;5341;5342;5343;5642;5650;5725;8479;8491;8492;8624;8764;8765;8935;8936;9340;9478;9479;9501;9938;10060;10585;11250;12037;12038;12039;12121;12122	393;394;395;396;397;398;399;400;401;402;403;404;405;406;407;408;409;410;411;412;413;414;415;416;417;418;419;420;421;422;423;424;425;426;427;428;429;430;431;432;433;12051;12052;12053;12054;12055;12056;12057;12058;12059;12060;12061;12062;12063;12064;12065;12066;12067;12068;12069;12070;12071;12072;12073;12074;12075;12076;12077;12078;12079;12080;12081;12082;12083;12084;12085;12086;12087;12088;12089;1…	649;650;651;652;653;654;655;656;657;658;659;660;661;662;663;664;665;666;667;668;669;670;671;672;673;674;675;676;677;678;679;680;681;682;683;684;685;686;687;688;689;690;691;692;693;694;695;696;697;698;699;700;701;702;703;704;705;706;707;708;709;710;711;712;713;714;715;716;717;718;719;16512;16513;16514;16515;16516;16517;16518;16519;16520;16521;16522;16523;16524;16525;16526;16527;16528;16529;16530;1…	710;717;16574;23260;23351;27151;27203;32702;45224;67109;104078;119724;132203;132319;132324;140211;140536;142876;212443;213078;213139;216061;218605;218666;221736;221738;232603;236819;236821;237949;250100;254174;273028;291357;315349;315471;315486;317910;318002	724;725	87;524
0.582365	31.2993	3.96011	0.000191535	0.0100875	P02671;A0A087WUA0	P02671	P02671	Fibrinogen alpha chain;Fibrinopeptide A;Fibrinogen alpha chain	FGA	FGA	sp|P02671|FIBA_HUMAN Fibrinogen alpha chain OS=Homo sapiens OX=9606 GN=FGA PE=1 SV=2	2	120	120	117	0	80.8	94.972	866	0	323.31	483960000000			557;684;685;1532;1533;1795;1862;1919;1930;1931;1945;1946;2072;2073;2428;2429;2646;2647;2700;2701;2745;2746;2758;2759;2779;2780;3305;3378;3379;3380;3482;3560;3561;3696;3697;3698;3878;3879;3888;3889;3890;4202;4203;4236;4237;4240;4241;4465;4665;4765;5248;5528;5728;6376;6430;6431;6432;6472;6473;6519;6520;6521;6522;6911;6922;6953;6954;6967;6968;7026;7027;7028;7126;7182;7193;7203;7204;7205;7226;7227;72…	True;True;True;True;True;True;True;True;True;True;True;True;True;True;True;True;True;True;True;True;True;True;True;True;True;True;True;True;True;True;True;True;True;True;True;True;True;True;True;True;True;True;True;True;True;True;True;True;True;True;True;True;True;True;True;True;True;True;True;True;True;True;True;True;True;True;True;True;True;True;True;True;True;True;True;True;True;True;True;True…	601;602;603;740;741;742;1633;1634;1906;1983;2042;2053;2054;2071;2072;2073;2074;2218;2219;2611;2612;2850;2851;2908;2909;2955;2956;2957;2958;2970;2971;2972;2973;2974;2997;2998;3569;3648;3649;3650;3758;3845;3846;3992;3993;3994;4196;4197;4206;4207;4208;4531;4532;4533;4571;4572;4575;4576;4577;4814;5035;5140;5666;5979;6189;6895;6953;6954;6955;6956;6957;6958;7019;7020;7021;7092;7093;7094;7095;7096;7097;…	12487;12488;12489;12490;12491;12492;12493;12494;12495;12496;12497;12498;12499;12500;12501;12502;12503;12504;12505;12506;12507;12508;12509;12510;12511;12512;12513;12514;12515;12516;12517;12518;12519;12520;12521;12522;12523;12524;12525;12526;12527;12528;12529;12530;12531;12532;12533;12534;12535;12536;12537;12538;12539;12540;12541;12542;12543;12544;12545;12546;12547;12548;12549;12550;12551;12552;125…
0.896458	22.5814	3.35786	0.00139577	0.0551327	P01009	P01009	P01009	Alpha-1-antitrypsin;Short peptide from AAT	SERPINA1	SERPINA1	sp|P01009|A1AT_HUMAN Alpha-1-antitrypsin OS=Homo sapiens OX=9606 GN=SERPINA1 PE=1 SV=3	1	32	32	3	0	65.6	46.736	418	0	323.31	3067400000			937;1992;2014;2440;3004;3068;3953;4867;5138;5152;5615;6029;6150;6197;6298;6299;6409;6410;6411;7186;7428;7429;7790;7940;8505;8729;8730;8921;9209;9754;9755;10529	True;True;True;True;True;True;True;True;True;True;True;True;True;True;True;True;True;True;True;True;True;True;True;True;True;True;True;True;True;True;True;True	1008;2125;2152;2623;3246;3313;4272;4273;4274;5250;5548;5562;6069;6070;6511;6646;6701;6702;6808;6809;6930;6931;6932;7868;8129;8130;8515;8516;8674;9288;9289;9532;9533;9750;10056;10672;10673;11523	20424;20425;20426;20427;20428;20429;20430;20431;20432;20433;20434;20435;20436;20437;20438;20439;20440;20441;20442;20443;20444;20445;20446;20447;20448;20449;20450;20451;20452;20453;20454;20455;20456;20457;20458;20459;20460;20461;20462;20463;20464;20465;20466;20467;20468;20469;20470;20471;20472;20473;20474;20475;37448;37449;37450;37451;37452;37453;37454;37455;37456;37457;37458;37459;37460;37461;374…	28059;28060;28061;28062;28063;28064;28065;28066;28067;28068;28069;28070;28071;28072;28073;28074;28075;28076;28077;28078;28079;28080;28081;28082;28083;28084;28085;28086;28087;28088;28089;28090;28091;28092;28093;28094;28095;28096;28097;28098;28099;28100;28101;28102;28103;51577;51578;51579;51580;51581;51582;51583;51584;51585;51586;51587;51588;51589;51590;51591;51592;51593;51594;51595;51596;51597;515…	28059;51585;52529;65888;83780;85279;106320;129855;137741;138004;149574;162364;165240;166692;169365;169371;171281;171292;171311;196167;202350;202354;213618;216571;230977;238717;238725;242794;253914;277333;277416;300964	0;1;2	250;375;382
-0.457786	21.7517	-3.26802	0.00178521	0.0564127	P02760;S4R471;S4R3Y4	P02760;S4R471	P02760	Protein AMBP;Alpha-1-microglobulin;Inter-alpha-trypsin inhibitor light chain;Trypstatin	AMBP	AMBP	sp|P02760|AMBP_HUMAN Protein AMBP OS=Homo sapiens OX=9606 GN=AMBP PE=1 SV=1;tr|S4R471|S4R471_HUMAN Protein AMBP (Fragment) OS=Homo sapiens OX=9606 GN=AMBP PE=1 SV=1	3	12	12	12	0	40.9	38.999	352	0	233.57	646800000			230;1437;2208;2672;2774;3424;5035;5081;9452;10382;10383;10635	True;True;True;True;True;True;True;True;True;True;True;True	247;1533;2370;2371;2877;2992;3697;5427;5428;5429;5484;10341;11364;11365;11366;11367;11639	5232;5233;5234;5235;5236;5237;5238;5239;5240;5241;5242;5243;5244;5245;5246;5247;5248;5249;5250;5251;5252;5253;5254;5255;5256;5257;5258;5259;5260;5261;5262;5263;5264;5265;5266;5267;5268;5269;5270;5271;5272;5273;5274;5275;5276;5277;5278;5279;5280;5281;5282;5283;5284;5285;5286;5287;5288;5289;5290;5291;5292;5293;5294;26489;26490;26491;26492;26493;26494;26495;26496;26497;26498;26499;26500;26501;26502;…	7373;7374;7375;7376;7377;7378;7379;7380;7381;7382;7383;7384;7385;7386;7387;7388;7389;7390;7391;7392;7393;7394;7395;7396;7397;7398;7399;7400;7401;7402;7403;7404;7405;7406;7407;7408;7409;7410;7411;7412;7413;7414;7415;7416;7417;7418;7419;7420;7421;7422;7423;7424;7425;7426;7427;7428;7429;7430;7431;7432;7433;7434;7435;7436;7437;7438;7439;7440;7441;7442;7443;7444;7445;7446;7447;7448;7449;7450;7451;7452…	7462;36574;58451;71016;78276;92303;134651;136710;263481;295771;295806;303320	432;433;434	182;241;243
-0.619401	22.4804	-3.18	0.00227509	0.0571894	P19827;F8WAS2;H7C0N0;CON__Q0VCM5;H7C5I0	P19827	P19827	Inter-alpha-trypsin inhibitor heavy chain H1	ITIH1	ITIH1	sp|P19827|ITIH1_HUMAN Inter-alpha-trypsin inhibitor heavy chain H1 OS=Homo sapiens OX=9606 GN=ITIH1 PE=1 SV=3	5	32	32	32	0	44.3	101.39	911	0	323.31	1942600000			34;149;150;2606;2690;2806;3506;3586;3595;3729;3868;3915;4604;4935;4964;5070;5404;6388;6771;7218;7244;7295;7514;7697;7853;8834;8835;8836;9231;10167;10302;10303	True;True;True;True;True;True;True;True;True;True;True;True;True;True;True;True;True;True;True;True;True;True;True;True;True;True;True;True;True;True;True;True	36;157;158;2804;2897;3026;3785;3871;3872;3881;4026;4027;4028;4185;4233;4965;4966;5324;5354;5469;5840;6907;7408;7409;7902;7931;7986;8217;8420;8584;9647;9648;9649;10080;11134;11279;11280	575;576;577;578;579;580;581;582;583;584;585;586;587;588;589;590;591;592;593;594;595;596;597;598;599;600;601;602;603;604;605;606;607;608;609;610;611;612;613;614;615;616;617;618;619;620;621;622;623;624;625;626;627;628;629;630;631;632;633;634;635;3789;3790;3791;3792;3793;3794;3795;3796;3797;3798;3799;3800;3801;3802;3803;3804;3805;3806;3807;3808;3809;3810;3811;3812;3813;3814;3815;3816;3817;3818;3819;…	879;880;881;882;883;884;885;886;887;888;889;890;891;892;893;894;895;896;897;898;899;900;901;902;903;904;905;906;907;908;909;910;911;912;913;914;915;916;917;918;919;920;921;922;923;924;925;926;927;928;929;930;931;932;933;934;935;936;5747;5748;5749;5750;5751;5752;5753;5754;5755;5756;5757;5758;5759;5760;5761;5762;5763;5764;5765;5766;5767;5768;5769;5770;5771;5772;5773;5774;5775;5776;5777;5778;5779;57…	912;5757;5780;69429;72008;79513;94311;97607;97681;101556;104167;105511;124975;131666;132410;136484;144431;171092;182312;196671;197525;198205;204206;210787;215177;241093;241153;241163;254544;288168;292858;292863	634;635;636	322;614;636
-1.00219	22.7168	-3.17291	0.00276177	0.0571894	O95445;Q5SRP5	O95445;Q5SRP5	O95445	Apolipoprotein M	APOM	APOM	sp|O95445|APOM_HUMAN Apolipoprotein M OS=Homo sapiens OX=9606 GN=APOM PE=1 SV=2;tr|Q5SRP5|Q5SRP5_HUMAN Apolipoprotein M OS=Homo sapiens OX=9606 GN=APOM PE=1 SV=1	2	9	9	9	0	61.7	21.253	188	0	138.46	387480000			238;1432;2234;2275;5266;6516;8435;8960;10552	True;True;True;True;True;True;True;True;True	255;1528;2398;2399;2445;5686;7088;9210;9792;11548	5343;5344;5345;5346;5347;5348;5349;5350;5351;5352;5353;5354;5355;5356;5357;5358;5359;5360;5361;5362;5363;5364;5365;5366;5367;5368;5369;5370;5371;5372;5373;5374;5375;5376;5377;5378;5379;5380;5381;5382;5383;5384;5385;5386;5387;5388;5389;5390;5391;5392;5393;5394;5395;5396;5397;5398;5399;5400;26459;42968;42969;42970;42971;42972;44087;44088;44089;44090;44091;44092;44093;44094;44095;44096;44097;44098;4…	7523;7524;7525;7526;7527;7528;7529;7530;7531;7532;7533;7534;7535;7536;7537;7538;7539;7540;7541;7542;7543;7544;7545;7546;7547;7548;7549;7550;7551;7552;7553;7554;7555;7556;7557;7558;7559;7560;7561;7562;7563;7564;7565;7566;7567;7568;7569;7570;7571;7572;7573;7574;7575;7576;7577;7578;7579;7580;7581;7582;7583;36521;59621;59622;59623;59624;59625;59626;59627;59628;59629;59630;61154;61155;61156;61157;6115…	7530;36521;59622;61160;141941;175423;228617;244223;301297	274	80
0.48228	28.7153	3.09824	0.00289567	0.0571894	P04003;A6PVY5;F2Z2V7;CON__Q28065	P04003	P04003	C4b-binding protein alpha chain	C4BPA	C4BPA	sp|P04003|C4BPA_HUMAN C4b-binding protein alpha chain OS=Homo sapiens OX=9606 GN=C4BPA PE=1 SV=2	4	60	60	60	0	79.6	67.033	597	0	323.31	71863000000			454;1126;1128;1129;1184;1185;1358;1924;2213;2232;2233;2984;3136;3182;3929;4017;4077;4255;4324;4817;5171;5172;5175;5225;5893;5894;5895;5925;5926;6111;6154;6155;6433;6434;6435;6754;6759;6884;7174;7242;7243;7605;7606;7607;7609;7795;8254;8255;8583;8916;9069;9324;9498;9499;9500;10580;10581;10616;10954;11005	True;True;True;True;True;True;True;True;True;True;True;True;True;True;True;True;True;True;True;True;True;True;True;True;True;True;True;True;True;True;True;True;True;True;True;True;True;True;True;True;True;True;True;True;True;True;True;True;True;True;True;True;True;True;True;True;True;True;True;True	489;1208;1210;1211;1268;1269;1449;2047;2376;2396;2397;3225;3389;3439;4247;4338;4399;4593;4665;5194;5586;5587;5588;5589;5592;5643;6363;6364;6365;6366;6367;6368;6401;6402;6604;6651;6652;6959;6960;6961;6962;6963;6964;7388;7393;7527;7856;7929;7930;8319;8320;8321;8323;8521;9016;9017;9370;9743;9907;10203;10395;10396;10397;11580;11581;11619;11988;12047	10921;10922;10923;10924;10925;10926;10927;10928;10929;10930;23258;23259;23260;23261;23262;23263;23266;23267;23268;23269;23270;23271;23272;23273;23274;23275;23276;23277;23278;23279;23280;23281;23282;23283;23284;23285;23286;23287;23288;23289;23290;23291;23292;23293;23294;23295;23296;23297;23298;23299;23300;23301;23302;23303;23304;23305;23306;23307;23308;23309;23310;23311;23312;23313;23314;23315;233…	14977;14978;14979;14980;14981;14982;32231;32232;32233;32234;32235;32236;32237;32238;32240;32241;32242;32243;32244;32245;32246;32247;32248;32249;32250;32251;32252;32253;32254;32255;32256;32257;32258;32259;32260;32261;32262;32263;32264;32265;32266;32267;32268;32269;32270;32271;32272;32273;32274;32275;32276;32277;32278;32279;32280;32281;32282;32283;32284;32285;32286;32287;32288;32289;32290;32291;322…
0.770291	24.2139	3.01537	0.00368346	0.0592122	P20851;Q5VVQ7	P20851	P20851	C4b-binding protein beta chain	C4BPB	C4BPB	sp|P20851|C4BPB_HUMAN C4b-binding protein beta chain OS=Homo sapiens OX=9606 GN=C4BPB PE=1 SV=1	2	16	16	16	0	50.4	28.357	252	0	323.31	5801600000			514;515;2630;2631;2706;4071;4072;4833;5688;5689;6829;6830;6831;8535;10984;11066	True;True;True;True;True;True;True;True;True;True;True;True;True;True;True;True	554;555;2831;2832;2833;2914;4393;4394;5212;5213;6145;6146;7469;7470;7471;7472;9322;12025;12116	11599;11600;11601;11602;11603;11604;11605;11606;11607;11608;11609;11610;11611;11612;11613;11614;11615;11616;11617;11618;11619;11620;11621;11622;11623;11624;11625;11626;11627;11628;11629;11630;11631;11632;11633;11634;11635;11636;11637;11638;11639;11640;11641;11642;11643;11644;11645;11646;11647;11648;11649;11650;11651;11652;11653;11654;11655;11656;11657;11658;11659;11660;11661;11662;11663;11664;505…	15934;15935;15936;15937;15938;15939;15940;15941;15942;15943;15944;15945;15946;15947;15948;15949;15950;15951;15952;15953;15954;15955;15956;15957;15958;15959;15960;15961;15962;15963;15964;15965;15966;15967;15968;15969;15970;15971;15972;15973;15974;15975;15976;15977;15978;15979;15980;15981;15982;15983;15984;15985;15986;15987;15988;15989;15990;15991;15992;15993;15994;15995;15996;15997;15998;15999;160…	15934;16020;70169;70194;72897;108613;108621;129219;151456;151500;184675;184752;184765;231801;314957;317774	645	223
0.92037	23.4352	3.00062	0.00410939	0.0592122	P01833	P01833	P01833	Polymeric immunoglobulin receptor;Secretory component	PIGR	PIGR	sp|P01833|PIGR_HUMAN Polymeric immunoglobulin receptor OS=Homo sapiens OX=9606 GN=PIGR PE=1 SV=4	1	28	28	28	0	47.1	83.283	764	0	323.31	1704900000			95;104;256;1160;1320;1494;1662;3520;3937;3997;4527;4617;4618;6114;6369;6622;6623;7392;7604;8504;9485;9486;9936;10487;10578;10850;10851;11056	True;True;True;True;True;True;True;True;True;True;True;True;True;True;True;True;True;True;True;True;True;True;True;True;True;True;True;True	99;109;274;1244;1409;1592;1770;3801;4255;4318;4880;4980;4981;6607;6886;7249;7250;8089;8318;9287;10382;10383;10874;11478;11578;11874;11875;12105	2655;2656;2657;2783;2784;2785;2786;2787;2788;2789;2790;2791;2792;2793;2794;2795;2796;2797;2798;2799;2800;2801;2802;2803;2804;2805;2806;5873;5874;5875;5876;5877;5878;23642;23643;23644;25373;25374;25375;25376;25377;25378;25379;25380;25381;25382;25383;25384;25385;25386;25387;25388;25389;25390;25391;25392;25393;25394;27172;27173;27174;27175;27176;27177;29982;29983;29984;29985;29986;29987;29988;29989;…	4127;4128;4129;4239;4240;4241;4242;4243;4244;4245;4246;4247;4248;4249;4250;4251;4252;4253;4254;4255;4256;4257;4258;4259;4260;4261;4262;8267;32810;32811;32812;35177;35178;35179;35180;35181;35182;35183;35184;35185;35186;35187;35188;35189;35190;35191;35192;35193;35194;35195;35196;35197;35198;35199;37400;37401;37402;37403;37404;37405;37406;37407;37408;37409;37410;41401;41402;41403;41404;41405;41406;4…	4129;4243;8267;32811;35181;37408;41405;95041;106019;106840;123643;125569;125593;164655;170809;178751;178866;201339;207149;230966;266365;266367;281894;300425;301840;309540;309605;317552
-1.6919	20.6309	-3.16139	0.00412237	0.0592122	A0A0A0MS09;P01880	A0A0A0MS09;P01880	IGHD	Ig delta chain C region	IGHD	IGHD	tr|A0A0A0MS09|A0A0A0MS09_HUMAN Immunoglobulin heavy constant delta (Fragment) OS=Homo sapiens OX=9606 GN=IGHD PE=1 SV=1;sp|P01880|IGHD_HUMAN Immunoglobulin heavy constant delta OS=Homo sapiens OX=9606 GN=IGHD PE=1 SV=3	2	9	9	9	0	34.7	47.428	430	0	81.045	348340000			630;1503;1983;5885;8444;8701;9286;10079;10118	True;True;True;True;True;True;True;True;True	682;1602;2115;6353;9219;9504;10157;11032;11079	14504;14505;14506;14507;14508;14509;14510;14511;14512;14513;14514;14515;14516;14517;14518;14519;14520;14521;14522;14523;14524;14525;14526;14527;14528;14529;14530;14531;14532;27229;27230;37412;37413;37414;37415;117364;170300;176499;176500;176501;176502;176503;190965;190966;190967;190968;190969;190970;190971;190972;190973;190974;190975;190976;190977;190978;190979;190980;190981;190982;190983;190984;…	20473;20474;20475;20476;20477;20478;20479;20480;20481;20482;20483;20484;20485;20486;20487;20488;20489;20490;20491;20492;20493;20494;20495;20496;20497;20498;20499;20500;20501;20502;20503;20504;37460;37461;51529;51530;51531;51532;51533;51534;157484;228741;237977;237978;237979;237980;237981;237982;237983;237984;257278;257279;257280;257281;257282;257283;257284;257285;257286;257287;257288;257289;25729…	20477;37461;51529;157484;228741;237979;257309;284887;286401
-0.633362	20.6272	-2.99679	0.00453164	0.0596666	B7ZKJ8;Q14624;H7C0L5	B7ZKJ8;Q14624;H7C0L5	B7ZKJ8	Inter-alpha-trypsin inhibitor heavy chain H4;70 kDa inter-alpha-trypsin inhibitor heavy chain H4;35 kDa inter-alpha-trypsin inhibitor heavy chain H4	ITIH4	ITIH4	tr|B7ZKJ8|B7ZKJ8_HUMAN ITIH4 protein OS=Homo sapiens OX=9606 GN=ITIH4 PE=1 SV=1;sp|Q14624|ITIH4_HUMAN Inter-alpha-trypsin inhibitor heavy chain H4 OS=Homo sapiens OX=9606 GN=ITIH4 PE=1 SV=4;tr|H7C0L5|H7C0L5_HUMAN Inter-alpha-trypsin inhibitor heavy chain H	3	25	25	25	0	35.8	103.88	935	0	323.31	397320000			288;1885;2404;2671;3194;3787;4595;4832;5328;5639;5957;6006;6739;6957;7097;7129;7400;7401;7481;7482;7785;8496;9045;9046;10818	True;True;True;True;True;True;True;True;True;True;True;True;True;True;True;True;True;True;True;True;True;True;True;True;True	308;2006;2585;2876;3451;4096;4956;5211;5753;6095;6434;6486;7372;7611;7775;7809;8097;8098;8184;8185;8510;9279;9880;9881;11840	7814;34898;34899;34900;34901;34902;34903;34904;34905;34906;34907;34908;34909;34910;34911;34912;34913;34914;34915;34916;34917;34918;34919;34920;34921;34922;34923;34924;34925;34926;34927;34928;34929;34930;34931;34932;34933;34934;34935;34936;34937;34938;46787;46788;46789;51414;51415;63025;63026;73720;73721;73722;73723;73724;73725;73726;73727;73728;73729;73730;73731;73732;73733;73734;73735;73736;9088…	10753;48180;48181;48182;48183;48184;48185;48186;48187;48188;48189;48190;48191;48192;48193;48194;48195;48196;48197;48198;48199;48200;48201;48202;48203;48204;48205;48206;48207;48208;48209;48210;48211;48212;48213;48214;48215;48216;48217;48218;48219;48220;48221;48222;48223;48224;48225;48226;48227;48228;48229;48230;48231;48232;48233;48234;48235;48236;48237;48238;48239;48240;48241;48242;48243;48244;482…	10753;48280;65027;71013;88583;102448;124323;129180;143057;149942;159589;161427;181709;187959;193358;194606;201719;201720;203942;203946;213556;230825;248568;248570;308809
-0.545539	19.4738	-2.81992	0.00642241	0.0780569	P04196	P04196	P04196	Histidine-rich glycoprotein	HRG	HRG	sp|P04196|HRG_HUMAN Histidine-rich glycoprotein OS=Homo sapiens OX=9606 GN=HRG PE=1 SV=1	1	14	14	14	0	31.2	59.578	525	0	323.31	686030000			126;462;463;1679;1687;1963;3459;3525;4206;5058;7840;7861;8166;10838	True;True;True;True;True;True;True;True;True;True;True;True;True;True	133;497;498;1787;1796;2095;3733;3806;4536;5455;8571;8593;8920;11860	3180;3181;3182;3183;3184;3185;3186;3187;3188;3189;3190;3191;3192;3193;3194;3195;3196;3197;3198;3199;3200;3201;3202;3203;3204;3205;3206;3207;3208;3209;3210;3211;3212;3213;3214;3215;3216;3217;3218;3219;3220;3221;3222;3223;3224;3225;3226;3227;3228;3229;3230;3231;3232;3233;3234;3235;3236;3237;3238;3239;3240;3241;3242;3243;3244;3245;3246;3247;3248;3249;3250;3251;3252;3253;3254;3255;3256;3257;3258;3259…	4860;4861;4862;4863;4864;4865;4866;4867;4868;4869;4870;4871;4872;4873;4874;4875;4876;4877;4878;4879;4880;4881;4882;4883;4884;4885;4886;4887;4888;4889;4890;4891;4892;4893;4894;4895;4896;4897;4898;4899;4900;4901;4902;4903;4904;4905;4906;4907;4908;4909;4910;4911;4912;4913;4914;4915;4916;4917;4918;4919;4920;4921;4922;4923;4924;4925;4926;4927;4928;4929;4930;4931;4932;4933;4934;4935;4936;4937;4938;4939…	4866;15019;15021;41827;41920;50691;92807;95077;112973;135086;215078;215363;221386;309265
-0.80701	24.6391	-2.73143	0.0122786	0.134405	A0A087X0Q4;A0A087WW87;P01614	A0A087X0Q4;A0A087WW87;P01614	IGKV2-40	Ig kappa chain V-II region Cum	IGKV2-40	IGKV2-40	tr|A0A087X0Q4|A0A087X0Q4_HUMAN Immunoglobulin kappa variable 2-40 OS=Homo sapiens OX=9606 GN=IGKV2-40 PE=1 SV=1;sp|A0A087WW87|KV240_HUMAN Immunoglobulin kappa variable 2-40 OS=Homo sapiens OX=9606 GN=IGKV2-40 PE=3 SV=2;sp|P01614|KVD40_HUMAN Immunoglobulin	3	5	4	2	0	59.6	11.434	104	0	73.767	837640000			750;751;2193;3160;9659	True;True;True;False;True	813;814;2355;3415;10569	16534;16535;16536;16537;16538;16539;16540;16541;16542;16543;16544;16545;16546;16547;16548;16549;16550;16551;16552;16553;16554;16555;16556;16557;16558;16559;16560;16561;16562;16563;16564;16565;16566;16567;16568;16569;16570;16571;16572;16573;16574;16575;16576;16577;16578;16579;16580;16581;16582;16583;16584;16585;16586;16587;16588;16589;16590;16591;16592;16593;16594;16595;16596;16597;16598;16599;166…	23137;23138;23139;23140;23141;23142;23143;23144;23145;23146;23147;23148;23149;23150;23151;23152;23153;23154;23155;23156;23157;23158;23159;23160;23161;23162;23163;23164;23165;23166;23167;23168;23169;23170;23171;23172;23173;23174;23175;23176;23177;23178;23179;23180;23181;23182;23183;23184;23185;23186;23187;23188;23189;23190;23191;23192;23193;23194;23195;23196;23197;23198;23199;23200;23201;23202;232…	23149;23211;58363;87932;272544
0.646568	24.5408	2.56271	0.01276	0.134405	A0A0B4J2B5;S4R460	A0A0B4J2B5;S4R460	S4R460		IGHV3OR16-9	IGHV3OR16-9	tr|A0A0B4J2B5|A0A0B4J2B5_HUMAN Immunoglobulin heavy variable 3/OR16-9 (non-functional) (Fragment) OS=Homo sapiens OX=9606 GN=IGHV3OR16-9 PE=1 SV=1;tr|S4R460|S4R460_HUMAN Immunoglobulin heavy variable 3/OR16-9 (non-functional) OS=Homo sapiens OX=9606 GN=IGH	2	3	2	1	0	41.8	10.657	98	0	323.31	7932000000			172;2733;7037	True;True;False	181;182;2943;7704;7705	4306;4307;4308;4309;4310;4311;4312;4313;4314;4315;4316;4317;4318;4319;4320;4321;4322;4323;4324;4325;4326;4327;4328;4329;4330;4331;4332;4333;4334;4335;4336;4337;4338;4339;4340;4341;4342;4343;4344;4345;4346;4347;4348;4349;4350;4351;4352;4353;4354;4355;4356;4357;4358;4359;4360;4361;4362;4363;4364;4365;4366;4367;4368;4369;4370;4371;4372;4373;4374;4375;4376;4377;4378;4379;53003;53004;53005;53006;53007…	6308;6309;6310;6311;6312;6313;6314;6315;6316;6317;6318;6319;6320;6321;6322;6323;6324;6325;6326;6327;6328;6329;6330;6331;6332;6333;6334;6335;6336;6337;6338;6339;6340;6341;6342;6343;6344;6345;6346;6347;6348;6349;6350;6351;6352;6353;6354;6355;6356;6357;6358;6359;6360;6361;6362;6363;6364;6365;6366;6367;6368;6369;6370;73515;73516;73517;73518;73519;73520;73521;73522;73523;73524;73525;73526;73527;73528;…	6335;73524;190736	35	83
-0.856826	19.6348	-2.45114	0.0175271	0.17308	P01019	P01019	P01019	Angiotensinogen;Angiotensin-1;Angiotensin-2;Angiotensin-3;Angiotensin-4;Angiotensin 1-9;Angiotensin 1-7;Angiotensin 1-5;Angiotensin 1-4	AGT	AGT	sp|P01019|ANGT_HUMAN Angiotensinogen OS=Homo sapiens OX=9606 GN=AGT PE=1 SV=1	1	17	17	17	0	39.4	53.154	485	0	323.31	521690000			47;143;544;593;1876;3054;5402;5454;5994;7215;7541;8346;8347;9019;9394;9556;10000	True;True;True;True;True;True;True;True;True;True;True;True;True;True;True;True;True	50;151;587;644;1997;3299;5838;5894;6473;7898;8250;9117;9118;9854;10276;10461;10942	980;3473;3474;3475;3476;3477;3478;3479;3480;3481;3482;3483;3484;3485;3486;3487;3488;3489;3490;3491;3492;3493;3494;3495;3496;3497;3498;3499;3500;3501;3502;3503;3504;3505;3506;3507;3508;3509;3510;3511;3512;3513;3514;12288;12289;12290;12291;12292;12293;12294;12295;12296;12297;12298;12299;12300;12301;12302;12303;12304;12305;12306;12307;12308;12309;12310;12311;12312;12313;12314;12315;12316;12317;12318…	1512;5280;5281;5282;5283;5284;5285;5286;5287;5288;5289;5290;5291;5292;5293;5294;5295;5296;5297;5298;5299;5300;5301;5302;5303;5304;5305;5306;5307;5308;5309;5310;5311;5312;5313;5314;5315;5316;5317;5318;5319;5320;5321;5322;5323;5324;5325;5326;5327;5328;5329;5330;5331;5332;5333;5334;5335;5336;5337;5338;5339;5340;5341;5342;5343;5344;16969;16970;16971;16972;16973;16974;16975;16976;16977;16978;16979;169…	1512;5295;17000;18947;48124;84611;144379;145407;161187;196652;205168;226776;226785;247965;260388;267786;282951	306	268
-0.441094	20.3054	-2.3838	0.0206328	0.191764	P22792	P22792	P22792	Carboxypeptidase N subunit 2	CPN2	CPN2	sp|P22792|CPN2_HUMAN Carboxypeptidase N subunit 2 OS=Homo sapiens OX=9606 GN=CPN2 PE=1 SV=3	1	10	10	10	0	28.8	60.556	545	0	323.31	164250000			292;1688;1763;5498;5844;6168;6785;8536;9205;10402	True;True;True;True;True;True;True;True;True;True	313;1797;1873;5941;6312;6669;7423;9323;10052;11387	7821;7822;7823;7824;7825;7826;7827;7828;7829;7830;7831;30390;30391;30392;30393;30394;30395;30396;30397;30398;30399;32171;109033;109034;109035;109036;109037;116896;116897;116898;116899;116900;116901;116902;116903;116904;116905;116906;123230;123231;123232;123233;123234;123235;123236;123237;123238;123239;123240;123241;123242;123243;123244;123245;123246;123247;123248;123249;123250;123251;123252;12325…	10761;10762;10763;10764;10765;41921;41922;41923;41924;41925;41926;41927;41928;41929;41930;44721;146957;146958;156909;156910;156911;156912;156913;156914;156915;156916;156917;156918;156919;165867;165868;165869;165870;165871;165872;165873;165874;165875;165876;165877;165878;165879;165880;165881;165882;165883;165884;165885;165886;165887;165888;165889;165890;165891;165892;165893;165894;165895;165896;16…	10763;41922;44721;146957;156909;165891;182378;231928;253891;295920
0.409404	28.2647	2.34769	0.0220088	0.193188	P01024;M0QYC8;M0QXZ3;M0R1Q1;O95568	P01024	P01024	Complement C3;Complement C3 beta chain;C3-beta-c;Complement C3 alpha chain;C3a anaphylatoxin;Acylation stimulating protein;Complement C3b alpha chain;Complement C3c alpha chain fragment 1;Complement C3dg fragment;Complement C3g fragment;Complement C3d fragment;Complement C3f fragment;Complement C3c alpha chain fragment 2	C3	C3	sp|P01024|CO3_HUMAN Complement C3 OS=Homo sapiens OX=9606 GN=C3 PE=1 SV=2	5	197	197	176	0	91.5	187.15	1663	0	323.31	117650000000			75;76;82;83;115;116;166;199;249;250;274;420;421;646;647;757;941;942;1007;1008;1014;1015;1036;1355;1511;1589;1697;1698;1821;1895;1927;1948;1949;2020;2069;2136;2137;2192;2350;2523;2524;2557;2750;2751;2796;2797;2969;2970;2971;3273;3293;3294;3298;3400;3401;3602;3657;3840;4008;4009;4091;4092;4093;4183;4234;4235;4466;4467;4522;4620;4621;4690;4691;4752;4767;4768;4792;4793;4794;4924;4925;4926;5071;5082;5…	True;True;True;True;True;True;True;True;True;True;True;True;True;True;True;True;True;True;True;True;True;True;True;True;True;True;True;True;True;True;True;True;True;True;True;True;True;True;True;True;True;True;True;True;True;True;True;True;True;True;True;True;True;True;True;True;True;True;True;True;True;True;True;True;True;True;True;True;True;True;True;True;True;True;True;True;True;True;True;True…	78;79;86;87;120;121;175;212;267;268;293;294;452;453;698;699;820;1014;1015;1086;1087;1093;1094;1115;1446;1610;1693;1806;1807;1934;1935;2016;2050;2076;2077;2078;2079;2158;2215;2290;2291;2354;2525;2713;2714;2748;2962;2963;3016;3017;3210;3211;3212;3533;3557;3558;3562;3671;3672;3888;3889;3950;4151;4152;4329;4330;4414;4415;4416;4508;4509;4510;4569;4570;4815;4816;4875;4983;4984;4985;4986;5061;5062;5126;…	2195;2196;2197;2198;2199;2200;2201;2202;2203;2204;2205;2206;2207;2208;2209;2210;2211;2212;2213;2214;2215;2216;2217;2218;2219;2220;2221;2222;2223;2224;2225;2226;2227;2228;2229;2230;2231;2232;2233;2234;2235;2236;2237;2238;2239;2240;2241;2242;2243;2244;2245;2246;2247;2248;2249;2250;2251;2252;2253;2254;2255;2256;2257;2258;2259;2260;2261;2262;2263;2264;2265;2266;2267;2268;2269;2270;2271;2272;2273;2274…
0.340687	31.4423	2.27778	0.0261046	0.205799	P02675;D6REL8	P02675;D6REL8	P02675	Fibrinogen beta chain;Fibrinopeptide B;Fibrinogen beta chain	FGB	FGB	sp|P02675|FIBB_HUMAN Fibrinogen beta chain OS=Homo sapiens OX=9606 GN=FGB PE=1 SV=2;tr|D6REL8|D6REL8_HUMAN Fibrinogen beta chain OS=Homo sapiens OX=9606 GN=FGB PE=1 SV=1	2	82	82	69	0	87.6	55.928	491	0	323.31	429520000000			364;365;366;625;626;1174;1175;1835;1836;1839;1840;1841;2172;2173;2189;2190;2218;2219;3527;3528;3529;3592;3940;3942;4141;4142;4143;4228;4229;4728;4763;4987;4988;5061;5062;5188;5205;5265;5519;5520;6495;6496;6497;7048;7049;7050;7147;7148;7213;7308;7323;7324;7325;7388;7389;7390;7451;7660;7661;7722;7723;8272;8273;8320;9245;9246;9247;9279;9280;9281;9892;9893;9998;9999;10465;10466;10515;10516;10944;1094…	True;True;True;True;True;True;True;True;True;True;True;True;True;True;True;True;True;True;True;True;True;True;True;True;True;True;True;True;True;True;True;True;True;True;True;True;True;True;True;True;True;True;True;True;True;True;True;True;True;True;True;True;True;True;True;True;True;True;True;True;True;True;True;True;True;True;True;True;True;True;True;True;True;True;True;True;True;True;True;True…	389;390;391;677;678;1258;1259;1954;1955;1958;1959;1960;2333;2334;2351;2352;2381;2382;3808;3809;3810;3811;3812;3813;3878;4258;4259;4261;4465;4466;4467;4468;4563;4564;5100;5101;5138;5377;5378;5458;5459;5460;5461;5606;5623;5685;5965;5966;5967;7055;7056;7057;7058;7059;7060;7061;7062;7063;7718;7719;7720;7721;7722;7723;7828;7829;7896;8000;8015;8016;8017;8085;8086;8087;8153;8379;8380;8381;8445;8446;9036…	8787;8788;8789;8790;8791;8792;8793;8794;8795;8796;8797;8798;8799;8800;8801;8802;8803;8804;8805;8806;8807;8808;8809;8810;8811;8812;8813;8814;8815;8816;8817;8818;8819;8820;8821;8822;8823;8824;8825;8826;8827;8828;8829;8830;8831;8832;8833;8834;8835;8836;8837;8838;8839;8840;8841;8842;8843;8844;8845;8846;8847;8848;8849;8850;8851;8852;8853;8854;8855;8856;8857;8858;8859;8860;8861;8862;8863;8864;8865;8866…
-0.604903	21.7936	-2.26914	0.0269504	0.205799	Q13790	Q13790	Q13790	Apolipoprotein F	APOF	APOF	sp|Q13790|APOF_HUMAN Apolipoprotein F OS=Homo sapiens OX=9606 GN=APOF PE=1 SV=2	1	3	3	3	0	18.7	35.399	326	0	323.31	494390000			2569;8229;8785	True;True;True	2764;8986;9593	49596;49597;49598;49599;49600;166138;166139;166140;166141;166142;166143;166144;166145;166146;166147;166148;166149;166150;166151;166152;166153;166154;166155;166156;166157;166158;166159;166160;166161;166162;166163;166164;166165;166166;166167;166168;166169;166170;166171;166172;166173;166174;166175;166176;166177;166178;166179;166180;166181;166182;166183;166184;166185;166186;166187;166188;166189;16619…	68686;68687;68688;68689;68690;68691;68692;68693;68694;68695;68696;223611;223612;223613;223614;223615;223616;223617;223618;223619;223620;223621;223622;223623;223624;223625;223626;223627;223628;223629;223630;223631;223632;223633;223634;223635;223636;223637;223638;223639;223640;223641;223642;223643;223644;223645;223646;223647;223648;223649;223650;223651;223652;223653;223654;223655;223656;223657;2236…	68691;223635;240007
0.807733	21.9949	2.31477	0.0279838	0.205799	P80748	P80748	P80748	Ig lambda chain V-III region LOI		IGLV3-21	sp|P80748|LV321_HUMAN Immunoglobulin lambda variable 3-21 OS=Homo sapiens OX=9606 GN=IGLV3-21 PE=1 SV=2	1	5	5	3	0	48.7	12.446	117	0	187.32	1457600000			3167;4813;7198;8721;8722	True;True;True;True;True	3422;5190;7881;9524;9525	62766;62767;62768;62769;62770;62771;62772;62773;62774;62775;62776;62777;62778;62779;62780;62781;62782;62783;62784;62785;62786;62787;62788;62789;62790;62791;62792;62793;62794;62795;62796;62797;62798;62799;62800;62801;62802;62803;62804;62805;62806;62807;62808;62809;62810;62811;62812;62813;62814;62815;62816;62817;62818;62819;62820;62821;62822;62823;62824;62825;62826;62827;62828;62829;62830;62831;628…	88320;88321;88322;88323;88324;88325;88326;88327;88328;88329;88330;88331;88332;88333;88334;88335;88336;88337;88338;88339;88340;88341;88342;88343;88344;88345;88346;88347;88348;88349;88350;88351;88352;88353;88354;88355;88356;88357;88358;88359;88360;88361;88362;88363;88364;88365;88366;88367;88368;88369;88370;88371;88372;88373;88374;88375;88376;88377;88378;88379;88380;88381;88382;88383;88384;88385;883…	88371;128606;196245;238581;238654
0.517922	30.6737	2.23901	0.0286556	0.205799	P04114;A8MUN2	P04114	P04114	Apolipoprotein B-100;Apolipoprotein B-48	APOB	APOB	sp|P04114|APOB_HUMAN Apolipoprotein B-100 OS=Homo sapiens OX=9606 GN=APOB PE=1 SV=2	2	537	537	531	0	85.2	515.6	4563	0	323.31	386220000000			33;38;44;45;61;62;63;146;152;153;162;181;207;208;294;295;333;349;351;435;436;562;563;564;566;577;602;675;690;691;745;746;839;840;841;848;849;850;855;864;874;951;952;1377;1449;1529;1530;1560;1579;1596;1613;1614;1615;1619;1729;1730;1733;1734;1737;1780;1781;1784;1785;1810;1863;1884;1917;1979;2134;2135;2150;2205;2206;2235;2236;2257;2273;2279;2379;2393;2412;2419;2420;2472;2473;2525;2535;2578;2579;2622…	True;True;True;True;True;True;True;True;True;True;True;True;True;True;True;True;True;True;True;True;True;True;True;True;True;True;True;True;True;True;True;True;True;True;True;True;True;True;True;True;True;True;True;True;True;True;True;True;True;True;True;True;True;True;True;True;True;True;True;True;True;True;True;True;True;True;True;True;True;True;True;True;True;True;True;True;True;True;True;True…	35;40;46;47;48;64;65;66;154;160;161;170;192;222;223;315;316;356;373;376;469;470;608;609;610;612;624;654;730;748;749;807;808;809;903;904;905;912;913;914;920;921;930;941;1025;1026;1027;1028;1469;1470;1546;1547;1630;1631;1662;1663;1664;1683;1701;1718;1719;1720;1724;1839;1840;1843;1844;1847;1890;1891;1892;1895;1896;1921;1984;2005;2039;2040;2111;2286;2287;2288;2289;2305;2367;2368;2400;2401;2402;2425;2…	540;541;542;543;544;545;546;547;548;549;550;551;552;553;554;555;556;557;558;559;560;561;562;563;564;565;566;567;568;569;570;571;572;573;574;655;656;657;658;659;660;661;662;663;664;665;666;667;668;669;670;671;672;673;674;675;676;677;678;679;680;681;682;683;684;685;686;687;688;689;690;691;692;693;694;695;696;697;698;699;700;701;702;703;704;705;706;707;708;709;710;711;712;713;714;715;716;717;718;719…
-0.913939	22.8813	-2.31741	0.031372	0.215512	A0A0C4DH72	A0A0C4DH72	IGKV1-6		IGKV1-6	IGKV1-6	sp|A0A0C4DH72|KV106_HUMAN Immunoglobulin kappa variable 1-6 OS=Homo sapiens OX=9606 GN=IGKV1-6 PE=3 SV=1	1	4	1	0	0	26.5	12.697	117	0	36.909	344190000			5803;6663;6664;6665	True;False;False;False	6267;7291;7292;7293	114942;114943;114944;114945;114946;114947;114948;114949;114950;114951;114952;114953;114954;114955;114956;114957;114958;114959;114960;114961;114962;114963;114964;114965;114966;114967;114968;114969;114970;114971;114972;114973;114974;114975;114976;114977;114978;114979;114980;114981;114982;114983;114984;114985;114986;114987;114988;114989;114990;114991;114992;114993;114994;114995;114996;114997;114998;…	154401;154402;154403;154404;154405;154406;154407;154408;154409;154410;154411;154412;154413;154414;154415;154416;154417;154418;154419;154420;154421;154422;154423;154424;154425;154426;154427;154428;154429;154430;154431;154432;154433;154434;154435;154436;154437;154438;154439;154440;154441;154442;154443;154444;154445;154446;154447;154448;154449;154450;154451;154452;154453;154454;154455;154456;154457;…	154413;179371;179387;179401
-0.544245	21.9927	-2.13237	0.0393787	0.24086	P69905;G3V1N2;A0A2R8Y7C0	P69905;G3V1N2;A0A2R8Y7C0	P69905	Hemoglobin subunit alpha	HBA1;HBA2	HBA1;HBA2	sp|P69905|HBA_HUMAN Hemoglobin subunit alpha OS=Homo sapiens OX=9606 GN=HBA1 PE=1 SV=2;tr|G3V1N2|G3V1N2_HUMAN HCG1745306, isoform CRA_a OS=Homo sapiens OX=9606 GN=HBA2 PE=1 SV=1;tr|A0A2R8Y7C0|A0A2R8Y7C0_HUMAN Hemoglobin subunit alpha (Fragment) OS=Homo sap	3	8	8	6	0	85.2	15.257	142	0	56.871	508360000			2987;5237;5876;6482;9505;9538;9761;10003	True;True;True;True;True;True;True;True	3228;5655;6344;7031;7032;10402;10440;10441;10679;10945	59109;59110;59111;103446;103447;117265;129116;129117;129118;129119;129120;129121;129122;129123;129124;129125;129126;129127;129128;129129;129130;129131;129132;129133;129134;129135;129136;129137;129138;129139;129140;129141;129142;129143;129144;129145;129146;129147;129148;196955;196956;196957;196958;196959;196960;196961;196962;196963;196964;196965;196966;196967;196968;196969;196970;196971;196972;196…	83284;83285;83286;140660;140661;140662;140663;157372;172753;172754;172755;172756;172757;172758;172759;172760;172761;172762;172763;172764;172765;172766;172767;172768;172769;172770;172771;172772;172773;172774;172775;172776;172777;172778;172779;172780;172781;172782;172783;172784;266847;266848;266849;266850;266851;266852;266853;266854;266855;266856;266857;266858;266859;266860;266861;266862;266863;266…	83284;140662;157372;172771;266847;267681;277523;283153	155;709	33;77
-0.570787	21.6455	-2.09984	0.0404566	0.24086	P00734;E9PIT3;C9JV37;CON__P00735	P00734;E9PIT3	P00734	Prothrombin;Activation peptide fragment 1;Activation peptide fragment 2;Thrombin light chain;Thrombin heavy chain	F2	F2	sp|P00734|THRB_HUMAN Prothrombin OS=Homo sapiens OX=9606 GN=F2 PE=1 SV=2;tr|E9PIT3|E9PIT3_HUMAN Prothrombin OS=Homo sapiens OX=9606 GN=F2 PE=1 SV=1	4	27	27	27	0	53.2	70.036	622	0	323.31	985620000			1738;2469;2536;2652;2688;3368;3850;4217;4893;5182;5183;5223;5290;5369;6946;7856;8066;8067;8186;8357;8513;8859;8984;8985;10310;10636;10769	True;True;True;True;True;True;True;True;True;True;True;True;True;True;True;True;True;True;True;True;True;True;True;True;True;True;True	1848;2655;2726;2856;2894;3638;4165;4548;5277;5278;5279;5600;5601;5641;5711;5798;7600;8587;8588;8817;8818;8940;9128;9298;9674;9817;9818;11287;11640;11783	31630;31631;31632;31633;31634;31635;31636;31637;31638;31639;31640;31641;31642;31643;31644;31645;31646;31647;31648;31649;31650;31651;31652;31653;31654;31655;31656;31657;31658;31659;47974;47975;47976;47977;47978;47979;47980;47981;47982;47983;47984;47985;47986;47987;47988;47989;47990;47991;47992;47993;47994;47995;47996;47997;47998;47999;48000;48001;48002;48003;48004;48005;48006;48007;48008;48009;480…	43877;43878;43879;43880;43881;43882;43883;43884;43885;43886;43887;43888;43889;43890;43891;43892;43893;43894;43895;43896;43897;43898;43899;43900;43901;43902;43903;43904;43905;43906;43907;43908;43909;43910;43911;43912;43913;43914;43915;43916;43917;43918;43919;43920;43921;66646;66647;66648;66649;66650;66651;66652;66653;66654;66655;66656;66657;66658;66659;66660;66661;66662;66663;66664;66665;66666;666…	43881;66646;67650;70817;71940;91729;103708;113129;130667;139535;139536;140175;142737;143788;187562;215294;219356;219371;221778;227003;231168;241516;245242;245264;293828;303351;307808	291;292;293	195;374;380
-0.556849	19.5301	-2.10331	0.0409743	0.24086	P11226	P11226	P11226	Mannose-binding protein C	MBL2	MBL2	sp|P11226|MBL2_HUMAN Mannose-binding protein C OS=Homo sapiens OX=9606 GN=MBL2 PE=1 SV=2	1	13	13	13	0	50.8	26.143	248	0	323.31	423150000			2216;2217;2896;3088;4981;6283;6618;6619;6620;6755;7654;8953;10569	True;True;True;True;True;True;True;True;True;True;True;True;True	2379;2380;3127;3333;5371;6793;7245;7246;7247;7389;8373;9783;11566	42382;42383;42384;42385;42386;42387;42388;42389;42390;42391;42392;42393;42394;42395;42396;42397;42398;42399;42400;42401;42402;42403;42404;42405;42406;42407;42408;42409;42410;42411;42412;42413;42414;42415;57582;57583;57584;57585;57586;57587;57588;57589;57590;57591;57592;57593;57594;57595;60720;60721;60722;60723;60724;60725;60726;60727;60728;60729;60730;60731;60732;60733;60734;60735;60736;60737;607…	58699;58700;58701;58702;58703;58704;58705;58706;58707;58708;58709;58710;58711;58712;58713;58714;58715;58716;58717;58718;58719;58720;58721;58722;58723;58724;58725;58726;58727;58728;58729;58730;58731;58732;58733;58734;58735;58736;58737;58738;58739;58740;58741;58742;58743;58744;81192;81193;81194;81195;81196;81197;81198;81199;81200;81201;81202;81203;81204;81205;81206;81207;81208;81209;81210;81211;812…	58701;58709;81210;85827;132613;168913;178602;178616;178688;181956;209370;243579;301678
0.474391	21.1968	2.11357	0.0416082	0.24086	C9JF17;P05090;C9JX71;F8WBT9	C9JF17;P05090	C9JF17	Apolipoprotein D	APOD	APOD	tr|C9JF17|C9JF17_HUMAN Apolipoprotein D (Fragment) OS=Homo sapiens OX=9606 GN=APOD PE=1 SV=1;sp|P05090|APOD_HUMAN Apolipoprotein D OS=Homo sapiens OX=9606 GN=APOD PE=1 SV=1	4	13	13	13	0	36.3	24.158	215	0	323.31	793200000			1323;1324;4583;4704;5159;6596;6792;6793;6959;6960;6961;9979;10630	True;True;True;True;True;True;True;True;True;True;True;True;True	1412;1413;4940;5075;5574;7210;7430;7431;7613;7614;7615;10920;11634	25418;25419;25420;25421;25422;25423;25424;25425;25426;25427;25428;25429;25430;25431;25432;25433;25434;25435;25436;25437;25438;25439;25440;25441;25442;25443;25444;25445;25446;25447;25448;25449;25450;25451;25452;25453;25454;25455;25456;25457;25458;25459;25460;25461;90753;90754;90755;93062;93063;93064;93065;93066;93067;93068;93069;93070;93071;93072;93073;93074;93075;93076;93077;93078;93079;93080;930…	35211;35212;35213;35214;35215;35216;35217;35218;35219;35220;35221;35222;35223;35224;35225;35226;35227;35228;35229;35230;35231;35232;35233;35234;35235;35236;35237;35238;35239;35240;35241;35242;35243;35244;35245;35246;35247;35248;35249;35250;35251;35252;35253;35254;35255;35256;35257;35258;124170;124171;127521;127522;127523;127524;127525;138771;138772;138773;178016;178017;178018;178019;178020;178021…	35235;35252;124170;127523;138772;178019;182486;182540;188083;188095;188103;282468;303288
-0.269198	26.521	-2.06823	0.042684	0.24086	B4DPQ0;P00736;F5H2D0;F5H1V0;F5H6Y3;F5H3N3;F5H3A3;F5H1N6;F5GWL0;H0YFL7;Q9NZP8	B4DPQ0;P00736;F5H2D0	B4DPQ0	Complement C1r subcomponent;Complement C1r subcomponent heavy chain;Complement C1r subcomponent light chain	C1R	C1R	tr|B4DPQ0|B4DPQ0_HUMAN Complement C1r subcomponent OS=Homo sapiens OX=9606 GN=C1R PE=1 SV=1;sp|P00736|C1R_HUMAN Complement C1r subcomponent OS=Homo sapiens OX=9606 GN=C1R PE=1 SV=2;tr|F5H2D0|F5H2D0_HUMAN Complement C1r subcomponent OS=Homo sapiens OX=9606	11	63	63	63	0	73.3	81.889	719	0	323.31	21892000000			320;321;429;1264;1872;2078;2079;2627;2628;2829;2830;2831;3006;3007;3264;3265;3486;3532;3533;3721;4065;4252;4750;5560;5561;5617;5618;5981;6088;6313;6314;6462;6463;6464;6491;6782;6870;6871;7003;7004;7208;7253;7315;7316;7412;7575;7576;8150;8327;8377;9163;9164;9906;9982;9983;9984;10262;10549;10619;11023;11024;11026;11027	True;True;True;True;True;True;True;True;True;True;True;True;True;True;True;True;True;True;True;True;True;True;True;True;True;True;True;True;True;True;True;True;True;True;True;True;True;True;True;True;True;True;True;True;True;True;True;True;True;True;True;True;True;True;True;True;True;True;True;True;True;True;True	343;344;462;463;1348;1993;2224;2225;2828;2829;3049;3050;3051;3052;3248;3249;3524;3525;3763;3816;3817;4018;4387;4590;5124;6011;6012;6072;6073;6460;6574;6823;6824;7005;7006;7007;7008;7009;7010;7045;7046;7420;7513;7514;7661;7662;7663;7664;7891;7940;8007;8008;8109;8110;8287;8288;8289;8904;9097;9149;10007;10008;10840;10923;10924;10925;10926;11236;11545;11623;12066;12067;12069;12070;12071	8075;8076;8077;8078;10617;10618;10619;10620;10621;10622;10623;10624;10625;10626;10627;10628;10629;10630;24791;24792;24793;24794;24795;24796;24797;24798;24799;24800;24801;24802;24803;24804;24805;24806;24807;24808;24809;24810;24811;24812;24813;24814;24815;24816;24817;24818;24819;24820;24821;24822;24823;24824;24825;24826;24827;24828;24829;24830;24831;24832;24833;24834;24835;24836;24837;24838;24839;2…	10995;10996;10997;10998;10999;11000;14574;14575;14576;14577;14578;14579;14580;14581;14582;14583;14584;14585;14586;14587;14588;14589;34255;34256;34257;34258;34259;34260;34261;34262;34263;34264;34265;34266;34267;34268;34269;34270;34271;34272;34273;34274;34275;34276;34277;34278;34279;34280;34281;34282;34283;34284;34285;34286;34287;34288;34289;34290;34291;34292;34293;34294;34295;34296;34297;34298;342…	10997;11000;14583;34290;48074;55233;55288;70085;70150;79817;79884;80041;83784;84100;89799;89847;93707;95693;95744;101264;108561;115152;128128;148567;148599;149577;149578;160468;164112;169833;169892;172399;172452;172477;172933;182352;185076;185077;189512;189543;196601;197817;198560;198670;202087;205963;206231;221264;226440;227845;252958;253107;281393;282510;282559;282713;290652;301241;302731;31598…	126;127;128;129;130	407;486;644;651;715
2.69124	16.955	2.11226	0.0469954	0.256044	P20742;F5GXY0	P20742	P20742	Pregnancy zone protein	PZP	PZP	sp|P20742|PZP_HUMAN Pregnancy zone protein OS=Homo sapiens OX=9606 GN=PZP PE=1 SV=4	2	53	44	43	0	48.4	163.86	1482	0	323.31	439890000			244;261;520;771;772;878;900;923;1460;1769;1814;3430;3456;3897;4218;4348;4724;4725;4754;4755;4770;4779;5464;5979;6480;6481;6538;6606;6635;6688;6689;6977;6978;7086;7275;7394;7563;7634;8217;8218;8362;8363;8617;8789;9200;9633;9753;9973;10437;10473;10763;10794;10906	False;False;True;True;True;False;True;True;True;True;True;True;True;True;True;True;True;True;True;True;True;True;True;True;True;True;True;False;True;True;True;False;False;True;True;True;True;True;True;True;True;True;False;True;True;True;True;True;True;True;False;False;True	261;262;280;560;834;835;945;969;970;994;1558;1879;1926;3703;3730;4215;4549;4689;5096;5097;5128;5129;5146;5156;5904;6458;7029;7030;7122;7123;7226;7227;7262;7317;7318;7632;7633;7764;7962;8091;8272;8351;8973;8974;9133;9134;9408;9597;9598;10045;10543;10671;10913;11425;11464;11777;11812;11937	5438;5439;5440;5441;5442;5443;5444;5445;5446;5447;5448;5449;5450;5451;5452;5453;5454;5455;5456;5457;5458;5459;5460;5461;5462;5463;5464;5465;5466;5467;5468;5469;5470;5471;5472;5473;5474;5475;5476;5477;5478;5479;5480;5481;5482;5483;5484;5485;5486;5487;5488;5489;5490;5491;5492;5493;5494;5495;5496;5497;5498;5499;5500;5501;5502;5503;5504;5505;5506;5507;5508;5509;5510;5511;5512;5513;5514;5515;5516;5517…	7647;7648;7649;7650;7651;7652;7653;7654;7655;7656;7657;7658;7659;7660;7661;7662;7663;7664;7665;7666;7667;7668;7669;7670;7671;7672;7673;7674;7675;7676;7677;7678;7679;7680;7681;7682;7683;7684;7685;7686;7687;7688;7689;7690;7691;7692;7693;7694;7695;7696;7697;7698;7699;7700;7701;7702;7703;7704;7705;7706;7707;7708;7709;7710;7711;7712;7713;7714;7715;7716;7717;7718;7719;7720;7721;7722;7723;7724;7725;7726…	7787;8598;16420;23445;23449;26720;27131;27955;36774;44939;45518;92421;92689;105073;113163;118952;127733;127741;128156;128161;128330;128404;145527;160440;172747;172751;177042;178211;179105;179766;179779;189204;189263;193301;198011;201355;205805;208457;223289;223290;227525;227532;233552;240204;253839;270083;277259;282447;297367;300245;307755;308422;311872	152;640;641;642;643;644	136;516;603;804;1079;1391
0.386856	29.1971	2.00881	0.0487994	0.25701	P0C0L5;F5GXS0	P0C0L5;F5GXS0	P0C0L5	Complement C4-B;Complement C4 beta chain;Complement C4-B alpha chain;C4a anaphylatoxin;C4b-B;C4d-B;Complement C4 gamma chain	C4B	C4B	sp|P0C0L5|CO4B_HUMAN Complement C4-B OS=Homo sapiens OX=9606 GN=C4B PE=1 SV=2;tr|F5GXS0|F5GXS0_HUMAN Complement C4-B OS=Homo sapiens OX=9606 GN=C4B PE=1 SV=1	2	166	166	1	0	77.9	192.75	1744	0	323.31	152010000000			2;5;23;24;58;114;120;121;179;180;201;396;397;479;480;724;725;800;801;802;921;1386;1387;1388;1563;1564;1586;1587;1681;1682;2146;2147;2180;2181;2240;2241;2266;2291;2292;2519;2551;2552;2553;2763;2764;2787;2800;2922;2923;2924;3105;3355;3584;3585;3644;3649;3650;3655;3707;3708;3796;3797;3841;3842;3873;3898;3899;3928;3933;4190;4738;4866;4870;4871;4969;5042;5112;5287;5500;5510;5556;5629;5655;5749;5750;57…	True;True;True;True;True;True;True;True;True;True;True;True;True;True;True;True;True;True;True;True;True;True;True;True;True;True;True;True;True;True;True;True;True;True;True;True;True;True;True;True;True;True;True;True;True;True;True;True;True;True;True;True;True;True;True;True;True;True;True;True;True;True;True;True;True;True;True;True;True;True;True;True;True;True;True;True;True;True;True;True…	2;5;25;26;61;119;125;126;189;190;191;214;215;425;426;516;517;783;784;863;864;865;991;992;1479;1480;1481;1667;1668;1690;1691;1789;1790;1791;2301;2302;2341;2342;2406;2407;2434;2461;2462;2708;2709;2742;2743;2744;2978;2979;2980;2981;3005;3006;3007;3020;3157;3158;3159;3351;3621;3622;3623;3869;3870;3937;3942;3943;3948;4003;4004;4105;4106;4153;4154;4155;4190;4191;4216;4217;4246;4251;4517;5112;5248;5249;…	7;8;48;49;50;51;52;53;54;55;56;57;58;59;60;61;62;63;64;65;66;67;68;69;70;71;72;73;74;75;76;77;78;79;80;81;82;83;84;85;86;87;88;89;90;91;92;93;94;95;96;97;98;99;100;101;102;103;104;105;106;107;108;109;110;111;112;113;114;115;116;117;118;119;120;121;122;123;124;125;126;127;128;129;130;131;132;133;134;135;136;137;138;139;140;141;142;143;144;145;146;147;148;149;150;151;152;153;154;155;156;157;158;159…
0.691221	19.1801	2.01009	0.0570154	0.290594	P01011;G3V3A0;G3V595;A0A087WY93	P01011;G3V3A0;G3V595		Alpha-1-antichymotrypsin;Alpha-1-antichymotrypsin His-Pro-less	SERPINA3		sp|P01011|AACT_HUMAN Alpha-1-antichymotrypsin OS=Homo sapiens OX=9606 GN=SERPINA3 PE=1 SV=2;tr|G3V3A0|G3V3A0_HUMAN Alpha-1-antichymotrypsin OS=Homo sapiens OX=9606 GN=SERPINA3 PE=1 SV=1;tr|G3V595|G3V595_HUMAN Alpha-1-antichymotrypsin (Fragment) OS=Homo sap	4	14	14	14	0	35.9	47.65	423	0	323.31	341700000			128;440;931;1574;2382;2589;3069;4857;5129;6407;6827;7804;7805;10596	True;True;True;True;True;True;True;True;True;True;True;True;True;True	135;474;475;1002;1678;2560;2787;3314;5239;5536;6928;7467;8530;8531;11599	3309;3310;3311;3312;3313;3314;3315;3316;3317;3318;3319;3320;3321;3322;10753;10754;10755;10756;10757;20388;20389;20390;20391;20392;20393;20394;20395;20396;20397;20398;20399;20400;20401;20402;20403;20404;20405;20406;20407;20408;20409;20410;20411;20412;20413;20414;28662;46363;46364;46365;46366;46367;46368;46369;46370;46371;46372;46373;46374;46375;46376;46377;46378;46379;46380;46381;46382;46383;46384…	5041;5042;5043;5044;5045;5046;5047;5048;5049;5050;5051;5052;5053;5054;5055;5056;14675;14676;14677;14678;14679;14680;28003;28004;28005;28006;28007;28008;28009;28010;28011;28012;28013;28014;28015;28016;28017;28018;28019;28020;28021;28022;28023;28024;28025;28026;28027;28028;28029;28030;28031;28032;28033;28034;28035;28036;28037;28038;28039;28040;28041;28042;28043;28044;39553;64599;64600;64601;64602;6…	5051;14679;28024;39553;64617;69353;85289;129484;137572;171225;184586;213903;213905;302191
0.506113	20.6033	1.93233	0.0639931	0.306275	A0A0B4J1Y9	A0A0B4J1Y9			IGHV3-72		sp|A0A0B4J1Y9|HV372_HUMAN Immunoglobulin heavy variable 3-72 OS=Homo sapiens OX=9606 GN=IGHV3-72 PE=3 SV=1	1	9	7	5	0	60.5	13.203	119	0	323.31	304980000			618;1567;3232;3674;6095;6806;7035;7036;8937	True;True;False;False;True;True;True;True;True	670;1671;3490;3968;6582;6583;7444;7701;7702;7703;9767	14328;14329;14330;14331;14332;14333;14334;14335;14336;14337;14338;14339;14340;14341;14342;14343;14344;14345;14346;14347;14348;14349;28583;28584;63546;63547;63548;63549;63550;63551;63552;63553;63554;71486;71487;71488;71489;71490;71491;71492;71493;71494;71495;71496;71497;71498;71499;71500;71501;71502;71503;71504;71505;71506;71507;71508;71509;71510;71511;71512;71513;71514;71515;71516;71517;71518;715…	20103;20104;20105;20106;20107;20108;20109;20110;20111;20112;20113;20114;20115;20116;20117;20118;20119;20120;20121;20122;20123;20124;39466;39467;39468;89291;89292;89293;89294;89295;89296;99613;99614;99615;99616;99617;99618;99619;99620;99621;99622;99623;99624;99625;99626;99627;99628;99629;99630;99631;99632;99633;99634;99635;99636;99637;99638;99639;99640;99641;99642;99643;99644;99645;99646;99647;996…	20103;39466;89292;99661;164217;184149;190635;190640;243080	36	104
-0.609845	19.6924	-1.88431	0.0674623	0.306275	A1L4H1;M0QZ17	A1L4H1		Soluble scavenger receptor cysteine-rich domain-containing protein SSC5D	SSC5D		sp|A1L4H1|SRCRL_HUMAN Soluble scavenger receptor cysteine-rich domain-containing protein SSC5D OS=Homo sapiens OX=9606 GN=SSC5D PE=1 SV=3	2	26	26	26	0	24.7	165.74	1573	0	323.31	302510000			348;1527;2455;2456;2457;2927;2928;2944;3691;3692;3886;5536;5537;5538;6253;7271;7479;9097;10028;10537;10539;10540;10542;10543;10544;10545	True;True;True;True;True;True;True;True;True;True;True;True;True;True;True;True;True;True;True;True;True;True;True;True;True;True	372;1628;2639;2640;2641;3162;3163;3164;3182;3987;3988;4204;5987;5988;5989;6760;7958;8182;9937;10974;10975;11532;11534;11535;11537;11538;11539;11540;11541	8339;8340;8341;8342;8343;8344;8345;8346;8347;8348;27745;27746;27747;27748;27749;27750;27751;27752;47813;47814;47815;47816;47817;47818;47819;47820;47821;47822;47823;47824;47825;47826;47827;47828;47829;47830;47831;47832;47833;47834;47835;47836;47837;47838;47839;47840;47841;47842;47843;47844;47845;47846;47847;47848;47849;47850;47851;47852;47853;47854;47855;47856;47857;47858;47859;47860;47861;47862;4…	11298;11299;11300;11301;11302;11303;11304;11305;11306;11307;38316;38317;38318;38319;38320;38321;38322;38323;38324;38325;66442;66443;66444;66445;66446;66447;66448;66449;66450;66451;66452;66453;66454;66455;66456;66457;66458;66459;66460;66461;66462;66463;66464;66465;66466;66467;66468;66469;66470;66471;66472;66473;66474;66475;66476;66477;66478;66479;66480;66481;66482;66483;66484;66485;66486;66487;664…	11299;38318;66507;66557;66576;81983;81991;82599;99998;99999;104641;148182;148185;148188;167909;197917;203921;250097;283519;301066;301074;301098;301113;301119;301140;301145	118;119	498;1483
0.415591	26.707	1.85462	0.0682802	0.306275	P0DOY2;P0CF74	P0DOY2					sp|P0DOY2|IGLC2_HUMAN Immunoglobulin lambda constant 2 OS=Homo sapiens OX=9606 GN=IGLC2 PE=1 SV=1	2	18	18	0	0	96.2	11.293	106	0	323.31	36860000000			52;53;144;145;330;331;332;861;862;863;7599;7600;8252;8253;8798;8799;10639;10640	True;True;True;True;True;True;True;True;True;True;True;True;True;True;True;True;True;True	55;56;152;153;353;354;355;927;928;929;8313;8314;9014;9015;9609;9610;11643;11644	994;995;996;997;998;999;1000;1001;1002;1003;1004;1005;1006;1007;1008;1009;1010;1011;1012;1013;1014;1015;1016;1017;1018;1019;1020;1021;1022;1023;1024;1025;1026;1027;1028;1029;1030;1031;1032;1033;1034;1035;1036;1037;1038;1039;1040;1041;1042;1043;1044;1045;1046;1047;1048;1049;1050;1051;1052;1053;1054;1055;1056;1057;1058;1059;1060;1061;1062;1063;1064;1065;1066;1067;1068;1069;1070;1071;1072;1073;1074;…	1524;1525;1526;1527;1528;1529;1530;1531;1532;1533;1534;1535;1536;1537;1538;1539;1540;1541;1542;1543;1544;1545;1546;1547;1548;1549;1550;1551;1552;1553;1554;1555;1556;1557;1558;1559;1560;1561;1562;1563;1564;1565;1566;1567;1568;1569;1570;1571;1572;1573;1574;1575;1576;1577;1578;1579;1580;1581;1582;1583;1584;1585;1586;1587;1588;1589;1590;1591;1592;1593;1594;1595;1596;1597;1598;1599;1600;1601;1602;1603…	2340;2524;5368;5406;11144;11150;11153;26184;26389;26395;207055;207106;224551;224552;240499;240613;303750;303887
-0.449562	23.8817	-1.83631	0.070979	0.306275	V9GYM3;P02652;V9GYG9;V9GYE3;V9GYC1;V9GYS1	V9GYM3;P02652;V9GYG9;V9GYE3;V9GYC1;V9GYS1		Apolipoprotein A-II;Proapolipoprotein A-II;Truncated apolipoprotein A-II	APOA2		tr|V9GYM3|V9GYM3_HUMAN Apolipoprotein A-II OS=Homo sapiens OX=9606 GN=APOA2 PE=1 SV=1;sp|P02652|APOA2_HUMAN Apolipoprotein A-II OS=Homo sapiens OX=9606 GN=APOA2 PE=1 SV=1;tr|V9GYG9|V9GYG9_HUMAN Apolipoprotein A-II (Fragment) OS=Homo sapiens OX=9606 GN=APOA	6	10	10	10	0	54.1	14.914	133	0	323.31	3941900000			322;2549;2550;4977;7268;7269;8316;8317;8495;9908	True;True;True;True;True;True;True;True;True;True	345;2739;2740;2741;5367;7955;7956;9082;9083;9278;10843	8079;8080;8081;8082;8083;8084;8085;8086;8087;8088;8089;8090;8091;8092;8093;8094;8095;8096;8097;8098;8099;8100;8101;8102;8103;8104;8105;8106;8107;8108;8109;8110;8111;8112;8113;8114;8115;8116;8117;8118;8119;8120;8121;48943;48944;48945;48946;48947;48948;48949;48950;48951;48952;48953;48954;48955;48956;48957;48958;48959;48960;48961;48962;48963;48964;48965;48966;48967;48968;48969;48970;48971;48972;4897…	11001;11002;11003;11004;11005;11006;11007;11008;11009;11010;11011;11012;11013;11014;11015;11016;11017;11018;11019;11020;11021;11022;11023;11024;11025;11026;11027;11028;11029;11030;11031;11032;11033;11034;11035;11036;11037;11038;11039;11040;11041;11042;11043;11044;11045;11046;11047;11048;11049;11050;11051;11052;11053;11054;11055;11056;11057;11058;11059;11060;11061;67736;67737;67738;67739;67740;677…	11013;67763;68117;132591;197907;197911;226020;226097;230774;281469	384	82
0.388585	24.6322	1.83327	0.0723072	0.306275	P04433;A0A0A0MRZ8	P04433;A0A0A0MRZ8		Ig kappa chain V-III region VG	IGKV3D-11		sp|P04433|KV311_HUMAN Immunoglobulin kappa variable 3-11 OS=Homo sapiens OX=9606 GN=IGKV3-11 PE=1 SV=1;sp|A0A0A0MRZ8|KVD11_HUMAN Immunoglobulin kappa variable 3D-11 OS=Homo sapiens OX=9606 GN=IGKV3D-11 PE=3 SV=6	2	5	5	5	0	58.3	12.575	115	0	141.31	2478300000			797;798;3162;5808;5809	True;True;True;True;True	860;861;3417;6272;6273	17387;17388;17389;17390;17391;17392;17393;17394;17395;17396;17397;17398;17399;17400;17401;17402;17403;17404;17405;17406;17407;17408;17409;17410;17411;17412;17413;17414;17415;17416;17417;17418;17419;17420;17421;17422;17423;17424;17425;17426;17427;17428;17429;17430;17431;17432;17433;17434;17435;17436;17437;17438;17439;17440;17441;17442;17443;17444;17445;17446;17447;17448;17449;17450;17451;17452;174…	24197;24198;24199;24200;24201;24202;24203;24204;24205;24206;24207;24208;24209;24210;24211;24212;24213;24214;24215;24216;24217;24218;24219;24220;24221;24222;24223;24224;24225;24226;24227;24228;24229;24230;24231;24232;24233;24234;24235;24236;24237;24238;24239;24240;24241;24242;24243;24244;24245;24246;24247;24248;24249;24250;24251;24252;24253;24254;24255;24256;24257;24258;24259;24260;24261;24262;242…	24199;24220;88136;155336;155385
-0.414647	25.9011	-1.82455	0.0727598	0.306275	P09871;F8WCZ6;A0A087X232;H0Y5D1;F5H7T4;B5MCV4	P09871;F8WCZ6;A0A087X232		Complement C1s subcomponent;Complement C1s subcomponent heavy chain;Complement C1s subcomponent light chain	C1S		sp|P09871|C1S_HUMAN Complement C1s subcomponent OS=Homo sapiens OX=9606 GN=C1S PE=1 SV=1;tr|F8WCZ6|F8WCZ6_HUMAN Complement C1s subcomponent OS=Homo sapiens OX=9606 GN=C1S PE=1 SV=1;tr|A0A087X232|A0A087X232_HUMAN Complement C1s subcomponent OS=Homo sapiens	6	50	50	50	0	61.8	76.684	688	0	323.31	19488000000			1131;1348;1349;1447;1448;2064;2187;2210;2563;2719;3287;3404;3405;3406;3505;3735;3736;4535;5709;5713;5782;5783;5982;6087;6498;6499;6545;7162;7163;7361;7721;8323;8462;8463;8464;8631;8632;9141;9239;9253;9668;9681;9764;9765;9766;9907;10802;10803;10804;11034	True;True;True;True;True;True;True;True;True;True;True;True;True;True;True;True;True;True;True;True;True;True;True;True;True;True;True;True;True;True;True;True;True;True;True;True;True;True;True;True;True;True;True;True;True;True;True;True;True;True	1213;1438;1439;1544;1545;2209;2349;2373;2756;2927;3550;3675;3676;3677;3784;4036;4037;4038;4039;4890;6168;6172;6173;6174;6246;6247;6461;6572;6573;7064;7065;7066;7067;7068;7130;7131;7843;7844;7845;8055;8444;9090;9091;9242;9243;9244;9422;9423;9983;10094;10117;10578;10591;10592;10682;10683;10684;10841;10842;11821;11822;11823;11824;11825;11826;12078	23362;23363;23364;23365;23366;23367;23368;25555;25556;25557;25558;25559;25560;25561;25562;25563;25564;25565;25566;25567;25568;25569;25570;25571;25572;25573;25574;25575;25576;25577;25578;25579;25580;25581;25582;25583;25584;25585;25586;25587;25588;25589;25590;25591;25592;25593;25594;25595;25596;25597;25598;25599;25600;26574;26575;26576;26577;26578;26579;26580;26581;26582;26583;26584;26585;26586;265…	32398;32399;32400;32401;35400;35401;35402;35403;35404;35405;35406;35407;35408;35409;35410;35411;35412;35413;35414;35415;35416;35417;35418;35419;35420;35421;35422;35423;35424;35425;35426;35427;35428;35429;35430;35431;35432;35433;35434;35435;35436;35437;35438;35439;35440;35441;35442;35443;35444;35445;35446;35447;35448;35449;35450;35451;35452;35453;35454;35455;35456;35457;35458;35459;35460;35461;354…	32399;35402;35472;36654;36657;54378;57606;58462;68536;73294;90603;91961;91997;92012;94275;101668;101681;123730;151877;151907;154097;154098;160634;164110;175081;175322;177073;195662;195687;199795;211195;226392;229069;229348;229412;234396;234695;251712;254832;255609;272698;273269;277629;277688;277691;281443;308489;308514;308529;316404	593;594;595;596;597;598;599	292;502;541;560;616;625;676
-1.00728	21.6407	-1.89952	0.0749076	0.306275	F8W1R7;G3V1V0;P60660;G3V1Y7;J3KND3;B7Z6Z4;F8VPF3;H0YI43	F8W1R7;G3V1V0;P60660;G3V1Y7;J3KND3;B7Z6Z4;F8VPF3		Myosin light polypeptide 6	MYL6		tr|F8W1R7|F8W1R7_HUMAN Myosin light polypeptide 6 OS=Homo sapiens OX=9606 GN=MYL6 PE=1 SV=1;tr|G3V1V0|G3V1V0_HUMAN Myosin light polypeptide 6 OS=Homo sapiens OX=9606 GN=MYL6 PE=1 SV=1;sp|P60660|MYL6_HUMAN Myosin light polypeptide 6 OS=Homo sapiens OX=9606	8	9	9	3	0	61.4	16.29	145	0	208.59	87339000			507;1053;1054;1055;2119;4288;4641;6808;9931	True;True;True;True;True;True;True;True;True	546;1133;1134;1135;2271;4628;5006;7446;10868;10869	11543;11544;11545;11546;11547;11548;11549;11550;11551;11552;11553;11554;11555;11556;11557;11558;11559;11560;11561;11562;11563;11564;11565;11566;22688;22689;22690;22691;22692;22693;22694;22695;22696;22697;22698;22699;22700;22701;22702;22703;22704;22705;22706;40255;40256;40257;40258;40259;40260;40261;40262;40263;40264;40265;40266;40267;40268;84377;84378;84379;92080;92081;92082;92083;92084;92085;137…	15876;15877;15878;15879;15880;15881;15882;15883;15884;15885;15886;15887;15888;15889;15890;15891;15892;15893;15894;15895;15896;15897;15898;15899;15900;15901;31312;31313;31314;31315;31316;31317;31318;31319;31320;31321;31322;31323;31324;31325;31326;31327;55639;55640;55641;55642;55643;55644;55645;55646;55647;55648;55649;55650;55651;116327;116328;126231;126232;126233;126234;126235;126236;184192;184193…	15891;31317;31321;31323;55641;116327;126231;184199;281866
-1.01634	23.2823	-1.87065	0.0755994	0.306275	P67936;A0A2R8Y5V9;A0A2R8YGX3;A0A2R8YE05;K7ENT6;A0A2R8YH90;A0A2R8YEU4;K7ERG3;K7EMU5;K7EPB9;A0A2R8YHD2;K7EPV9;U3KQK2	P67936;A0A2R8Y5V9;A0A2R8YGX3;A0A2R8YE05;K7ENT6;A0A2R8YH90;A0A2R8YEU4		Tropomyosin alpha-4 chain	TPM4		sp|P67936|TPM4_HUMAN Tropomyosin alpha-4 chain OS=Homo sapiens OX=9606 GN=TPM4 PE=1 SV=3;tr|A0A2R8Y5V9|A0A2R8Y5V9_HUMAN Tropomyosin alpha-4 chain OS=Homo sapiens OX=9606 GN=TPM4 PE=1 SV=1;tr|A0A2R8YGX3|A0A2R8YGX3_HUMAN Tropomyosin alpha-4 chain OS=Homo sap	13	23	23	13	0	62.9	28.521	248	0	323.31	239330000			303;304;1150;1151;2244;2405;4710;4711;4731;4732;5102;5103;5146;5147;5345;5360;5361;5473;6333;7773;7774;9100;10973	True;True;True;True;True;True;True;True;True;True;True;True;True;True;True;True;True;True;True;True;True;True;True	324;325;1234;1235;2411;2586;5081;5082;5105;5106;5506;5507;5556;5557;5772;5787;5788;5914;6845;8498;8499;9940;12014	7975;7976;7977;7978;7979;7980;7981;7982;7983;7984;7985;7986;7987;7988;7989;7990;7991;7992;7993;7994;7995;7996;7997;7998;7999;8000;8001;23590;23591;23592;23593;23594;23595;23596;23597;23598;23599;23600;23601;23602;43198;43199;43200;43201;43202;43203;43204;43205;43206;43207;43208;43209;43210;43211;43212;43213;43214;46790;46791;93103;93104;93105;93106;93107;93108;93109;93110;93111;93112;93113;93114;…	10902;10903;10904;10905;10906;10907;10908;10909;10910;32745;32746;32747;32748;32749;32750;32751;32752;32753;32754;32755;32756;32757;32758;32759;32760;32761;32762;32763;32764;59880;59881;59882;59883;59884;59885;59886;59887;59888;59889;59890;59891;59892;59893;59894;59895;59896;59897;59898;59899;59900;59901;59902;59903;59904;59905;59906;65029;65030;127539;127540;127541;127542;127543;127544;127545;12…	10903;10906;32746;32764;59902;65029;127540;127544;127893;127900;137042;137044;137916;137924;143479;143654;143660;145639;170208;213355;213357;250111;314790
0.401056	28.7376	1.76751	0.0819323	0.323633	P01834	P01834		Ig kappa chain C region	IGKC		sp|P01834|IGKC_HUMAN Immunoglobulin kappa constant OS=Homo sapiens OX=9606 GN=IGKC PE=1 SV=2	1	17	17	17	0	93.5	11.765	107	0	323.31	98896000000			151;1976;1977;2131;4168;7878;7879;8215;8216;9454;9455;9637;9638;9639;10172;10173;10462	True;True;True;True;True;True;True;True;True;True;True;True;True;True;True;True;True	159;2108;2109;2283;4493;8611;8612;8971;8972;10343;10344;10547;10548;10549;11139;11140;11451	3822;3823;3824;3825;3826;3827;3828;3829;3830;3831;3832;3833;3834;3835;3836;3837;3838;3839;3840;3841;3842;3843;3844;3845;3846;3847;3848;3849;3850;3851;37110;37111;37112;37113;37114;37115;37116;37117;37118;37119;37120;37121;37122;37123;37124;37125;37126;37127;37128;37129;37130;37131;37132;37133;37134;37135;37136;37137;37138;37139;37140;37141;37142;37143;37144;37145;37146;37147;37148;37149;37150;371…	5783;5784;5785;5786;5787;5788;5789;5790;5791;5792;5793;5794;5795;5796;5797;5798;5799;5800;5801;5802;5803;5804;5805;5806;5807;5808;5809;5810;5811;5812;5813;5814;5815;5816;5817;51102;51103;51104;51105;51106;51107;51108;51109;51110;51111;51112;51113;51114;51115;51116;51117;51118;51119;51120;51121;51122;51123;51124;51125;51126;51127;51128;51129;51130;51131;51132;51133;51134;51135;51136;51137;51138;51…
-1.07412	23.5189	-1.81201	0.0845188	0.325707	P02775	P02775		Platelet basic protein;Connective tissue-activating peptide III;TC-2;Connective tissue-activating peptide III(1-81);Beta-thromboglobulin;Neutrophil-activating peptide 2(74);Neutrophil-activating peptide 2(73);Neutrophil-activating peptide 2;TC-1;Neutrophil-activating peptide 2(1-66);Neutrophil-activating peptide 2(1-63)	PPBP		sp|P02775|CXCL7_HUMAN Platelet basic protein OS=Homo sapiens OX=9606 GN=PPBP PE=1 SV=3	1	6	6	6	0	38.3	13.894	128	0	135.9	407420000			2248;3634;3962;4368;5091;6800	True;True;True;True;True;True	2415;3927;4283;4709;5495;7438	43220;43221;43222;70534;70535;70536;70537;70538;70539;70540;70541;70542;70543;70544;70545;70546;70547;70548;70549;70550;70551;70552;70553;70554;70555;70556;70557;70558;70559;70560;70561;70562;70563;70564;70565;76825;76826;76827;76828;76829;76830;76831;76832;76833;76834;76835;86617;86618;86619;86620;86621;86622;86623;86624;100293;100294;100295;100296;100297;100298;100299;100300;136571;136572;13657…	59916;59917;59918;59919;98461;98462;98463;98464;98465;98466;98467;98468;98469;98470;98471;98472;98473;98474;98475;98476;98477;98478;98479;98480;98481;98482;98483;98484;98485;98486;98487;98488;98489;98490;106447;106448;106449;106450;106451;106452;106453;106454;106455;106456;106457;106458;106459;106460;119122;119123;119124;119125;119126;119127;119128;119129;119130;119131;136855;136856;136857;183386…	59917;98471;106448;119127;136857;183397
-0.3731	25.553	-1.68721	0.0964539	0.353295	P00739;J3KTC3	P00739		Haptoglobin-related protein	HPR		sp|P00739|HPTR_HUMAN Haptoglobin-related protein OS=Homo sapiens OX=9606 GN=HPR PE=2 SV=2	2	33	13	3	0	82.5	39.029	348	0	323.31	5839800000			917;918;1693;1694;3900;4608;4609;5199;5954;5955;5956;6076;6077;6926;7471;7472;7511;7512;7957;8025;8524;8948;8949;8950;9822;9823;10034;10037;10352;10353;10418;10937;11044	False;False;False;False;False;False;False;False;False;False;False;False;False;False;True;True;False;True;False;True;True;False;False;False;True;True;False;True;True;True;True;True;True	987;988;1802;1803;4218;4970;4971;5617;6431;6432;6433;6561;6562;7576;8174;8175;8214;8215;8694;8773;8774;9310;9311;9778;9779;9780;10743;10744;10983;10984;10987;11334;11335;11404;11971;12091;12092	20074;20075;20076;20077;20078;20079;20080;20081;20082;20083;20084;20085;20086;20087;20088;20089;20090;20091;20092;20093;20094;20095;20096;20097;20098;20099;20100;20101;20102;20103;20104;20105;20106;20107;20108;20109;20110;20111;20112;20113;20114;20115;20116;20117;20118;20119;20120;20121;20122;20123;20124;20125;20126;20127;20128;20129;20130;20131;20132;20133;20134;20135;20136;20137;20138;20139;201…	27660;27661;27662;27663;27664;27665;27666;27667;27668;27669;27670;27671;27672;27673;27674;27675;27676;27677;27678;27679;27680;27681;27682;27683;27684;27685;27686;27687;27688;27689;27690;27691;27692;27693;27694;27695;27696;27697;27698;27699;27700;27701;27702;27703;27704;27705;27706;27707;27708;27709;27710;27711;27712;27713;27714;27715;27716;27717;27718;27719;27720;27721;27722;27723;27724;27725;277…	27667;27698;41986;42055;105237;125421;125466;139797;159533;159557;159588;163364;163514;187064;203644;203667;204145;204193;217039;218705;231675;243237;243378;243423;278869;278986;283553;283580;294756;294794;296097;312951;316812	21;22	242;285
-0.316035	21.4598	-1.67872	0.0986154	0.353295	A0A0G2JMB2;A0A286YEY5;P01877	A0A0G2JMB2;A0A286YEY5;P01877		Ig alpha-2 chain C region	IGHA2		tr|A0A0G2JMB2|A0A0G2JMB2_HUMAN Immunoglobulin heavy constant alpha 2 (Fragment) OS=Homo sapiens OX=9606 GN=IGHA2 PE=1 SV=1;tr|A0A286YEY5|A0A286YEY5_HUMAN Immunoglobulin heavy constant alpha 2 (Fragment) OS=Homo sapiens OX=9606 GN=IGHA2 PE=1 SV=1;sp|P01877|	3	22	4	4	0	74.4	36.508	340	0	209.52	1129800000			1518;1758;2045;2431;3410;3509;3510;4305;5052;5317;6711;7351;7949;8196;8758;9105;9533;9534;10565;10566;10888;10889	True;True;False;False;False;False;False;True;False;False;True;False;False;False;False;False;False;False;False;False;False;False	1618;1868;2188;2614;3681;3682;3788;3789;4645;5448;5449;5741;5742;7342;8045;8685;8950;9564;9946;10434;10435;10436;11562;11563;11917;11918	27524;27525;27526;27527;27528;27529;27530;27531;27532;27533;27534;27535;27536;27537;27538;27539;27540;27541;27542;27543;27544;27545;27546;27547;27548;27549;27550;27551;27552;27553;27554;27555;27556;27557;27558;27559;27560;27561;27562;27563;27564;27565;27566;27567;27568;27569;27570;27571;27572;27573;27574;27575;27576;27577;27578;27579;27580;27581;27582;27583;27584;27585;27586;27587;27588;27589;321…	37944;37945;37946;37947;37948;37949;37950;37951;37952;37953;37954;37955;37956;37957;37958;37959;37960;37961;37962;37963;37964;37965;37966;37967;37968;37969;37970;37971;37972;37973;37974;37975;37976;37977;37978;37979;37980;37981;37982;37983;37984;37985;37986;37987;37988;37989;37990;37991;37992;37993;37994;37995;37996;37997;37998;37999;38000;38001;38002;38003;38004;38005;38006;38007;38008;38009;380…	37955;44653;54094;65745;92120;94414;94417;116949;134996;142970;180895;199579;216751;222146;239604;250688;267621;267632;301548;301663;311566;311635	59;60	301;332
0.447791	28.0089	1.67347	0.0991391	0.353295	P02649;H0Y7L5;E9PEV4;E7ERP7;CON__Q03247	P02649;H0Y7L5;E9PEV4;E7ERP7		Apolipoprotein E	APOE		sp|P02649|APOE_HUMAN Apolipoprotein E OS=Homo sapiens OX=9606 GN=APOE PE=1 SV=1;tr|H0Y7L5|H0Y7L5_HUMAN Apolipoprotein E (Fragment) OS=Homo sapiens OX=9606 GN=APOE PE=1 SV=2;tr|E9PEV4|E9PEV4_HUMAN Apolipoprotein E (Fragment) OS=Homo sapiens OX=9606 GN=APOE	5	48	48	48	0	88.6	36.154	317	0	323.31	53155000000			69;70;427;428;531;532;659;718;995;996;1476;1915;2289;2290;2463;2610;3460;3461;3716;5370;5412;5476;5477;5581;5582;5625;5737;5738;5866;5867;5992;6151;6359;6360;7568;7569;7681;7682;7781;8077;8768;8769;9355;9695;10126;10175;10522;10623	True;True;True;True;True;True;True;True;True;True;True;True;True;True;True;True;True;True;True;True;True;True;True;True;True;True;True;True;True;True;True;True;True;True;True;True;True;True;True;True;True;True;True;True;True;True;True;True	72;73;460;461;571;572;573;711;777;1073;1074;1574;2037;2459;2460;2647;2808;3734;3735;3736;3737;4012;5799;5849;5917;5918;6033;6034;6035;6080;6198;6199;6200;6334;6335;6471;6647;6872;6873;6874;6875;8277;8278;8404;8405;8506;8828;9574;9575;9576;10236;10608;11087;11142;11514;11627	2029;2030;2031;2032;2033;2034;2035;2036;2037;2038;2039;2040;2041;2042;2043;2044;2045;2046;2047;2048;2049;2050;2051;2052;2053;2054;2055;2056;2057;2058;2059;2060;2061;2062;2063;2064;2065;2066;2067;2068;2069;2070;2071;2072;2073;2074;2075;2076;2077;2078;2079;2080;2081;2082;2083;2084;2085;2086;2087;2088;2089;2090;2091;2092;2093;2094;2095;2096;2097;2098;2099;2100;2101;2102;2103;2104;2105;2106;2107;2108…	3371;3372;3373;3374;3375;3376;3377;3378;3379;3380;3381;3382;3383;3384;3385;3386;3387;3388;3389;3390;3391;3392;3393;3394;3395;3396;3397;3398;3399;3400;3401;3402;3403;3404;3405;3406;3407;3408;3409;3410;3411;3412;3413;3414;3415;3416;3417;3418;3419;3420;3421;3422;3423;3424;3425;3426;3427;3428;3429;3430;3431;3432;3433;3434;3435;3436;3437;3438;3439;3440;3441;3442;3443;3444;3445;3446;3447;3448;3449;3450…	3407;3571;14452;14572;16482;16496;21044;22370;29954;30182;37207;48653;61450;61452;66607;69448;92836;92986;101218;143864;144674;145683;145697;149232;149258;149663;152463;152482;157173;157179;161155;165249;170521;170535;205824;205830;210541;210577;213401;219671;239756;239878;259920;274376;286925;288384;300851;302982	381;382;383	126;143;290
-0.799952	15.4051	-1.77052	0.100622	0.353295	P35443;E7ES19	P35443;E7ES19		Thrombospondin-4	THBS4		sp|P35443|TSP4_HUMAN Thrombospondin-4 OS=Homo sapiens OX=9606 GN=THBS4 PE=1 SV=2;tr|E7ES19|E7ES19_HUMAN Thrombospondin-4 OS=Homo sapiens OX=9606 GN=THBS4 PE=1 SV=1	2	16	16	13	0	26.1	105.87	961	0	323.31	93688000			885;2030;3912;4396;5178;6354;6654;6948;7011;7034;7070;7363;7381;7382;7624;8599	True;True;True;True;True;True;True;True;True;True;True;True;True;True;True;True	952;2169;4230;4740;5596;6866;7282;7602;7673;7700;7743;8057;8076;8077;8340;9388	19540;19541;19542;19543;19544;19545;19546;19547;19548;19549;19550;19551;19552;19553;19554;19555;19556;19557;19558;19559;19560;19561;19562;19563;38662;38663;38664;38665;38666;38667;38668;38669;38670;38671;38672;38673;38674;38675;38676;38677;38678;38679;38680;38681;38682;38683;38684;38685;38686;38687;38688;38689;38690;38691;38692;38693;38694;38695;38696;38697;38698;38699;75893;75894;87156;87157;871…	26912;26913;26914;26915;26916;26917;26918;26919;53530;53531;53532;53533;53534;53535;53536;53537;53538;53539;53540;53541;53542;53543;53544;53545;53546;53547;53548;53549;53550;53551;53552;53553;53554;53555;53556;53557;53558;53559;53560;53561;53562;53563;53564;53565;53566;53567;53568;53569;53570;53571;53572;53573;53574;53575;53576;53577;53578;53579;53580;105370;105371;105372;105373;105374;105375;119…	26919;53556;105373;119883;139508;170500;179237;187575;189669;190621;192825;199836;200723;200727;208060;233339
0.509226	19.8513	1.70581	0.103005	0.353799	A0A0B4J1X5;A0A075B7E8	A0A0B4J1X5;A0A075B7E8			IGHV3-74;IGHV3OR16-13		sp|A0A0B4J1X5|HV374_HUMAN Immunoglobulin heavy variable 3-74 OS=Homo sapiens OX=9606 GN=IGHV3-74 PE=3 SV=1;tr|A0A075B7E8|A0A075B7E8_HUMAN Immunoglobulin heavy variable 3/OR16-13 (non-functional) (Fragment) OS=Homo sapiens OX=9606 GN=IGHV3OR16-13 PE=1 SV=1	2	7	4	4	0	57.3	12.839	117	0	150.66	617030000			171;1830;3727;4671;6105;7078;7080	False;True;True;True;True;False;False	180;1948;1949;4024;5041;6598;7752;7753;7756	4177;4178;4179;4180;4181;4182;4183;4184;4185;4186;4187;4188;4189;4190;4191;4192;4193;4194;4195;4196;4197;4198;4199;4200;4201;4202;4203;4204;4205;4206;4207;4208;4209;4210;4211;4212;4213;4214;4215;4216;4217;4218;4219;4220;4221;4222;4223;4224;4225;4226;4227;4228;4229;4230;4231;4232;4233;4234;4235;4236;4237;4238;4239;4240;4241;4242;4243;4244;4245;4246;4247;4248;4249;4250;4251;4252;4253;4254;4255;4256…	6207;6208;6209;6210;6211;6212;6213;6214;6215;6216;6217;6218;6219;6220;6221;6222;6223;6224;6225;6226;6227;6228;6229;6230;6231;6232;6233;6234;6235;6236;6237;6238;6239;6240;6241;6242;6243;6244;6245;6246;6247;6248;6249;6250;6251;6252;6253;6254;6255;6256;6257;6258;6259;6260;6261;6262;6263;6264;6265;6266;6267;6268;6269;6270;6271;6272;6273;6274;6275;6276;6277;6278;6279;6280;6281;6282;6283;6284;6285;6286…	6254;46015;101471;126670;164397;193134;193198	34	102
-0.366517	19.7923	-1.64913	0.107896	0.362713	P02743	P02743		Serum amyloid P-component;Serum amyloid P-component(1-203)	APCS		sp|P02743|SAMP_HUMAN Serum amyloid P-component OS=Homo sapiens OX=9606 GN=APCS PE=1 SV=2	1	7	7	7	0	30	25.387	223	0	283.85	376200000			1003;1838;4094;4906;4907;7410;9776	True;True;True;True;True;True;True	1081;1957;4417;5292;5293;8107;10695	21957;21958;21959;21960;21961;21962;21963;21964;21965;21966;21967;21968;21969;21970;21971;21972;21973;21974;21975;21976;21977;21978;21979;21980;21981;21982;21983;21984;21985;21986;21987;21988;21989;21990;21991;21992;21993;21994;33803;33804;33805;33806;33807;33808;33809;33810;33811;33812;33813;33814;33815;33816;33817;33818;33819;33820;33821;33822;33823;33824;33825;33826;79109;79110;79111;79112;791…	30226;30227;30228;30229;30230;30231;30232;30233;30234;30235;30236;30237;30238;30239;30240;30241;30242;30243;30244;30245;30246;30247;30248;30249;30250;30251;30252;30253;30254;30255;30256;30257;30258;30259;30260;30261;30262;30263;30264;30265;30266;30267;30268;46585;46586;46587;46588;46589;46590;46591;46592;46593;46594;46595;46596;46597;46598;46599;46600;46601;46602;46603;46604;46605;109101;109102;1…	30254;46601;109108;130820;130823;201959;277975
0.532044	23.0908	1.62036	0.115382	0.379323	A0A0B4J1V0	A0A0B4J1V0			IGHV3-15		sp|A0A0B4J1V0|HV315_HUMAN Immunoglobulin heavy variable 3-15 OS=Homo sapiens OX=9606 GN=IGHV3-15 PE=3 SV=1	1	9	9	7	0	52.9	12.926	119	0	323.31	968120000			1568;3232;3674;6098;7077;8328;8329;8909;8910	True;True;True;True;True;True;True;True;True	1672;3490;3968;6587;6588;7751;9098;9099;9735;9736	28585;28586;28587;28588;28589;28590;28591;28592;28593;28594;28595;28596;28597;28598;28599;28600;28601;28602;63546;63547;63548;63549;63550;63551;63552;63553;63554;71486;71487;71488;71489;71490;71491;71492;71493;71494;71495;71496;71497;71498;71499;71500;71501;71502;71503;71504;71505;71506;71507;71508;71509;71510;71511;71512;71513;71514;71515;71516;71517;71518;71519;71520;71521;71522;71523;71524;715…	39469;39470;39471;39472;39473;39474;39475;39476;39477;39478;39479;39480;39481;39482;39483;39484;39485;39486;39487;39488;39489;89291;89292;89293;89294;89295;89296;99613;99614;99615;99616;99617;99618;99619;99620;99621;99622;99623;99624;99625;99626;99627;99628;99629;99630;99631;99632;99633;99634;99635;99636;99637;99638;99639;99640;99641;99642;99643;99644;99645;99646;99647;99648;99649;99650;99651;996…	39484;89292;99661;164271;193072;226442;226444;242608;242614	31	53
-1.05914	19.1989	-1.60464	0.117638	0.379323	P08514	P08514		Integrin alpha-IIb;Integrin alpha-IIb heavy chain;Integrin alpha-IIb light chain, form 1;Integrin alpha-IIb light chain, form 2	ITGA2B		sp|P08514|ITA2B_HUMAN Integrin alpha-IIb OS=Homo sapiens OX=9606 GN=ITGA2B PE=1 SV=3	1	33	33	33	0	43.1	113.38	1039	0	323.31	820490000			163;183;184;549;815;1680;2934;2935;3344;3420;3447;3770;3771;3806;3860;4114;4908;4956;4957;6005;6161;7095;7396;8584;8940;9183;9331;9332;9335;9554;9969;10417;10479	True;True;True;True;True;True;True;True;True;True;True;True;True;True;True;True;True;True;True;True;True;True;True;True;True;True;True;True;True;True;True;True;True	171;194;195;592;879;1788;3171;3172;3610;3692;3721;4079;4080;4115;4177;4437;5294;5346;5347;6484;6485;6658;7773;8093;9371;9770;10028;10212;10213;10216;10459;10909;11403;11470	3958;3959;4729;4730;4731;4732;4733;4734;4735;4736;4737;4738;4739;4740;4741;4742;4743;4744;4745;4746;4747;4748;4749;4750;4751;4752;4753;4754;4755;4756;4757;4758;4759;4760;4761;4762;4763;4764;4765;12355;12356;12357;12358;12359;12360;12361;12362;12363;12364;12365;12366;12367;12368;12369;12370;12371;12372;12373;12374;12375;12376;12377;12378;12379;12380;12381;12382;12383;12384;12385;12386;12387;12388;…	5968;6779;6780;6781;6782;6783;6784;6785;6786;6787;6788;6789;6790;6791;6792;6793;6794;6795;6796;6797;6798;6799;6800;6801;6802;6803;6804;6805;6806;6807;6808;6809;6810;6811;6812;6813;6814;6815;6816;6817;6818;6819;6820;6821;6822;6823;17047;17048;17049;17050;17051;17052;17053;17054;17055;17056;17057;17058;17059;17060;17061;17062;17063;17064;17065;17066;17067;17068;17069;17070;25059;25060;25061;25062;2…	5968;6793;6813;17048;25068;41862;82046;82048;91295;92253;92518;102241;102242;102804;103767;109264;130852;132335;132338;161420;165719;193338;201545;233220;243166;253595;259434;259439;259458;267778;282419;296049;300387	573	926
0.370031	23.7183	1.56899	0.123127	0.389081	P01780	P01780		Ig heavy chain V-III region JON			sp|P01780|HV307_HUMAN Immunoglobulin heavy variable 3-7 OS=Homo sapiens OX=9606 GN=IGHV3-7 PE=1 SV=2	1	9	8	6	0	55.6	12.943	117	0	323.31	1112600000			171;3667;3668;6106;7037;7040;7321;11080;11081	False;True;True;True;True;True;True;True;True	180;3961;3962;6599;7704;7705;7708;7709;8013;12132;12133	4177;4178;4179;4180;4181;4182;4183;4184;4185;4186;4187;4188;4189;4190;4191;4192;4193;4194;4195;4196;4197;4198;4199;4200;4201;4202;4203;4204;4205;4206;4207;4208;4209;4210;4211;4212;4213;4214;4215;4216;4217;4218;4219;4220;4221;4222;4223;4224;4225;4226;4227;4228;4229;4230;4231;4232;4233;4234;4235;4236;4237;4238;4239;4240;4241;4242;4243;4244;4245;4246;4247;4248;4249;4250;4251;4252;4253;4254;4255;4256…	6207;6208;6209;6210;6211;6212;6213;6214;6215;6216;6217;6218;6219;6220;6221;6222;6223;6224;6225;6226;6227;6228;6229;6230;6231;6232;6233;6234;6235;6236;6237;6238;6239;6240;6241;6242;6243;6244;6245;6246;6247;6248;6249;6250;6251;6252;6253;6254;6255;6256;6257;6258;6259;6260;6261;6262;6263;6264;6265;6266;6267;6268;6269;6270;6271;6272;6273;6274;6275;6276;6277;6278;6279;6280;6281;6282;6283;6284;6285;6286…	6254;99510;99521;164400;190736;190800;198824;318168;318188	33	102
-0.28095	27.8579	-1.54972	0.126163	0.390857	P01876;A0A286YEY1	P01876;A0A286YEY1		Ig alpha-1 chain C region	IGHA1		sp|P01876|IGHA1_HUMAN Immunoglobulin heavy constant alpha 1 OS=Homo sapiens OX=9606 GN=IGHA1 PE=1 SV=2;tr|A0A286YEY1|A0A286YEY1_HUMAN Immunoglobulin heavy constant alpha 1 (Fragment) OS=Homo sapiens OX=9606 GN=IGHA1 PE=1 SV=1	2	27	27	9	0	67.1	37.654	353	0	323.31	45556000000			1520;1521;1756;1757;2045;2431;3410;3509;3510;5052;5317;6710;7351;7949;7950;8196;8758;9005;9006;9105;9319;9533;9534;10565;10566;10888;10889	True;True;True;True;True;True;True;True;True;True;True;True;True;True;True;True;True;True;True;True;True;True;True;True;True;True;True	1620;1621;1866;1867;2188;2614;3681;3682;3788;3789;5448;5449;5741;5742;7341;8045;8685;8686;8950;9564;9840;9841;9946;10198;10434;10435;10436;11562;11563;11917;11918	27603;27604;27605;27606;27607;27608;27609;27610;27611;27612;27613;27614;27615;27616;27617;27618;27619;27620;27621;27622;27623;27624;27625;27626;27627;27628;27629;27630;27631;27632;27633;27634;27635;27636;27637;27638;27639;27640;27641;27642;27643;27644;27645;27646;27647;27648;27649;27650;27651;27652;27653;27654;27655;27656;27657;27658;27659;27660;27661;27662;27663;27664;27665;27666;27667;27668;276…	38074;38075;38076;38077;38078;38079;38080;38081;38082;38083;38084;38085;38086;38087;38088;38089;38090;38091;38092;38093;38094;38095;38096;38097;38098;38099;38100;38101;38102;38103;38104;38105;38106;38107;38108;38109;38110;38111;38112;38113;38114;38115;38116;38117;38118;38119;38120;38121;38122;38123;38124;38125;38126;38127;38128;38129;38130;38131;38132;38133;38134;38135;38136;38137;38138;38139;381…	38103;38265;44324;44590;54094;65745;92120;94414;94417;134996;142970;180538;199579;216751;216820;222146;239604;247677;247785;250688;258530;267621;267632;301548;301663;311566;311635	59;60	314;345
-0.776931	18.0959	-1.60452	0.129864	0.394588	A0A0G2JSC0;A0A087WSX0;A0A0G2JS06	A0A0G2JSC0;A0A087WSX0;A0A0G2JS06			IGLV5-45		tr|A0A0G2JSC0|A0A0G2JSC0_HUMAN Immunoglobulin lambda variable 5-45 (Fragment) OS=Homo sapiens OX=9606 GN=IGLV5-45 PE=1 SV=1;sp|A0A087WSX0|LV545_HUMAN Immunoglobulin lambda variable 5-45 OS=Homo sapiens OX=9606 GN=IGLV5-45 PE=3 SV=1;sp|A0A0G2JS06|LV539_HUMA	3	4	4	4	0	34.1	13.215	123	0	209.37	102600000			4961;7202;8188;10846	True;True;True;True	5351;7885;8942;11870	97281;97282;97283;97284;97285;97286;97287;97288;97289;97290;97291;97292;97293;97294;97295;97296;97297;97298;97299;97300;97301;97302;97303;97304;145500;145501;164938;164939;164940;164941;164942;164943;164944;164945;164946;164947;164948;228842;228843;228844;228845;228846;228847;228848;228849;228850;228851;228852;228853;228854;228855;228856;228857;228858;228859;228860;228861	132349;132350;132351;132352;132353;132354;132355;132356;132357;132358;132359;132360;132361;132362;132363;132364;132365;132366;132367;132368;132369;132370;132371;132372;132373;132374;132375;132376;132377;132378;132379;132380;132381;196357;196358;221795;221796;221797;221798;221799;221800;221801;309481;309482;309483;309484;309485;309486;309487;309488;309489;309490;309491;309492	132367;196358;221798;309482
-0.454081	21.3106	-1.51075	0.138975	0.408036	A0A075B6K4	A0A075B6K4			IGLV3-10		sp|A0A075B6K4|LV310_HUMAN Immunoglobulin lambda variable 3-10 OS=Homo sapiens OX=9606 GN=IGLV3-10 PE=3 SV=2	1	7	7	3	0	35.7	12.441	115	0	113.95	860590000			4818;4819;5269;7842;8199;8200;10668	True;True;True;True;True;True;True	5195;5196;5690;8573;8953;8954;11674	94291;94292;94293;94294;94295;94296;94297;94298;94299;94300;94301;94302;94303;94304;94305;94306;94307;94308;94309;94310;94311;94312;94313;94314;94315;94316;94317;94318;94319;94320;94321;94322;104716;104717;104718;104719;104720;104721;104722;104723;104724;104725;104726;104727;104728;104729;104730;104731;104732;104733;104734;104735;104736;104737;104738;104739;104740;104741;104742;104743;104744;1047…	128618;128619;128620;128621;128622;128623;128624;128625;128626;128627;128628;128629;128630;128631;128632;128633;128634;128635;128636;128637;128638;128639;128640;128641;142000;142001;142002;142003;142004;142005;142006;142007;142008;142009;142010;142011;142012;142013;142014;142015;142016;142017;142018;142019;142020;142021;142022;142023;142024;142025;142026;142027;142028;215082;215083;215084;215085;…	128630;128641;142001;215086;222378;222457;304972
-1.34517	19.8315	-1.53436	0.140846	0.408036	P07737;K7EJ44;CON__P02584;I3L3D5	P07737;K7EJ44		Profilin-1	PFN1		sp|P07737|PROF1_HUMAN Profilin-1 OS=Homo sapiens OX=9606 GN=PFN1 PE=1 SV=2;tr|K7EJ44|K7EJ44_HUMAN Profilin OS=Homo sapiens OX=9606 GN=PFN1 PE=1 SV=1	4	12	12	12	0	95	15.054	140	0	323.31	191000000			337;338;1390;1464;1956;1961;2349;8611;8674;8912;9010;9011	True;True;True;True;True;True;True;True;True;True;True;True	360;361;362;1483;1484;1562;2086;2087;2093;2524;9401;9473;9738;9845;9846	8307;8308;8309;8310;8311;8312;8313;8314;26171;26172;26173;26174;26738;26739;36670;36671;36672;36673;36674;36675;36676;36677;36678;36679;36680;36681;36682;36683;36684;36685;36686;36687;36688;36689;36745;36746;36747;36748;36749;36750;36751;36752;36753;36754;36755;36756;36757;36758;36759;45878;45879;45880;45881;45882;173632;173633;173634;173635;173636;173637;173638;173639;173640;173641;173642;173643…	11268;11269;11270;11271;36172;36173;36174;36175;36176;36177;36788;36789;50481;50482;50483;50484;50485;50486;50487;50488;50489;50490;50491;50492;50493;50494;50495;50496;50497;50498;50499;50500;50501;50502;50503;50504;50505;50506;50507;50508;50509;50510;50592;50593;50594;50595;50596;50597;50598;50599;50600;50601;50602;50603;50604;50605;50606;50607;50608;50609;50610;50611;50612;50613;50614;63717;637…	11269;11271;36177;36788;50499;50607;63718;233487;236458;242624;247846;247866	568;569	12;86
-0.874103	21.1674	-1.56899	0.143285	0.408036	P62937;F8WE65;C9J5S7;P0DN26;A0A0H2UH34;A0A0B4J2A2;A0A075B767;A0A075B759;Q9Y536;F5H284;E5RIZ5;P0DN37	P62937;F8WE65;C9J5S7		Peptidyl-prolyl cis-trans isomerase A;Peptidyl-prolyl cis-trans isomerase A, N-terminally processed;Peptidyl-prolyl cis-trans isomerase	PPIA		sp|P62937|PPIA_HUMAN Peptidyl-prolyl cis-trans isomerase A OS=Homo sapiens OX=9606 GN=PPIA PE=1 SV=2;tr|F8WE65|F8WE65_HUMAN Peptidyl-prolyl cis-trans isomerase OS=Homo sapiens OX=9606 GN=PPIA PE=1 SV=1;tr|C9J5S7|C9J5S7_HUMAN Peptidyl-prolyl cis-trans isome	12	11	11	11	0	70.9	18.012	165	0	137.38	44564000			2330;2872;4276;4551;5110;8301;8975;9901;10055;10201;10202	True;True;True;True;True;True;True;True;True;True;True	2504;3099;4614;4615;4907;5516;9066;9807;10832;10833;10834;11007;11008;11169;11170	45807;45808;57120;57121;57122;57123;57124;57125;57126;84048;84049;90322;90323;90324;90325;90326;90327;100534;100535;100536;100537;100538;100539;100540;100541;100542;100543;167574;167575;167576;182352;182353;182354;182355;207807;207808;207809;210307;210308;210309;210310;210311;210312;210313;210314;210315;210316;210317;210318;210319;210320;210321;210322;210323;210324;213791;213792;213793;213794;213…	63625;63626;80639;80640;80641;80642;115864;115865;115866;123875;137109;137110;137111;137112;137113;137114;137115;137116;137117;225639;225640;225641;225642;245126;245127;281288;281289;281290;281291;283789;283790;283791;283792;283793;283794;283795;283796;283797;283798;283799;283800;283801;283802;283803;283804;283805;283806;283807;283808;283809;283810;283811;283812;283813;283814;283815;283816;288911…	63625;80642;115864;123875;137111;225640;245126;281290;283804;288913;288919	700;701;702	100;136;142
0.484115	23.6439	1.4785	0.14462	0.408036	P68871;A0A2R8Y7R2;F8W6P5;A0A0J9YWK4	P68871;A0A2R8Y7R2		Hemoglobin subunit beta;LVV-hemorphin-7;Spinorphin	HBB		sp|P68871|HBB_HUMAN Hemoglobin subunit beta OS=Homo sapiens OX=9606 GN=HBB PE=1 SV=2;tr|A0A2R8Y7R2|A0A2R8Y7R2_HUMAN Hemoglobin subunit beta OS=Homo sapiens OX=9606 GN=HBB PE=1 SV=1	4	17	17	10	0	95.2	15.998	147	0	323.31	1792600000			2285;2888;3957;3958;5252;5664;5790;5884;7951;7952;9834;9950;9951;9952;10065;10379;10380	True;True;True;True;True;True;True;True;True;True;True;True;True;True;True;True;True	2455;3117;3118;4278;4279;5671;6120;6254;6352;8687;8688;10756;10889;10890;10891;11018;11361;11362	44244;44245;44246;44247;44248;44249;44250;44251;44252;44253;44254;44255;44256;44257;44258;44259;44260;44261;44262;44263;44264;44265;44266;44267;44268;44269;44270;44271;44272;44273;44274;44275;44276;44277;44278;44279;44280;44281;44282;44283;44284;44285;44286;44287;44288;44289;44290;44291;44292;44293;44294;44295;44296;44297;57341;57342;57343;57344;57345;57346;57347;57348;57349;57350;57351;57352;573…	61385;61386;61387;61388;61389;61390;61391;61392;61393;61394;61395;61396;61397;61398;61399;61400;61401;61402;61403;61404;61405;61406;61407;61408;61409;61410;61411;61412;61413;61414;61415;61416;61417;61418;61419;61420;61421;80929;80930;80931;80932;80933;80934;80935;80936;80937;80938;80939;80940;80941;80942;80943;80944;80945;80946;80947;80948;80949;80950;80951;80952;80953;80954;80955;80956;80957;809…	61386;80980;106396;106401;141304;151007;154253;157432;216922;216964;279254;281979;282064;282065;284142;295694;295723	708	56
-0.442283	20.3892	-1.45716	0.150401	0.416901	P00488;Q9NQP5;A6PVK5;H0Y796;H0Y4W5;H3BPV8;H3BTE6;F5H563;P16452	P00488		Coagulation factor XIII A chain	F13A1		sp|P00488|F13A_HUMAN Coagulation factor XIII A chain OS=Homo sapiens OX=9606 GN=F13A1 PE=1 SV=4	9	32	32	32	0	51.8	83.266	732	0	323.31	642680000			944;1163;1248;1666;2259;2396;2605;2664;2665;3096;3851;3991;4025;4294;4658;4920;5018;5041;5128;5331;5672;6949;6950;7425;7426;7707;8483;8484;8708;8777;10518;10792	True;True;True;True;True;True;True;True;True;True;True;True;True;True;True;True;True;True;True;True;True;True;True;True;True;True;True;True;True;True;True;True	1018;1247;1332;1774;2427;2576;2803;2869;2870;3341;3342;4166;4312;4346;4634;5028;5307;5308;5409;5435;5535;5756;5757;6128;7603;7604;8124;8125;8126;8127;8430;9264;9265;9266;9267;9511;9584;9585;11510;11810	20719;20720;20721;20722;20723;20724;20725;20726;20727;20728;20729;20730;20731;20732;20733;20734;20735;20736;20737;20738;20739;20740;20741;20742;20743;20744;20745;20746;20747;20748;20749;20750;20751;20752;20753;20754;20755;20756;20757;20758;20759;20760;20761;20762;20763;20764;23654;23655;23656;23657;23658;23659;24466;24467;24468;24469;24470;24471;24472;24473;24474;24475;24476;24477;24478;24479;244…	28364;28365;28366;28367;28368;28369;28370;28371;28372;28373;28374;28375;28376;28377;28378;28379;28380;28381;28382;28383;28384;28385;28386;28387;28388;28389;28390;28391;28392;28393;28394;28395;28396;28397;28398;28399;28400;28401;28402;28403;28404;28405;28406;28407;28408;28409;28410;28411;28412;28413;28414;28415;28416;28417;28418;28419;28420;28421;28422;28423;28424;28425;28426;28427;28428;28429;284…	28439;32825;33826;41421;60301;64973;69427;70948;70979;85913;103718;106658;107610;116372;126476;131388;134423;134663;137571;143102;151058;187578;187586;202322;202339;210966;229945;229958;238185;239909;300796;308392	278;279;280;281;282;283	243;351;475;476;500;521
0.575328	20.8264	1.46248	0.159382	0.434179	P01782	P01782		Ig heavy chain V-III region DOB			sp|P01782|HV309_HUMAN Immunoglobulin heavy variable 3-9 OS=Homo sapiens OX=9606 GN=IGHV3-9 PE=1 SV=2	1	6	5	2	0	57.6	12.945	118	0	185.98	653750000			169;3677;6092;7037;7039;7278	True;True;True;False;True;True	178;3971;6578;6579;7704;7705;7707;7965	4012;4013;4014;4015;4016;4017;4018;4019;4020;4021;4022;4023;4024;4025;4026;4027;4028;4029;4030;4031;4032;4033;4034;4035;4036;4037;4038;4039;4040;4041;4042;4043;4044;4045;4046;4047;4048;4049;4050;4051;4052;4053;4054;4055;4056;4057;4058;4059;4060;4061;4062;4063;4064;4065;4066;4067;4068;4069;4070;4071;4072;4073;4074;4075;4076;4077;4078;4079;4080;4081;4082;4083;4084;4085;4086;4087;4088;4089;4090;4091…	6042;6043;6044;6045;6046;6047;6048;6049;6050;6051;6052;6053;6054;6055;6056;6057;6058;6059;6060;6061;6062;6063;6064;6065;6066;6067;6068;6069;6070;6071;6072;6073;6074;6075;6076;6077;6078;6079;6080;6081;6082;6083;6084;6085;6086;6087;6088;6089;6090;6091;6092;6093;6094;6095;6096;6097;6098;6099;6100;6101;6102;6103;6104;6105;6106;6107;6108;6109;6110;6111;6112;6113;6114;6115;6116;6117;6118;6119;6120;6121…	6064;99749;164185;190736;190788;198024	35;368	53;102
0.537158	22.2705	1.40321	0.167958	0.449785	P06312	P06312		Ig kappa chain V-IV region	IGKV4-1		sp|P06312|KV401_HUMAN Immunoglobulin kappa variable 4-1 OS=Homo sapiens OX=9606 GN=IGKV4-1 PE=1 SV=1	1	6	6	6	0	29.8	13.38	121	0	323.31	1872000000			5819;7155;7156;8642;8643;8644	True;True;True;True;True;True	6283;7836;7837;9433;9434;9435	116047;116048;116049;116050;116051;116052;116053;116054;116055;116056;116057;116058;116059;116060;116061;116062;116063;116064;116065;116066;116067;116068;116069;116070;116071;116072;116073;116074;116075;116076;116077;116078;116079;116080;116081;116082;116083;116084;116085;116086;116087;116088;116089;116090;116091;116092;116093;116094;116095;116096;116097;116098;116099;116100;116101;116102;116103;…	155691;155692;155693;155694;155695;155696;155697;155698;155699;155700;155701;155702;155703;155704;155705;155706;155707;155708;155709;155710;155711;155712;155713;155714;155715;155716;155717;155718;155719;155720;155721;155722;155723;155724;155725;155726;155727;155728;155729;155730;155731;155732;155733;155734;155735;155736;155737;155738;155739;155740;155741;155742;155743;155744;155745;155746;155747;…	155715;195423;195472;235232;235250;235260
-0.622619	23.8802	-1.40312	0.180049	0.469796	P01717	P01717		Ig lambda chain V-IV region Hil			sp|P01717|LV325_HUMAN Immunoglobulin lambda variable 3-25 OS=Homo sapiens OX=9606 GN=IGLV3-25 PE=1 SV=2	1	5	4	2	0	36.6	12.011	112	0	70.14	487930000			1934;4818;7196;7687;7688	True;False;True;True;True	2057;5195;7879;8410;8411	35767;35768;35769;35770;35771;35772;35773;35774;35775;35776;35777;35778;35779;35780;35781;35782;35783;35784;35785;35786;35787;35788;35789;35790;35791;35792;94291;94292;94293;94294;94295;94296;94297;94298;94299;94300;94301;94302;94303;94304;94305;94306;94307;94308;94309;94310;94311;94312;94313;94314;94315;94316;94317;94318;94319;94320;94321;145425;145426;145427;145428;145429;156246;156247;156248;1…	49284;49285;49286;49287;49288;49289;49290;49291;49292;49293;49294;49295;49296;49297;49298;128618;128619;128620;128621;128622;128623;128624;128625;128626;128627;128628;128629;128630;128631;128632;128633;128634;128635;128636;128637;128638;128639;128640;196224;196225;196226;210613;210614;210615;210616;210617;210618;210619;210620;210621;210622;210623;210624;210625;210626;210627;210628;210629;210630;2…	49293;128630;196226;210615;210652
-0.210914	21.9439	-1.34127	0.184913	0.469796	P48740;C9JMA2	P48740		Mannan-binding lectin serine protease 1;Mannan-binding lectin serine protease 1 heavy chain;Mannan-binding lectin serine protease 1 light chain	MASP1		sp|P48740|MASP1_HUMAN Mannan-binding lectin serine protease 1 OS=Homo sapiens OX=9606 GN=MASP1 PE=1 SV=3	2	17	17	8	0	32.6	79.246	699	0	323.31	691200000			28;631;632;1824;1929;2311;2678;3079;6070;8415;8891;9073;9664;9701;9955;9956;10964	True;True;True;True;True;True;True;True;True;True;True;True;True;True;True;True;True	30;683;684;1938;2052;2483;2883;2884;3324;6555;9188;9715;9911;10574;10614;10895;10896;12004	528;529;530;14533;14534;14535;14536;14537;14538;14539;14540;14541;14542;14543;14544;14545;14546;14547;14548;14549;14550;14551;14552;14553;14554;14555;14556;14557;14558;14559;14560;14561;14562;14563;14564;14565;14566;14567;14568;14569;14570;14571;14572;14573;14574;14575;14576;14577;14578;14579;14580;14581;14582;14583;14584;14585;14586;14587;14588;14589;14590;14591;14592;14593;14594;14595;14596;145…	851;20505;20506;20507;20508;20509;20510;20511;20512;20513;20514;20515;20516;20517;20518;20519;20520;20521;20522;20523;20524;20525;20526;20527;20528;20529;20530;20531;20532;20533;20534;20535;20536;20537;20538;20539;20540;20541;20542;20543;20544;20545;20546;20547;20548;20549;20550;20551;20552;20553;20554;20555;20556;20557;20558;20559;20560;20561;20562;20563;20564;20565;20566;20567;20568;20569;20570…	851;20609;20619;45803;48943;63145;71087;85611;163278;228440;242207;248943;272609;274460;282072;282074;314566	212	114
0.351551	24.5347	1.33252	0.187437	0.469796	E7ETH0;G3XAM2;P05156;A0A2R8Y3M9;A0A087X0I2;D6R9Z8;CON__Q32PI4	E7ETH0;G3XAM2;P05156;A0A2R8Y3M9;A0A087X0I2		Complement factor I;Complement factor I heavy chain;Complement factor I light chain	CFI		tr|E7ETH0|E7ETH0_HUMAN Complement factor I OS=Homo sapiens OX=9606 GN=CFI PE=1 SV=1;tr|G3XAM2|G3XAM2_HUMAN Complement factor I OS=Homo sapiens OX=9606 GN=CFI PE=1 SV=1;sp|P05156|CFAI_HUMAN Complement factor I OS=Homo sapiens OX=9606 GN=CFI PE=1 SV=2;tr|A0A	7	39	39	39	0	61.8	66.625	591	0	323.31	4769800000			80;142;679;1198;1199;1519;2142;2143;2406;2512;3206;3290;3656;4132;4531;4532;4579;4904;5284;5285;5988;6301;7187;7705;8123;8225;8356;9232;9233;9558;9559;9723;9752;10376;10827;10946;10947;11010;11011	True;True;True;True;True;True;True;True;True;True;True;True;True;True;True;True;True;True;True;True;True;True;True;True;True;True;True;True;True;True;True;True;True;True;True;True;True;True;True	84;149;150;735;1282;1283;1619;2297;2298;2587;2699;2700;3464;3553;3949;4456;4884;4885;4886;4936;5290;5705;5706;6467;6811;7869;8428;8875;8981;9127;10081;10082;10083;10084;10085;10463;10464;10636;10670;11358;11849;11980;11981;12053;12054	2405;2406;2407;2408;2409;2410;2411;2412;2413;2414;2415;2416;2417;2418;2419;2420;2421;2422;2423;2424;2425;2426;2427;2428;2429;2430;2431;2432;2433;2434;2435;2436;2437;2438;2439;2440;2441;2442;2443;2444;2445;2446;2447;2448;2449;2450;2451;2452;2453;2454;2455;2456;2457;2458;2459;2460;2461;2462;2463;2464;2465;2466;2467;2468;2469;2470;2471;2472;2473;2474;2475;2476;2477;2478;2479;2480;2481;2482;2483;2484…	3802;3803;3804;3805;3806;3807;3808;3809;3810;3811;3812;3813;3814;3815;3816;3817;3818;3819;3820;3821;3822;3823;3824;3825;3826;3827;3828;3829;3830;3831;3832;3833;3834;3835;3836;3837;3838;3839;3840;3841;3842;3843;3844;3845;3846;3847;3848;3849;3850;3851;3852;3853;3854;3855;3856;3857;3858;3859;3860;3861;3862;3863;3864;3865;3866;3867;3868;3869;3870;3871;3872;3873;3874;3875;3876;3877;3878;3879;3880;3881…	3809;5240;21296;33476;33482;38065;55855;56040;65031;67400;89001;90710;99036;109613;123688;123706;124154;130790;142320;142360;160718;169422;196175;210956;220831;223436;226982;254589;254650;267821;267871;276234;277236;295611;308978;313788;313850;315666;315671	193;194;195;196;197	204;223;238;443;516
-0.247574	26.7971	-1.32484	0.189956	0.469796	D6R934;P02746	D6R934;P02746		Complement C1q subcomponent subunit B	C1QB		tr|D6R934|D6R934_HUMAN Complement C1q subcomponent subunit B OS=Homo sapiens OX=9606 GN=C1QB PE=1 SV=1;sp|P02746|C1QB_HUMAN Complement C1q subcomponent subunit B OS=Homo sapiens OX=9606 GN=C1QB PE=1 SV=3	2	13	13	2	0	51	26.459	251	0	323.31	11248000000			678;1903;2855;3220;3755;4322;5514;5516;7033;8191;9123;10092;10442	True;True;True;True;True;True;True;True;True;True;True;True;True	733;734;2024;2025;3078;3079;3478;4063;4064;4663;5958;5960;5961;5962;7698;7699;8945;9965;11048;11430;11431	15184;15185;15186;35077;35078;35079;35080;35081;35082;35083;35084;35085;35086;35087;35088;35089;35090;35091;35092;35093;35094;35095;35096;35097;35098;35099;35100;35101;35102;35103;35104;35105;35106;35107;35108;35109;35110;35111;35112;35113;35114;35115;35116;35117;35118;35119;35120;35121;35122;35123;35124;35125;35126;35127;35128;35129;35130;35131;35132;35133;35134;35135;35136;35137;35138;35139;351…	21225;21226;21227;21228;21229;21230;21231;21232;21233;21234;48375;48376;48377;48378;48379;48380;48381;48382;48383;48384;48385;48386;48387;48388;48389;48390;48391;48392;48393;48394;48395;48396;48397;48398;48399;48400;48401;48402;48403;48404;48405;48406;48407;48408;48409;48410;48411;48412;48413;48414;48415;48416;48417;48418;48419;48420;48421;48422;48423;48424;48425;48426;48427;48428;48429;48430;484…	21229;48513;80446;89066;102065;118088;147259;147295;190611;221926;251502;285053;298242	28;29;30;188;189	147;183;210;233;249
-0.23728	21.4063	-1.32049	0.191798	0.469796	P04004;CON__Q3ZBS7;F5GX75;H0YJW9	P04004		Vitronectin;Vitronectin V65 subunit;Vitronectin V10 subunit;Somatomedin-B	VTN		sp|P04004|VTNC_HUMAN Vitronectin OS=Homo sapiens OX=9606 GN=VTN PE=1 SV=1	4	16	16	16	0	37.9	54.305	478	0	323.31	822290000			948;1332;1402;2065;2067;2873;3864;3865;4943;5690;6467;7547;8260;9374;9516;9648	True;True;True;True;True;True;True;True;True;True;True;True;True;True;True;True	1022;1421;1496;2210;2212;2213;3100;4181;4182;5332;5333;6147;7013;8256;9022;10256;10415;10558	20774;25497;25498;25499;25500;25501;25502;25503;25504;25505;25506;25507;25508;26264;26265;26266;39417;39418;39419;39420;39421;39422;39423;39424;39425;39426;39427;39428;39429;39430;39431;39432;39433;39434;39435;39436;39437;39438;39439;39440;39441;39442;39443;39444;39445;39446;39447;39448;39449;39450;39451;39452;39453;39454;39455;39456;39457;39458;39459;39460;39461;39462;39463;39464;39465;39466;394…	28470;35303;35304;35305;35306;35307;35308;35309;35310;35311;35312;35313;35314;35315;35316;35317;35318;35319;35320;35321;35322;35323;35324;35325;35326;35327;35328;36299;36300;36301;54535;54536;54537;54538;54539;54540;54541;54542;54543;54544;54545;54546;54547;54548;54549;54550;54551;54552;54553;54554;54555;54556;54557;54558;54559;54560;54561;54562;54563;54564;54565;54566;54567;54568;54569;54570;545…	28470;35319;36300;54613;54701;80687;104134;104159;131791;151505;172485;205229;224996;260096;267264;272401	447	350
-0.267533	26.1544	-1.31208	0.194203	0.469796	P02745;X6RLJ0	P02745;X6RLJ0		Complement C1q subcomponent subunit A	C1QA		sp|P02745|C1QA_HUMAN Complement C1q subcomponent subunit A OS=Homo sapiens OX=9606 GN=C1QA PE=1 SV=2;tr|X6RLJ0|X6RLJ0_HUMAN Complement C1q subcomponent subunit A (Fragment) OS=Homo sapiens OX=9606 GN=C1QA PE=1 SV=7	2	14	14	14	0	41.2	26.016	245	0	162.37	9216900000			1899;1900;3583;3685;3686;3687;5068;6962;7167;7168;7871;8369;8370;8371	True;True;True;True;True;True;True;True;True;True;True;True;True;True	2020;2021;3868;3979;3980;3981;3982;3983;5467;7616;7849;7850;8603;9140;9141;9142	35017;35018;35019;35020;35021;35022;35023;35024;35025;35026;35027;35028;35029;35030;35031;35032;35033;35034;35035;35036;35037;35038;35039;35040;35041;35042;35043;35044;35045;35046;35047;35048;35049;35050;35051;35052;35053;35054;35055;35056;35057;35058;35059;35060;35061;35062;35063;35064;35065;35066;35067;35068;35069;35070;35071;69568;69569;69570;69571;69572;69573;69574;69575;69576;69577;69578;695…	48356;48357;48358;48359;48360;48361;48362;48363;48364;97126;97127;97128;97129;97130;97131;97132;97133;97134;97135;97136;97137;97138;97139;97140;97141;97142;97143;97144;97145;97146;97147;97148;97149;97150;97151;97152;97153;97154;97155;97156;97157;97158;97159;97160;97161;97162;97163;97164;97165;97166;97167;97168;97169;97170;97171;97172;97173;97174;97175;97176;97177;97178;97179;97180;97181;97182;971…	48360;48364;97406;99823;99872;99980;136441;188107;195710;195773;215416;227596;227637;227645	405;406	126;205
0.509396	25.4203	1.32673	0.196266	0.469796	P01767;A0A0C4DH42	P01767;A0A0C4DH42		Ig heavy chain V-III region BUT	IGHV3-66		sp|P01767|HV353_HUMAN Immunoglobulin heavy variable 3-53 OS=Homo sapiens OX=9606 GN=IGHV3-53 PE=1 SV=2;sp|A0A0C4DH42|HV366_HUMAN Immunoglobulin heavy variable 3-66 OS=Homo sapiens OX=9606 GN=IGHV3-66 PE=3 SV=1	2	9	7	4	0	62.9	12.769	116	0	284.34	2325200000			171;1853;1855;3679;3680;6107;7078;7080;7280	True;False;True;True;True;True;False;True;True	180;1973;1974;1976;3973;3974;6600;7752;7753;7756;7967	4177;4178;4179;4180;4181;4182;4183;4184;4185;4186;4187;4188;4189;4190;4191;4192;4193;4194;4195;4196;4197;4198;4199;4200;4201;4202;4203;4204;4205;4206;4207;4208;4209;4210;4211;4212;4213;4214;4215;4216;4217;4218;4219;4220;4221;4222;4223;4224;4225;4226;4227;4228;4229;4230;4231;4232;4233;4234;4235;4236;4237;4238;4239;4240;4241;4242;4243;4244;4245;4246;4247;4248;4249;4250;4251;4252;4253;4254;4255;4256…	6207;6208;6209;6210;6211;6212;6213;6214;6215;6216;6217;6218;6219;6220;6221;6222;6223;6224;6225;6226;6227;6228;6229;6230;6231;6232;6233;6234;6235;6236;6237;6238;6239;6240;6241;6242;6243;6244;6245;6246;6247;6248;6249;6250;6251;6252;6253;6254;6255;6256;6257;6258;6259;6260;6261;6262;6263;6264;6265;6266;6267;6268;6269;6270;6271;6272;6273;6274;6275;6276;6277;6278;6279;6280;6281;6282;6283;6284;6285;6286…	6254;47740;47803;99789;99799;164412;193134;193198;198029	367	101
-0.281483	29.6252	-1.2859	0.203132	0.469796	P04275	P04275		von Willebrand factor;von Willebrand antigen 2	VWF		sp|P04275|VWF_HUMAN von Willebrand factor OS=Homo sapiens OX=9606 GN=VWF PE=1 SV=4	1	143	143	143	0	53.9	309.26	2813	0	323.31	65098000000			255;257;350;554;591;651;963;1224;1261;1262;1263;1281;1304;1305;1581;1582;1583;1669;2145;2176;2254;2270;2312;2531;2567;2568;2573;2773;3066;3467;3468;3550;3551;3552;3709;3713;3714;4108;4159;4186;4249;4369;4370;4413;4473;4474;4507;4508;4587;4588;4597;4598;4636;4637;4646;4688;4856;5116;5235;5236;5249;5256;5257;5391;5763;5962;6047;6067;6119;6120;6139;6223;6224;6251;6252;6289;6290;6371;6465;6466;6883;7…	True;True;True;True;True;True;True;True;True;True;True;True;True;True;True;True;True;True;True;True;True;True;True;True;True;True;True;True;True;True;True;True;True;True;True;True;True;True;True;True;True;True;True;True;True;True;True;True;True;True;True;True;True;True;True;True;True;True;True;True;True;True;True;True;True;True;True;True;True;True;True;True;True;True;True;True;True;True;True;True…	273;275;276;374;375;597;640;641;642;703;1040;1308;1345;1346;1347;1365;1391;1392;1685;1686;1687;1777;2300;2337;2422;2438;2439;2484;2721;2760;2761;2762;2763;2768;2991;3311;3743;3744;3835;3836;3837;4005;4009;4010;4431;4484;4513;4586;4710;4711;4712;4757;4758;4823;4824;4860;4861;4946;4947;4958;4959;5001;5002;5012;5013;5059;5237;5238;5523;5653;5654;5667;5675;5676;5677;5823;6226;6441;6529;6530;6552;6612…	5775;5776;5777;5778;5779;5780;5781;5782;5783;5784;5785;5786;5787;5788;5789;5790;5791;5792;5793;5794;5795;5796;5797;5798;5799;5800;5801;5802;5803;5804;5805;5806;5807;5808;5809;5810;5811;5812;5813;5814;5815;5816;5817;5818;5819;5820;5821;5822;5823;5824;5825;5826;5827;5828;5829;5830;5831;5832;5833;5834;5835;5836;5837;5838;5839;5840;5841;5842;5843;5844;5845;5846;5847;5848;5849;5850;5851;5852;5853;5854…
-0.271043	28.2028	-1.28103	0.204826	0.469796	P02747	P02747		Complement C1q subcomponent subunit C	C1QC		sp|P02747|C1QC_HUMAN Complement C1q subcomponent subunit C OS=Homo sapiens OX=9606 GN=C1QC PE=1 SV=3	1	11	11	11	0	49	25.773	245	0	323.31	20273000000			3059;3060;3115;3116;6749;6750;7446;7630;9264;10093;10443	True;True;True;True;True;True;True;True;True;True;True	3304;3305;3363;3364;7383;7384;8147;8347;10132;11049;11432	59988;59989;59990;59991;59992;59993;59994;59995;59996;59997;59998;59999;60000;60001;60002;60003;60004;60005;60006;60007;60008;60009;60010;60011;60012;60013;60014;60015;60016;60017;60018;60019;60020;60021;60022;60023;60024;60025;60026;60027;60028;60029;60030;60031;60032;60033;60034;60035;60036;60037;60038;60039;60040;60041;60042;60043;60044;60045;60046;60047;60048;60049;60050;60051;60052;60053;600…	84617;84618;84619;84620;84621;84622;84623;84624;84625;84626;84627;84628;84629;84630;84631;84632;84633;84634;84635;84636;84637;84638;84639;84640;84641;84642;84643;84644;84645;84646;84647;84648;84649;84650;84651;84652;84653;84654;84655;84656;84657;84658;84659;84660;84661;84662;84663;84664;84665;84666;84667;84668;84669;84670;84671;84672;84673;84674;84675;84676;84677;84678;84679;84680;84681;84682;846…	84789;84915;86234;86320;181903;181915;202789;208091;256132;285289;298315	407;408;409	90;95;102
-0.339661	23.2162	-1.30619	0.205164	0.469796	P01599	P01599		Ig kappa chain V-I region Gal			sp|P01599|KV117_HUMAN Immunoglobulin kappa variable 1-17 OS=Homo sapiens OX=9606 GN=IGKV1-17 PE=1 SV=2	1	5	5	2	0	26.5	12.778	117	0	247.6	355530000			5700;6663;6664;6665;7794	True;True;True;True;True	6158;7291;7292;7293;8520	112651;112652;112653;112654;112655;112656;112657;112658;112659;112660;112661;112662;112663;112664;112665;112666;112667;112668;112669;112670;112671;112672;112673;112674;112675;112676;112677;112678;112679;112680;112681;112682;112683;112684;112685;112686;112687;134027;134028;134029;134030;134031;134032;134033;134034;134035;134036;134037;134038;134039;134040;134041;134042;134043;134044;134045;134046;…	151729;151730;151731;151732;151733;151734;151735;151736;151737;151738;151739;151740;151741;151742;151743;151744;151745;151746;151747;151748;151749;151750;151751;151752;151753;151754;151755;151756;151757;151758;151759;151760;151761;151762;151763;151764;151765;151766;151767;151768;151769;151770;151771;151772;151773;151774;151775;151776;151777;151778;151779;151780;151781;151782;179371;179372;179373;…	151739;179371;179387;179401;213639
0.424003	21.7191	1.29207	0.208291	0.470143	P01706	P01706		Ig lambda chain V-II region BOH			sp|P01706|LV211_HUMAN Immunoglobulin lambda variable 2-11 OS=Homo sapiens OX=9606 GN=IGLV2-11 PE=1 SV=2	1	6	6	4	0	50.4	12.644	119	0	31.981	594980000			5888;5889;7843;7844;8752;8753	True;True;True;True;True;True	6357;6358;8574;8575;9558;9559	117369;117370;117371;117372;117373;117374;117375;117376;117377;117378;117379;117380;117381;117382;117383;117384;117385;117386;117387;159704;159705;159706;159707;159708;159709;159710;159711;159712;159713;159714;159715;159716;159717;159718;159719;159720;159721;159722;159723;159724;159725;159726;159727;159728;159729;159730;159731;159732;159733;159734;159735;159736;159737;159738;159739;159740;159741;…	157489;157490;157491;157492;157493;157494;157495;157496;157497;157498;157499;157500;157501;157502;215087;215088;215089;215090;215091;215092;215093;215094;215095;215096;215097;215098;215099;215100;215101;215102;215103;215104;215105;215106;239439;239440;239441;239442;239443;239444;239445;239446;239447;239448;239449;239450;239451;239452;239453;239454;239455;239456;239457;239458;239459;239460	157501;157502;215090;215095;239445;239458
-0.226345	27.3994	-1.24347	0.21825	0.485684	P02647;F8W696	P02647;F8W696		Apolipoprotein A-I;Proapolipoprotein A-I;Truncated apolipoprotein A-I	APOA1		sp|P02647|APOA1_HUMAN Apolipoprotein A-I OS=Homo sapiens OX=9606 GN=APOA1 PE=1 SV=1;tr|F8W696|F8W696_HUMAN Apolipoprotein A-I OS=Homo sapiens OX=9606 GN=APOA1 PE=1 SV=1	2	46	46	45	0	85	30.777	267	0	323.31	32914000000			359;360;361;431;432;437;438;834;1753;1754;1755;1943;2095;2583;2584;2585;2661;2662;5267;5296;5312;5465;5650;5651;5764;5765;6060;6061;6173;6174;7346;7397;7449;7453;7496;9085;9086;9692;9895;9896;10156;10157;10158;10203;10204;10584	True;True;True;True;True;True;True;True;True;True;True;True;True;True;True;True;True;True;True;True;True;True;True;True;True;True;True;True;True;True;True;True;True;True;True;True;True;True;True;True;True;True;True;True;True;True	384;385;386;465;466;471;472;898;1863;1864;1865;2069;2244;2778;2779;2780;2866;2867;5687;5688;5717;5734;5905;6106;6107;6227;6228;6545;6546;6674;6675;6676;8040;8094;8150;8155;8199;9923;9924;10604;10825;10826;11122;11123;11124;11171;11172;11584;11585	8689;8690;8691;8692;8693;8694;8695;8696;8697;8698;8699;8700;8701;8702;8703;8704;8705;8706;8707;8708;8709;8710;8711;8712;8713;8714;8715;8716;8717;8718;8719;8720;8721;8722;8723;8724;8725;8726;8727;8728;8729;8730;8731;8732;8733;8734;10635;10636;10637;10638;10639;10640;10641;10642;10643;10644;10645;10646;10647;10648;10649;10650;10651;10652;10653;10654;10655;10656;10657;10658;10659;10660;10661;10662;1…	11679;11680;11681;11682;11683;11684;11685;11686;11687;11688;11689;11690;11691;11692;11693;11694;11695;11696;11697;11698;11699;11700;11701;11702;11703;11704;11705;11706;11707;11708;11709;11710;14591;14592;14593;14594;14595;14596;14597;14598;14599;14600;14601;14602;14603;14604;14605;14606;14607;14608;14609;14610;14611;14612;14613;14614;14615;14616;14617;14618;14619;14620;14621;14660;14661;14662;146…	11682;11695;11708;14593;14599;14661;14664;25222;44084;44177;44202;49380;55468;69198;69251;69267;70916;70921;141992;142781;142919;145543;150191;150206;153745;153920;162733;162872;166027;166032;199216;201652;202940;203326;204043;249189;249346;274324;280988;281157;287873;287899;287905;289012;289172;302022	380	136
-0.812362	22.4828	-1.26788	0.223321	0.490065	P02776;P10720	P02776		Platelet factor 4;Platelet factor 4, short form	PF4		sp|P02776|PLF4_HUMAN Platelet factor 4 OS=Homo sapiens OX=9606 GN=PF4 PE=1 SV=2	2	6	6	6	0	36.6	10.845	101	0	33.445	139650000			317;4158;4366;4367;5089;5090	True;True;True;True;True;True	340;4483;4707;4708;5493;5494	8044;8045;8046;8047;8048;8049;8050;8051;8052;8053;8054;8055;8056;8057;8058;8059;8060;8061;8062;8063;8064;8065;8066;8067;8068;8069;8070;80673;80674;80675;80676;80677;80678;80679;80680;80681;80682;80683;80684;80685;80686;80687;80688;80689;80690;80691;80692;80693;80694;80695;80696;80697;86609;86610;86611;86612;86613;86614;86615;86616;100283;100284;100285;100286;100287;100288;100289;100290;100291;100…	10962;10963;10964;10965;10966;10967;10968;10969;10970;10971;10972;10973;10974;10975;10976;10977;10978;10979;10980;10981;10982;10983;10984;10985;10986;111051;111052;111053;111054;111055;111056;111057;111058;111059;111060;111061;111062;111063;111064;111065;111066;111067;111068;119112;119113;119114;119115;119116;119117;119118;119119;119120;119121;136840;136841;136842;136843;136844;136845;136846;1368…	10976;111051;119114;119120;136849;136852
0.213743	25.4106	1.18313	0.241154	0.516968	P08603;A0A087WYK9;Q6NSD3	P08603		Complement factor H	CFH		sp|P08603|CFAH_HUMAN Complement factor H OS=Homo sapiens OX=9606 GN=CFH PE=1 SV=4	3	115	115	61	0	75.1	139.09	1231	0	323.31	31796000000			281;702;971;972;1135;1167;1168;1222;1247;1250;1266;1267;1292;1293;1341;1403;1408;1433;1466;1630;1631;1676;1677;1908;2008;2066;2171;2174;2258;2262;2353;2389;2602;2778;3139;3255;3256;3371;3464;3465;3635;4129;4247;4397;4398;4421;4566;4567;4918;4919;5003;5010;5011;5029;5038;5059;5060;5542;5641;5642;5643;6208;6421;6660;6735;6736;6756;6757;6812;7062;7063;7191;7252;7816;7822;7851;7959;7962;8266;8267;829…	True;True;True;True;True;True;True;True;True;True;True;True;True;True;True;True;True;True;True;True;True;True;True;True;True;True;True;True;True;True;True;True;True;True;True;True;True;True;True;True;True;True;True;True;True;True;True;True;True;True;True;True;True;True;True;True;True;True;True;True;True;True;True;True;True;True;True;True;True;True;True;True;True;True;True;True;True;True;True;True…	301;760;761;1048;1049;1219;1251;1252;1306;1331;1334;1350;1351;1376;1377;1378;1431;1497;1502;1529;1564;1736;1737;1784;1785;2030;2144;2211;2332;2335;2426;2430;2528;2567;2568;2800;2996;3392;3514;3515;3516;3641;3740;3741;3928;4452;4453;4584;4741;4742;4767;4768;4922;4923;5304;5305;5306;5393;5400;5401;5421;5432;5456;5457;5993;6097;6098;6099;6713;6943;7288;7368;7369;7390;7391;7450;7735;7736;7873;7939;85…	7607;7608;7609;7610;7611;7612;7613;7614;7615;7616;7617;7618;7619;7620;7621;7622;7623;7624;7625;7626;7627;7628;7629;7630;7631;7632;7633;7634;7635;7636;7637;7638;7639;7640;7641;7642;7643;7644;7645;7646;7647;7648;7649;7650;7651;7652;7653;7654;7655;7656;7657;7658;7659;7660;7661;7662;7663;7664;7665;7666;7667;7668;7669;7670;7671;7672;7673;7674;7675;7676;7677;7678;7679;7680;7681;7682;7683;7684;7685;7686…	10398;10399;10400;10401;10402;10403;10404;10405;10406;10407;10408;10409;10410;10411;10412;10413;10414;10415;10416;10417;10418;10419;10420;10421;10422;10423;10424;10425;10426;10427;10428;10429;10430;10431;10432;10433;10434;10435;10436;10437;10438;10439;10440;10441;10442;10443;10444;10445;10446;10447;10448;10449;10450;10451;10452;10453;10454;10455;10456;10457;10458;10459;10460;10461;10462;10463;104…
-0.162949	23.4464	-1.18067	0.242124	0.516968	P10909;H0YC35;H0YLK8;H0YAS8;E7ERK6;E7ETB4;E5RG36;E5RGB0;E5RH61;E5RJZ5	P10909;H0YC35;H0YLK8		Clusterin;Clusterin beta chain;Clusterin alpha chain;Clusterin	CLU		sp|P10909|CLUS_HUMAN Clusterin OS=Homo sapiens OX=9606 GN=CLU PE=1 SV=1;tr|H0YC35|H0YC35_HUMAN Clusterin (Fragment) OS=Homo sapiens OX=9606 GN=CLU PE=1 SV=1;tr|H0YLK8|H0YLK8_HUMAN Clusterin (Fragment) OS=Homo sapiens OX=9606 GN=CLU PE=1 SV=1	10	37	37	37	0	48.6	52.494	449	0	323.31	15993000000			804;805;806;1356;2298;2387;2394;2395;2437;2558;2900;3052;3053;4391;4392;5230;5231;5274;5275;5548;5549;5550;6068;6254;7570;7728;7729;7833;9187;9197;9198;9252;10359;10360;10901;11045;11046	True;True;True;True;True;True;True;True;True;True;True;True;True;True;True;True;True;True;True;True;True;True;True;True;True;True;True;True;True;True;True;True;True;True;True;True;True	867;868;869;1447;2469;2565;2574;2575;2620;2749;3131;3296;3297;3298;4733;4734;4735;4736;5648;5649;5695;5696;5999;6000;6001;6553;6761;8279;8280;8281;8451;8452;8563;10032;10042;10043;10116;11341;11342;11932;12093;12094	17537;17538;17539;17540;17541;17542;17543;17544;17545;17546;17547;17548;17549;17550;17551;17552;17553;17554;17555;17556;17557;17558;17559;17560;17561;17562;17563;17564;17565;17566;17567;17568;17569;17570;17571;17572;17573;17574;17575;17576;17577;17578;17579;17580;17581;17582;17583;17584;17585;17586;17587;17588;17589;17590;17591;17592;17593;17594;17595;17596;17597;17598;17599;17600;17601;17602;176…	24369;24370;24371;24372;24373;24374;24375;24376;24377;24378;24379;24380;24381;24382;24383;24384;24385;24386;24387;24388;24389;24390;24391;24392;24393;24394;24395;24396;24397;24398;24399;24400;24401;24402;24403;24404;24405;24406;24407;24408;24409;24410;24411;24412;24413;24414;24415;24416;24417;24418;24419;24420;24421;24422;24423;24424;24425;24426;24427;24428;24429;24430;24431;24432;24433;24434;244…	24430;24476;24498;35540;61870;64663;64952;64961;65799;68432;81349;84599;84605;119824;119836;140451;140483;142093;142099;148370;148424;148428;163265;167911;205835;211879;211886;215019;253662;253802;253824;255604;295007;295050;311827;316889;316893	608;609;610	172;176;431
0.413599	20.4047	1.18923	0.252026	0.526338	P07360;Q5SQ08	P07360;Q5SQ08		Complement component C8 gamma chain	C8G		sp|P07360|CO8G_HUMAN Complement component C8 gamma chain OS=Homo sapiens OX=9606 GN=C8G PE=1 SV=3;tr|Q5SQ08|Q5SQ08_HUMAN Complement component C8 gamma chain (Fragment) OS=Homo sapiens OX=9606 GN=C8G PE=1 SV=1	2	11	11	11	0	65.8	22.277	202	0	268.46	398830000			164;597;3039;5119;5422;7517;7819;8416;10137;10767;10768	True;True;True;True;True;True;True;True;True;True;True	172;173;648;3283;5526;5860;8220;8548;9189;11101;11781;11782	3960;3961;3962;3963;3964;3965;3966;13747;13748;13749;13750;13751;13752;13753;13754;13755;13756;13757;13758;59903;59904;59905;59906;59907;59908;59909;100697;100698;100699;100700;100701;100702;100703;100704;100705;100706;100707;107266;107267;107268;151858;151859;151860;151861;151862;151863;151864;159055;159056;159057;159058;159059;159060;159061;170004;170005;170006;170007;170008;170009;170010;17001…	5969;5970;5971;5972;5973;5974;5975;5976;5977;5978;5979;18971;18972;18973;18974;18975;18976;18977;18978;18979;18980;18981;18982;18983;18984;18985;18986;18987;18988;18989;18990;84535;84536;137416;137417;137418;137419;137420;137421;137422;137423;137424;137425;144843;144844;144845;204226;204227;204228;204229;204230;204231;204232;214266;228453;228454;228455;228456;228457;228458;228459;228460;228461;22…	5974;18983;84535;137423;144844;204229;214266;228501;287105;307771;307806	563	84
-0.243556	25.7284	-1.14834	0.255123	0.526338	O14791;B1AH96;B1AH94;B1AH95;F8WCH3	O14791		Apolipoprotein L1	APOL1		sp|O14791|APOL1_HUMAN Apolipoprotein L1 OS=Homo sapiens OX=9606 GN=APOL1 PE=1 SV=5	5	27	27	27	0	59	43.974	398	0	323.31	4624500000			464;606;711;1739;2269;2427;4179;4626;5268;5732;5920;6672;6673;7136;7216;8090;9565;9566;10043;10159;10160;10256;10257;10258;10295;10296;10628	True;True;True;True;True;True;True;True;True;True;True;True;True;True;True;True;True;True;True;True;True;True;True;True;True;True;True	499;658;770;1849;2437;2610;4504;4991;5689;6193;6394;7301;7302;7816;7899;7900;8841;10470;10471;10994;10995;11125;11126;11127;11230;11231;11232;11271;11272;11273;11632	10972;10973;10974;10975;10976;10977;10978;10979;10980;10981;10982;10983;10984;10985;10986;13823;13824;13825;13826;13827;13828;13829;13830;13831;13832;13833;13834;13835;13836;13837;13838;13839;13840;13841;13842;13843;13844;13845;13846;13847;13848;13849;13850;13851;13852;13853;13854;13855;13856;13857;13858;13859;13860;13861;13862;13863;13864;13865;13866;13867;13868;13869;13870;13871;13872;13873;138…	15026;15027;19079;19080;19081;19082;19083;19084;19085;19086;19087;19088;19089;19090;19091;19092;19093;19094;19095;19096;19097;19098;19099;19100;19101;19102;19103;19104;19105;19106;19107;19108;19109;19110;19111;19112;22338;22339;22340;22341;22342;22343;22344;43922;43923;43924;43925;43926;43927;43928;43929;43930;43931;43932;43933;43934;43935;43936;43937;43938;43939;43940;43941;43942;43943;43944;439…	15026;19099;22341;43946;60618;65680;111567;125988;141998;152301;158571;179420;179422;194639;196657;219886;268103;268130;283671;287907;287913;290127;290173;290176;292686;292770;303264	258;259	60;329
-0.626975	17.997	-1.18818	0.256507	0.526338	P07237;H7BZ94;I3L312;I3L398;I3L3U6;H0Y3Z3;I3L4M2;I3L3P5;I3NI03;I3L0S0	P07237;H7BZ94;I3L312		Protein disulfide-isomerase	P4HB		sp|P07237|PDIA1_HUMAN Protein disulfide-isomerase OS=Homo sapiens OX=9606 GN=P4HB PE=1 SV=3;tr|H7BZ94|H7BZ94_HUMAN Protein disulfide-isomerase OS=Homo sapiens OX=9606 GN=P4HB PE=1 SV=2;tr|I3L312|I3L312_HUMAN Protein disulfide-isomerase (Fragment) OS=Homo s	10	9	9	9	0	32.3	57.116	508	0	147.25	99934000			2110;3013;4195;4600;6460;7365;9053;9611;10949	True;True;True;True;True;True;True;True;True	2261;3255;4522;4961;7003;8059;9888;10520;11983	40214;40215;40216;40217;40218;40219;40220;59654;81602;81603;81604;91133;91134;91135;91136;91137;91138;91139;91140;91141;91142;91143;91144;128694;148346;148347;148348;148349;148350;148351;148352;148353;148354;148355;148356;148357;148358;148359;148360;148361;148362;148363;148364;148365;148366;148367;148368;148369;148370;148371;148372;148373;148374;148375;148376;148377;148378;148379;148380;148381;14…	55589;55590;55591;55592;55593;55594;84219;84220;84221;112099;112100;112101;124858;124859;124860;124861;124862;124863;124864;124865;124866;124867;124868;124869;124870;124871;124872;124873;172377;199839;199840;199841;199842;199843;199844;199845;199846;199847;199848;199849;199850;199851;199852;199853;199854;199855;199856;199857;199858;199859;199860;199861;199862;199863;199864;199865;199866;199867;19…	55589;84219;112099;124865;172377;199871;248667;269597;314100	553	495
0.150193	31.6135	1.1271	0.26393	0.534628	P02679;C9JC84	P02679;C9JC84		Fibrinogen gamma chain	FGG		sp|P02679|FIBG_HUMAN Fibrinogen gamma chain OS=Homo sapiens OX=9606 GN=FGG PE=1 SV=3;tr|C9JC84|C9JC84_HUMAN Fibrinogen gamma chain OS=Homo sapiens OX=9606 GN=FGG PE=1 SV=1	2	67	67	1	0	93.2	51.511	453	0	323.31	439660000000			402;403;404;611;811;812;1176;1832;1833;2017;2018;2019;2306;2307;2425;2426;2876;2901;2902;2938;2939;4517;4518;4519;4549;4912;5154;5155;5166;5167;5426;5427;5428;6230;6281;6529;6530;6531;7140;7225;7485;7588;7589;7590;7670;7783;7784;9370;9371;9383;9402;9403;9439;9440;9567;9568;9569;9623;9683;9684;9798;10711;10712;10713;10873;10874;10875	True;True;True;True;True;True;True;True;True;True;True;True;True;True;True;True;True;True;True;True;True;True;True;True;True;True;True;True;True;True;True;True;True;True;True;True;True;True;True;True;True;True;True;True;True;True;True;True;True;True;True;True;True;True;True;True;True;True;True;True;True;True;True;True;True;True;True	431;432;433;434;435;663;874;875;1260;1951;1952;2155;2156;2157;2478;2479;2608;2609;3103;3104;3132;3133;3134;3135;3175;3176;4870;4871;4872;4905;5298;5565;5566;5567;5568;5569;5581;5582;5864;5865;5866;6736;6791;7109;7110;7111;7112;7113;7114;7115;7820;7909;8188;8301;8302;8303;8393;8508;8509;10251;10252;10265;10285;10286;10287;10326;10327;10472;10473;10474;10532;10594;10595;10596;10719;11721;11722;1172…	9743;9744;9745;9746;9747;9748;9749;9750;9751;9752;9753;9754;9755;9756;9757;9758;9759;9760;9761;9762;9763;9764;9765;9766;9767;9768;9769;9770;9771;9772;9773;9774;9775;9776;9777;9778;9779;9780;9781;9782;9783;9784;9785;9786;9787;9788;9789;9790;9791;9792;9793;9794;9795;9796;9797;9798;9799;9800;9801;9802;9803;9804;9805;9806;9807;9808;9809;9810;9811;9812;9813;9814;9815;9816;9817;9818;9819;9820;9821;9822…
-0.3972	18.9815	-1.10872	0.272317	0.544635	P06396;A0A0A0MS51;A0A0A0MT01;A0A0U1RQL8;REV__H0YJM7;REV__Q6TDU7;REV__F8W8F9	P06396;A0A0A0MS51;A0A0A0MT01		Gelsolin	GSN		sp|P06396|GELS_HUMAN Gelsolin OS=Homo sapiens OX=9606 GN=GSN PE=1 SV=1;tr|A0A0A0MS51|A0A0A0MS51_HUMAN Gelsolin OS=Homo sapiens OX=9606 GN=GSN PE=1 SV=1;tr|A0A0A0MT01|A0A0A0MT01_HUMAN Gelsolin OS=Homo sapiens OX=9606 GN=GSN PE=1 SV=1	7	67	67	34	0	71.2	85.696	782	0	323.31	7182600000			40;264;265;266;297;614;694;695;696;835;836;907;908;946;1652;1868;1965;1966;2547;2548;2556;2732;3333;3565;4290;4425;4426;4965;5065;5066;5544;5704;6415;6468;6469;7145;7172;7173;7228;7355;7402;7636;7637;7877;8048;8049;8050;8849;8850;8851;9017;9313;9322;9323;9680;9841;9842;9843;9994;9995;10081;10085;10086;10123;10226;10227;10817	True;True;True;True;True;True;True;True;True;True;True;True;True;True;True;True;True;True;True;True;True;True;True;True;True;True;True;True;True;True;True;True;True;True;True;True;True;True;True;True;True;True;True;True;True;True;True;True;True;True;True;True;True;True;True;True;True;True;True;True;True;True;True;True;True;True;True	42;283;284;285;318;666;752;753;754;899;900;977;978;1020;1760;1989;2097;2098;2737;2738;2747;2942;3599;3850;4630;4773;4774;5355;5464;5465;5995;6163;6936;7014;7015;7016;7825;7854;7855;7912;7913;8049;8099;8353;8354;8610;8799;8800;8801;9664;9665;9666;9852;10191;10201;10202;10590;10763;10764;10765;10766;10767;10768;10936;10937;11034;11035;11039;11040;11041;11042;11084;11194;11195;11196;11197;11839	741;742;743;744;7223;7224;7225;7226;7227;7228;7229;7230;7231;7232;7233;7234;7235;7236;7237;7238;7239;7240;7241;7242;7243;7244;7245;7246;7247;7248;7249;7250;7251;7252;7253;7254;7255;7256;7257;7258;7259;7260;7261;7262;7263;7264;7265;7266;7267;7268;7269;7270;7271;7272;7273;7274;7275;7276;7277;7278;7279;7280;7281;7282;7283;7284;7285;7286;7287;7288;7289;7290;7291;7292;7293;7294;7295;7296;7297;7924;792…	1137;1138;1139;1140;9866;9867;9868;9869;9870;9871;9872;9873;9874;9875;9876;9877;9878;9879;9880;9881;9882;9883;9884;9885;9886;9887;9888;9889;9890;9891;9892;9893;9894;9895;9896;9897;9898;9899;9900;9901;9902;9903;9904;9905;9906;9907;9908;9909;9910;9911;9912;9913;9914;9915;9916;9917;9918;9919;9920;9921;9922;9923;9924;9925;9926;9927;9928;9929;9930;9931;9932;9933;9934;9935;9936;9937;9938;9939;9940;9941…	1138;9937;9950;9964;10859;20052;22090;22164;22168;25297;25355;27222;27228;28463;41335;48031;50764;50769;67731;67732;68266;73405;91160;96743;116335;120816;120849;132415;135991;135992;148207;151826;171337;172487;172493;194788;195781;195785;197127;199688;201764;208562;208607;215505;218859;218866;218870;241395;241400;241401;247958;258349;258588;258633;273144;279848;279857;279878;282876;282884;284902;…	539;540;541;542;543;544	52;270;310;369;433;439
-0.318928	20.1857	-1.08955	0.281065	0.554933	Q15485	Q15485		Ficolin-2	FCN2		sp|Q15485|FCN2_HUMAN Ficolin-2 OS=Homo sapiens OX=9606 GN=FCN2 PE=1 SV=2	1	10	10	10	0	45.4	34.001	313	0	323.31	364740000			1883;3577;3963;5591;5592;6603;6648;7882;9621;9635	True;True;True;True;True;True;True;True;True;True	2004;3862;4284;6045;6046;7221;7222;7276;8615;10530;10545	34883;34884;34885;34886;34887;34888;34889;34890;69354;76836;76837;76838;76839;76840;76841;76842;76843;76844;76845;76846;76847;76848;76849;76850;76851;76852;76853;76854;76855;76856;110663;110664;110665;110666;110667;110668;110669;110670;110671;110672;110673;110674;110675;110676;110677;110678;110679;110680;110681;110682;110683;110684;110685;110686;110687;110688;110689;110690;110691;110692;110693;11…	48162;48163;48164;48165;48166;48167;48168;48169;48170;48171;48172;96883;96884;96885;106461;106462;106463;106464;106465;106466;106467;106468;106469;106470;106471;149308;149309;149310;149311;149312;149313;149314;149315;149316;149317;149318;149319;149320;149321;149322;149323;149324;149325;149326;149327;149328;149329;149330;149331;149332;149333;149334;149335;149336;149337;149338;149339;149340;149341;…	48166;96884;106468;149318;149388;178099;179174;216025;269933;270391
-0.340479	19.1901	-1.08221	0.284491	0.554933	P02790;Q9BS19	P02790		Hemopexin	HPX		sp|P02790|HEMO_HUMAN Hemopexin OS=Homo sapiens OX=9606 GN=HPX PE=1 SV=2	2	23	23	23	0	59.1	51.676	462	0	323.31	1525400000			1378;1672;2080;2713;2767;3422;3423;3571;5859;6400;6417;6712;7393;7786;7803;8145;8146;8375;8376;9620;10556;10557;11062	True;True;True;True;True;True;True;True;True;True;True;True;True;True;True;True;True;True;True;True;True;True;True	1471;1780;2226;2227;2921;2984;2985;3694;3695;3696;3856;6327;6920;6938;7343;8090;8511;8529;8899;8900;9147;9148;10529;11552;11553;12111	26037;26038;26039;26040;26041;26042;26043;30084;30085;30086;39935;39936;39937;39938;39939;52653;52654;52655;52656;52657;52658;52659;52660;52661;52662;52663;52664;52665;52666;52667;52668;52669;52670;52671;52672;52673;52674;52675;52676;52677;52678;52679;52680;52681;52682;52683;52684;52685;52686;52687;52688;52689;52690;52691;52692;52693;52694;52695;52696;52697;52698;52699;52700;52701;52702;52703;527…	36001;36002;36003;36004;36005;36006;36007;36008;36009;36010;36011;36012;41513;41514;41515;41516;55289;55290;55291;55292;55293;55294;55295;73026;73027;73028;73029;73030;73031;73032;73033;73034;73035;73036;73037;73038;73039;73040;73041;73042;73043;73044;73045;73046;73047;73048;73049;73050;73051;73052;73053;73054;73055;73056;73057;73058;73059;73060;73061;73062;73063;73064;73065;73066;73067;73068;730…	36008;41513;55289;73035;78249;92276;92286;96860;157076;171167;171341;181046;201352;213567;213894;221218;221243;227749;227834;269931;301416;301421;317602	442;443	177;409
-0.559881	18.1796	-1.03953	0.315355	0.603114	P01700	P01700		Ig lambda chain V-I region HA			sp|P01700|LV147_HUMAN Immunoglobulin lambda variable 1-47 OS=Homo sapiens OX=9606 GN=IGLV1-47 PE=1 SV=2	1	4	4	2	0	49.6	12.283	117	0	39.369	884440000			5817;5818;8223;10322	True;True;True;True	6281;6282;8979;11301	116024;116025;116026;116027;116028;116029;116030;116031;116032;116033;116034;116035;116036;116037;116038;116039;116040;116041;116042;116043;116044;116045;116046;165940;165941;165942;165943;165944;165945;165946;165947;165948;165949;165950;165951;165952;165953;165954;165955;165956;165957;165958;165959;165960;165961;165962;165963;165964;165965;165966;165967;165968;165969;165970;165971;165972;165973;…	155675;155676;155677;155678;155679;155680;155681;155682;155683;155684;155685;155686;155687;155688;155689;155690;223352;223353;223354;223355;223356;223357;223358;223359;223360;223361;223362;223363;223364;223365;223366;223367;223368;223369;223370;223371;223372;223373;223374;223375;223376;223377;223378;223379;223380;223381;223382;223383;223384;223385;223386;223387;223388;223389;223390;223391;223392;…	155680;155684;223353;294264
0.254316	27.4254	1.00893	0.316826	0.603114	O43866	O43866		CD5 antigen-like	CD5L		sp|O43866|CD5L_HUMAN CD5 antigen-like OS=Homo sapiens OX=9606 GN=CD5L PE=1 SV=1	1	32	32	32	0	73.5	38.087	347	0	323.31	36708000000			938;1099;1372;1467;1468;2022;2161;2453;2454;3282;3861;3862;3874;4042;4043;4044;4105;4230;4928;5012;5177;5304;5531;5532;6318;6319;6321;7057;7058;8429;9704;9705	True;True;True;True;True;True;True;True;True;True;True;True;True;True;True;True;True;True;True;True;True;True;True;True;True;True;True;True;True;True;True;True	1009;1181;1463;1565;1566;2160;2319;2637;2638;3545;4178;4179;4192;4364;4365;4366;4428;4565;5316;5402;5594;5595;5726;5982;5983;6828;6829;6831;7730;7731;9203;10617;10618	20476;20477;23122;23123;23124;23125;23126;23127;23128;23129;23130;23131;23132;23133;23134;23135;23136;23137;23138;23139;23140;23141;23142;23143;23144;23145;25821;25822;25823;25824;25825;25826;25827;25828;25829;25830;25831;25832;25833;25834;25835;25836;25837;25838;25839;25840;25841;25842;25843;25844;25845;25846;25847;25848;25849;25850;25851;25852;25853;25854;25855;25856;25857;25858;25859;25860;258…	28104;28105;32074;32075;32076;32077;32078;32079;32080;32081;32082;32083;32084;32085;32086;32087;32088;32089;32090;32091;32092;35692;35693;35694;35695;35696;35697;35698;35699;35700;35701;35702;35703;35704;35705;35706;35707;35708;35709;35710;35711;35712;35713;35714;35715;35716;35717;35718;35719;35720;35721;35722;35723;35724;35725;35726;35727;35728;35729;35730;35731;35732;35733;35734;35735;35736;357…	28105;32088;35706;36858;36886;53304;56356;65979;66357;90321;103789;103883;104243;107858;107890;108099;109141;113599;131582;134375;139478;142877;148075;148078;169996;170046;170064;192090;192170;228583;274556;274564	264	206
0.276766	18.8879	1.0283	0.3246	0.609469	Q13093	Q13093		Platelet-activating factor acetylhydrolase	PLA2G7		sp|Q13093|PAFA_HUMAN Platelet-activating factor acetylhydrolase OS=Homo sapiens OX=9606 GN=PLA2G7 PE=1 SV=1	1	7	7	7	0	26.3	50.077	441	0	41.968	22821000			761;1157;1902;3934;4354;4697;4744	True;True;True;True;True;True;True	824;1241;2023;4252;4695;5068;5118	16812;16813;16814;16815;16816;16817;16818;16819;16820;16821;16822;16823;23627;23628;23629;23630;23631;23632;35074;35075;35076;76399;76400;76401;76402;86537;86538;86539;86540;86541;86542;86543;86544;86545;86546;86547;86548;86549;86550;86551;86552;86553;86554;86555;86556;86557;86558;86559;86560;86561;86562;92921;92922;92923;92924;92925;92926;92927;92928;92929;92930;92931;92932;93543	23397;23398;23399;23400;23401;23402;23403;23404;23405;23406;32785;32786;32787;32788;32789;32790;32791;32792;32793;48370;48371;48372;48373;48374;106013;106014;106015;106016;119042;119043;119044;119045;119046;119047;119048;119049;119050;119051;119052;119053;119054;119055;119056;119057;127378;127379;127380;127381;127382;127383;127384;127385;127386;127387;127388;127389;127390;127391;127392;127393;127…	23397;32792;48372;106014;119052;127383;128057
0.422041	23.1995	0.994239	0.327879	0.609469	A0A075B6I0	A0A075B6I0			IGLV8-61		sp|A0A075B6I0|LV861_HUMAN Immunoglobulin lambda variable 8-61 OS=Homo sapiens OX=9606 GN=IGLV8-61 PE=3 SV=7	1	3	3	3	0	20.5	12.814	122	0	15.9	726820000			3165;8619;9190	True;True;True	3420;9410;10035	62651;62652;62653;62654;62655;62656;62657;62658;62659;62660;62661;62662;62663;62664;62665;62666;62667;62668;62669;62670;62671;62672;62673;62674;62675;62676;62677;62678;62679;62680;62681;62682;62683;62684;62685;62686;62687;62688;62689;62690;62691;62692;62693;62694;62695;62696;62697;173744;173745;173746;173747;173748;173749;173750;173751;173752;173753;173754;173755;173756;173757;173758;173759;17376…	88218;88219;88220;88221;88222;88223;88224;88225;88226;88227;88228;88229;88230;88231;88232;88233;88234;88235;88236;88237;88238;88239;88240;88241;88242;88243;88244;88245;88246;88247;88248;88249;88250;88251;88252;88253;88254;88255;233604;233605;233606;233607;233608;233609;233610;233611;233612;233613;233614;233615;233616;233617;233618;233619;233620;253670;253671;253672;253673;253674;253675;253676;253…	88246;233615;253683
-0.255593	19.8789	-0.974793	0.336819	0.611726	A0A0A0MS15	A0A0A0MS15			IGHV3-49		sp|A0A0A0MS15|HV349_HUMAN Immunoglobulin heavy variable 3-49 OS=Homo sapiens OX=9606 GN=IGHV3-49 PE=3 SV=1	1	6	5	4	0	60.5	13.056	119	0	114.55	212640000			985;3232;3673;6112;8261;8938	True;False;True;True;True;True	1062;3490;3967;6605;9023;9024;9768	21546;21547;21548;21549;21550;21551;21552;21553;21554;21555;21556;21557;21558;21559;21560;21561;21562;21563;21564;21565;21566;21567;21568;21569;21570;21571;21572;21573;21574;21575;21576;21577;21578;21579;21580;21581;21582;21583;21584;21585;21586;63546;63547;63548;63549;63550;63551;63552;63553;63554;71422;71423;71424;71425;71426;71427;71428;71429;71430;71431;71432;71433;71434;71435;71436;71437;714…	29609;29610;29611;29612;29613;29614;29615;29616;29617;29618;29619;29620;29621;29622;29623;29624;29625;29626;89291;89292;89293;89294;89295;89296;99545;99546;99547;99548;99549;99550;99551;99552;99553;99554;99555;99556;99557;99558;99559;99560;99561;99562;99563;99564;99565;99566;99567;99568;99569;99570;99571;99572;99573;99574;99575;99576;99577;99578;99579;99580;99581;99582;99583;99584;99585;99586;995…	29620;89292;99569;164611;225031;243127
0.250766	23.873	0.971631	0.336837	0.611726	P05155;H9KV48;E9PGN7;H0YCA1	P05155;H9KV48;E9PGN7		Plasma protease C1 inhibitor	SERPING1		sp|P05155|IC1_HUMAN Plasma protease C1 inhibitor OS=Homo sapiens OX=9606 GN=SERPING1 PE=1 SV=2;tr|H9KV48|H9KV48_HUMAN Plasma protease C1 inhibitor OS=Homo sapiens OX=9606 GN=SERPING1 PE=1 SV=1;tr|E9PGN7|E9PGN7_HUMAN Plasma protease C1 inhibitor OS=Homo sap	4	19	19	19	0	30	55.154	500	0	323.31	931230000			395;1620;3112;4036;4244;4584;5278;5471;5503;5766;5767;6339;6408;6477;9230;9258;9259;9367;10358	True;True;True;True;True;True;True;True;True;True;True;True;True;True;True;True;True;True;True	424;1725;3359;4358;4580;4581;4941;5699;5911;5912;5946;6229;6230;6851;6929;7025;10079;10124;10125;10248;11340	9707;9708;9709;29542;29543;29544;29545;29546;29547;29548;29549;29550;29551;29552;29553;29554;29555;29556;29557;29558;29559;29560;29561;29562;29563;29564;29565;29566;29567;29568;29569;29570;29571;29572;29573;29574;29575;29576;29577;29578;29579;29580;29581;29582;29583;29584;29585;29586;29587;29588;29589;29590;29591;29592;61027;61028;61029;61030;61031;61032;61033;61034;61035;61036;61037;61038;61039;…	13257;13258;40777;40778;40779;40780;40781;40782;40783;40784;40785;40786;40787;40788;40789;40790;40791;40792;40793;40794;40795;40796;40797;40798;40799;40800;40801;40802;40803;40804;40805;40806;40807;40808;40809;40810;40811;40812;40813;40814;40815;86130;86131;86132;86133;86134;86135;86136;86137;86138;86139;86140;86141;86142;86143;86144;86145;86146;86147;86148;86149;86150;86151;86152;86153;86154;861…	13258;40777;86160;107818;114850;124181;142103;145606;147004;153949;153962;170251;171273;172740;254543;255855;255907;260055;294863	535	370
-0.427298	19.3235	-0.960356	0.351434	0.630984	B4E1Z4;E7ETN3;P00751;H7C5H1;A0A0G2JH38;A0A0G2JHM4;A0A0G2JJ82;H7C526;C9JRT3;A0A0G2JI59;C9JYQ5;A2ABG0;F2Z3N2;Q8N6L6	B4E1Z4;E7ETN3;P00751		Complement factor B;Complement factor B Ba fragment;Complement factor B Bb fragment	CFB		tr|B4E1Z4|B4E1Z4_HUMAN cDNA FLJ55673, highly similar to Complement factor B OS=Homo sapiens OX=9606 PE=1 SV=1;tr|E7ETN3|E7ETN3_HUMAN Uncharacterized protein OS=Homo sapiens OX=9606 PE=1 SV=1;sp|P00751|CFAB_HUMAN Complement factor B OS=Homo sapiens OX=9606	14	35	35	24	0	30.8	140.94	1266	0	323.31	409860000			499;500;928;1276;1381;1517;1594;1726;2125;2177;2239;2386;2418;2991;2992;2993;3323;4101;4102;5030;5163;5164;5789;5862;5973;5995;6976;7233;7494;7810;8676;9894;10195;10783;10793	True;True;True;True;True;True;True;True;True;True;True;True;True;True;True;True;True;True;True;True;True;True;True;True;True;True;True;True;True;True;True;True;True;True;True	537;538;999;1360;1474;1617;1699;1836;2277;2338;2405;2564;2601;3232;3233;3234;3587;4424;4425;5422;5578;5579;6253;6330;6452;6474;7631;7918;8197;8539;9476;10824;11163;11797;11811	11449;11450;11451;11452;11453;20376;20377;20378;20379;20380;20381;20382;24949;24950;24951;24952;24953;26047;27522;27523;29133;29134;29135;31069;40281;40282;40283;40284;40285;40286;40287;40288;40289;40290;40291;40292;40293;40294;40295;40296;40297;40298;40299;40300;40301;40302;40303;40304;40305;40306;40307;40308;40309;40310;40311;40312;40313;40314;40315;40316;40317;40318;41271;41272;41273;41274;430…	15732;15733;15734;15735;27993;27994;27995;34410;34411;34412;34413;34414;36017;37940;37941;37942;37943;40103;40104;40105;40106;42787;55670;55671;55672;55673;55674;55675;55676;55677;55678;55679;55680;55681;55682;55683;55684;55685;55686;55687;55688;55689;55690;55691;55692;55693;55694;55695;55696;55697;55698;55699;55700;56744;56745;56746;56747;59730;64640;65265;65266;65267;65268;65269;65270;65271;652…	15732;15734;27994;34410;36017;37941;40103;42787;55683;56747;59730;64640;65277;83639;83644;83646;91118;109132;109135;134603;138787;138790;154251;157121;160101;161188;188938;197152;204036;214064;236816;280969;288891;308138;308407
-0.19499	27.4861	-0.917707	0.362234	0.643067	P01591;D6RD17;D6RHJ6;C9JA05	P01591;D6RD17;D6RHJ6		Immunoglobulin J chain	IGJ;JCHAIN		sp|P01591|IGJ_HUMAN Immunoglobulin J chain OS=Homo sapiens OX=9606 GN=JCHAIN PE=1 SV=4;tr|D6RD17|D6RD17_HUMAN Immunoglobulin J chain (Fragment) OS=Homo sapiens OX=9606 GN=JCHAIN PE=1 SV=8;tr|D6RHJ6|D6RHJ6_HUMAN Immunoglobulin J chain (Fragment) OS=Homo sap	4	18	18	18	0	71.7	18.098	159	0	323.31	34527000000			1065;1066;1473;3277;3278;4552;4553;4561;4909;4910;4998;4999;6600;6807;8604;8605;9359;9360	True;True;True;True;True;True;True;True;True;True;True;True;True;True;True;True;True;True	1146;1147;1571;3539;3540;4908;4909;4917;5295;5296;5388;5389;7216;7217;7445;9393;9394;10240;10241	22795;22796;22797;22798;22799;22800;22801;22802;22803;22804;22805;22806;22807;22808;22809;22810;22811;22812;22813;22814;22815;22816;22817;22818;22819;22820;22821;22822;22823;22824;22825;22826;22827;22828;22829;22830;22831;22832;22833;22834;22835;22836;22837;22838;22839;22840;22841;22842;22843;22844;22845;22846;22847;22848;22849;22850;22851;22852;22853;22854;22855;22856;22857;22858;22859;22860;228…	31445;31446;31447;31448;31449;31450;31451;31452;31453;31454;31455;31456;31457;31458;31459;31460;31461;31462;31463;31464;31465;31466;31467;31468;31469;31470;31471;31472;31473;31474;31475;31476;31477;31478;31479;31480;31481;31482;31483;31484;31485;31486;31487;31488;31489;31490;31491;31492;31493;31494;31495;31496;31497;31498;31499;31500;31501;31502;31503;31504;31505;31506;31507;31508;31509;31510;315…	31758;31872;36972;90082;90201;123876;123899;124024;130869;130912;133624;134240;178057;184173;233367;233458;259948;260009	363	146
-0.234116	19.3126	-0.915894	0.371383	0.648688	O00187	O00187		Mannan-binding lectin serine protease 2;Mannan-binding lectin serine protease 2 A chain;Mannan-binding lectin serine protease 2 B chain	MASP2		sp|O00187|MASP2_HUMAN Mannan-binding lectin serine protease 2 OS=Homo sapiens OX=9606 GN=MASP2 PE=1 SV=4	1	11	11	11	0	21.7	75.702	686	0	157.01	113380000			633;1993;3407;3936;5351;8482;8905;9710;9921;10583;10615	True;True;True;True;True;True;True;True;True;True;True	685;2126;3678;4254;5778;9263;9731;10623;10856;11583;11618	14674;14675;14676;14677;14678;37499;37500;37501;65743;76404;106106;106107;106108;106109;106110;106111;106112;106113;106114;106115;106116;106117;106118;106119;171204;180262;180263;180264;180265;180266;180267;180268;180269;180270;180271;180272;180273;180274;180275;180276;180277;180278;180279;180280;180281;180282;202653;202654;202655;208357;208358;208359;208360;208361;208362;223428;223429;223430;223…	20673;20674;20675;20676;20677;20678;20679;51625;51626;51627;92014;106018;143543;143544;143545;143546;143547;143548;143549;143550;143551;143552;143553;143554;143555;143556;143557;229939;229940;242547;242548;242549;275047;275048;275049;281807;281808;281809;281810;281811;301979;301980;301981;301982;301983;302353;302354;302355;302356;302357;302358;302359;302360;302361;302362;302363;302364;302365;3023…	20678;51625;92014;106018;143547;229939;242547;275049;281810;301980;302360
0.241814	23.2037	0.898533	0.373612	0.648688	A0A0C4DH68;A0A075B6R9	A0A0C4DH68;A0A075B6R9			IGKV2-24;IGKV2D-24		sp|A0A0C4DH68|KV224_HUMAN Immunoglobulin kappa variable 2-24 OS=Homo sapiens OX=9606 GN=IGKV2-24 PE=3 SV=1;tr|A0A075B6R9|A0A075B6R9_HUMAN Immunoglobulin kappa variable 2D-24 (non-functional) (Fragment) OS=Homo sapiens OX=9606 GN=IGKV2D-24 PE=4 SV=1	2	5	5	4	0	38.3	13.079	120	0	91.39	1258500000			3159;3170;3171;8638;8639	True;True;True;True;True	3414;3426;3427;9429;9430	62359;62360;62361;62362;62363;62364;62365;62366;62367;62368;62369;62370;62371;62372;62373;62374;62375;62376;62377;62378;62379;62380;62381;62382;62383;62384;62385;62386;62387;62388;62389;62390;62391;62392;62393;62394;62395;62396;62397;62398;62399;62400;62401;62402;62403;62404;62405;62406;62407;62408;62409;62410;62411;62412;62413;62414;62415;62416;62417;62418;62419;62420;62421;62422;62423;62424;624…	87854;87855;87856;87857;87858;87859;87860;87861;87862;87863;87864;87865;87866;87867;87868;87869;87870;87871;87872;87873;87874;87875;87876;87877;87878;87879;87880;87881;87882;87883;87884;87885;87886;87887;87888;87889;87890;87891;87892;87893;87894;87895;87896;87897;87898;88438;88439;88440;88441;88442;88443;88444;88445;88446;88447;88448;88449;88450;88451;88452;88453;88454;88455;88456;88457;88458;884…	87856;88439;88464;234964;234984
-0.196094	22.3544	-0.881943	0.381176	0.654629	P27169;F8WF42	P27169		Serum paraoxonase/arylesterase 1	PON1		sp|P27169|PON1_HUMAN Serum paraoxonase/arylesterase 1 OS=Homo sapiens OX=9606 GN=PON1 PE=1 SV=3	2	15	15	15	0	60.8	39.731	355	0	323.31	813850000			2734;2869;3095;3605;3606;4453;4616;4733;5795;5897;8345;8704;8705;10377;11053	True;True;True;True;True;True;True;True;True;True;True;True;True;True;True	2944;3095;3096;3340;3892;3893;4802;4978;4979;5107;6259;6370;9115;9116;9507;9508;11359;12102	53428;53429;53430;53431;53432;53433;53434;53435;53436;53437;53438;53439;53440;53441;53442;53443;53444;53445;53446;53447;53448;53449;53450;53451;53452;53453;53454;53455;53456;53457;53458;53459;53460;53461;53462;53463;53464;53465;53466;53467;53468;53469;53470;53471;53472;53473;53474;53475;53476;53477;53478;53479;53480;53481;53482;53483;53484;53485;53486;53487;53488;53489;53490;53491;53492;53493;534…	74183;74184;74185;74186;74187;74188;74189;74190;74191;74192;74193;74194;74195;74196;74197;74198;74199;74200;74201;74202;74203;74204;74205;74206;74207;74208;74209;74210;74211;74212;74213;74214;74215;74216;74217;74218;74219;74220;74221;74222;74223;74224;74225;74226;74227;74228;74229;74230;74231;74232;74233;74234;74235;74236;74237;74238;74239;74240;74241;74242;74243;74244;74245;74246;74247;74248;742…	74202;80622;85905;97784;97817;121191;125558;127931;154293;157664;226736;238094;238112;295679;317500	654;655;656	88;127;289
0.251833	21.8531	0.866389	0.39044	0.657301	P05160;CON__Q2TBQ1	P05160		Coagulation factor XIII B chain	F13B		sp|P05160|F13B_HUMAN Coagulation factor XIII B chain OS=Homo sapiens OX=9606 GN=F13B PE=1 SV=3	2	25	25	25	0	52.6	75.51	661	0	323.31	560840000			1085;1283;3411;3733;4209;4349;4740;4962;5227;5683;6129;6130;7340;7407;7408;7610;8138;8139;8233;9426;9537;9960;10174;10514;10608	True;True;True;True;True;True;True;True;True;True;True;True;True;True;True;True;True;True;True;True;True;True;True;True;True	1167;1367;3683;4034;4539;4540;4690;5114;5352;5645;6140;6623;6624;8034;8104;8105;8324;8892;8893;8990;10312;10439;10900;11141;11506;11611	23050;23051;25012;25013;25014;25015;25016;25017;25018;25019;25020;25021;25022;25023;25024;25025;25026;25027;25028;25029;25030;25031;25032;25033;25034;25035;25036;25037;25038;25039;25040;65889;65890;65891;65892;65893;65894;65895;65896;65897;65898;65899;65900;65901;65902;65903;65904;65905;65906;65907;65908;65909;65910;65911;65912;65913;65914;65915;65916;65917;65918;65919;65920;65921;73045;73046;730…	32007;32008;34481;34482;34483;34484;34485;34486;34487;34488;34489;34490;34491;34492;34493;34494;34495;34496;34497;34498;34499;34500;34501;34502;34503;34504;34505;34506;34507;34508;34509;34510;34511;34512;92125;92126;92127;92128;92129;92130;92131;92132;92133;92134;92135;92136;92137;92138;92139;92140;92141;92142;92143;92144;92145;92146;92147;92148;92149;92150;92151;92152;92153;92154;92155;92156;921…	32008;34492;92139;101662;112979;118962;128045;132383;140428;151424;164870;164879;199134;201902;201951;207833;221114;221128;223794;261614;267641;282094;288370;300575;302284	536	403
0.223729	25.0448	0.863592	0.391052	0.657301	P01619	P01619		Ig kappa chain V-III region B6			sp|P01619|KV320_HUMAN Immunoglobulin kappa variable 3-20 OS=Homo sapiens OX=9606 GN=IGKV3-20 PE=1 SV=2	1	5	5	3	0	46.6	12.557	116	0	323.31	5245300000			794;795;845;3161;5814	True;True;True;True;True	857;858;909;3416;6278	17257;17258;17259;17260;17261;17262;17263;17264;17265;17266;17267;17268;17269;17270;17271;17272;17273;17274;17275;17276;17277;17278;17279;17280;17281;17282;17283;17284;17285;17286;17287;17288;17289;17290;17291;17292;17293;17294;17295;17296;17297;17298;17299;17300;17301;17302;17303;17304;17305;17306;17307;17308;17309;17310;17311;17312;17313;17314;17315;17316;17317;17318;17319;17320;17321;17322;173…	23958;23959;23960;23961;23962;23963;23964;23965;23966;23967;23968;23969;23970;23971;23972;23973;23974;23975;23976;23977;23978;23979;23980;23981;23982;23983;23984;23985;23986;23987;23988;23989;23990;23991;23992;23993;23994;23995;23996;23997;23998;23999;24000;24001;24002;24003;24004;24005;24006;24007;24008;24009;24010;24011;24012;24013;24014;24015;24016;24017;24018;24019;24020;24021;24022;24023;240…	23993;24080;25686;87957;155566
0.282703	20.4926	0.871491	0.399661	0.658302	P07358;F5GY80;F5H7G1	P07358;F5GY80;F5H7G1		Complement component C8 beta chain	C8B		sp|P07358|CO8B_HUMAN Complement component C8 beta chain OS=Homo sapiens OX=9606 GN=C8B PE=1 SV=3;tr|F5GY80|F5GY80_HUMAN Complement component C8 beta chain OS=Homo sapiens OX=9606 GN=C8B PE=1 SV=1;tr|F5H7G1|F5H7G1_HUMAN Complement component C8 beta chain OS	3	33	33	33	0	67.2	67.046	591	0	323.31	918620000			1045;1046;1097;1339;1593;2003;2741;2776;3129;3416;3519;3616;3617;3923;3924;4687;5187;5755;5966;5967;7270;7304;7577;7798;8024;8168;8402;8715;9693;9909;10666;10667;11061	True;True;True;True;True;True;True;True;True;True;True;True;True;True;True;True;True;True;True;True;True;True;True;True;True;True;True;True;True;True;True;True;True	1125;1126;1179;1428;1429;1697;1698;2137;2138;2951;2994;3380;3688;3799;3800;3903;3904;4241;4242;5058;5605;6217;6445;6446;7957;7995;8290;8524;8772;8922;9175;9518;10605;10844;11672;11673;12110	22644;22645;22646;22647;22648;22649;22650;22651;22652;22653;22654;22655;22656;22657;22658;22659;22660;22661;22662;22663;22664;22665;22666;23103;23104;23105;23106;23107;23108;23109;23110;23111;23112;25529;25530;25531;25532;29130;29131;29132;37889;37890;37891;37892;37893;37894;37895;37896;37897;37898;37899;37900;37901;37902;37903;37904;37905;37906;37907;37908;37909;37910;53516;53517;53518;53519;535…	31254;31255;31256;31257;31258;31259;31260;31261;31262;31263;31264;31265;31266;31267;31268;31269;31270;31271;31272;31273;31274;31275;31276;31277;31278;31279;31280;31281;31282;31283;31284;31285;31286;31287;31288;31289;32058;32059;32060;32061;32062;32063;32064;32065;35355;35356;35357;35358;35359;35360;35361;35362;35363;35364;40097;40098;40099;40100;40101;40102;52305;52306;52307;52308;52309;52310;523…	31272;31278;32059;35361;40102;52314;74319;78324;86535;92188;94994;98074;98075;105724;105725;126865;139582;153201;159926;159934;197913;198260;206245;213886;218694;221391;228255;238249;274352;281563;304926;304928;317577	558;559;560;561;562	166;312;360;419;449
0.366699	21.9445	0.845393	0.401267	0.658302	K7ER74;A0A024R0T9;P02655;Q6P163;K7EMC3;V9GYJ8	K7ER74;A0A024R0T9;P02655		Apolipoprotein C-II;Proapolipoprotein C-II	APOC4-APOC2;APOC2		tr|K7ER74|K7ER74_HUMAN APOC4-APOC2 readthrough (NMD candidate) OS=Homo sapiens OX=9606 GN=APOC4-APOC2 PE=1 SV=1;tr|A0A024R0T9|A0A024R0T9_HUMAN Apolipoprotein C-II isoform 1 OS=Homo sapiens OX=9606 GN=APOC4-APOC2 PE=1 SV=1;sp|P02655|APOC2_HUMAN Apolipoprote	6	14	14	11	0	41	20.049	178	0	323.31	6443500000			1820;2470;2642;3871;6057;6517;8659;8660;8820;8821;8822;9519;9520;9521	True;True;True;True;True;True;True;True;True;True;True;True;True;True	1933;2656;2844;4188;6542;7089;7090;9454;9455;9456;9457;9458;9632;9633;9634;10418;10419;10420	33137;48021;48022;48023;48024;48025;48026;48027;48028;48029;48030;48031;48032;48033;48034;48035;48036;48037;48038;48039;48040;48041;48042;48043;48044;48045;48046;48047;48048;48049;48050;48051;48052;48053;48054;48055;48056;48057;48058;48059;48060;48061;48062;48063;48064;48065;48066;48067;48068;48069;48070;48071;48072;48073;48074;48075;48076;48077;48078;48079;48080;48081;48082;50718;50719;50720;507…	45768;45769;66685;66686;66687;66688;66689;66690;66691;66692;66693;66694;66695;66696;66697;66698;66699;66700;66701;66702;66703;66704;66705;66706;66707;66708;66709;66710;66711;66712;66713;66714;66715;66716;66717;66718;66719;66720;66721;66722;66723;66724;66725;66726;66727;66728;66729;66730;66731;66732;66733;66734;66735;66736;66737;66738;66739;66740;66741;66742;66743;66744;66745;66746;66747;66748;702…	45768;66695;70389;104180;162601;175436;235841;236037;240965;240977;240981;267454;267456;267470	247;248	54;159
0.358657	22.5877	0.841001	0.404147	0.658302	K7ERI9;P02654;K7EJI9;K7ELM9;K7EPF9;K7EKP1	K7ERI9;P02654;K7EJI9;K7ELM9;K7EPF9;K7EKP1		Apolipoprotein C-I;Truncated apolipoprotein C-I	APOC1		tr|K7ERI9|K7ERI9_HUMAN Apolipoprotein C-I (Fragment) OS=Homo sapiens OX=9606 GN=APOC1 PE=1 SV=1;sp|P02654|APOC1_HUMAN Apolipoprotein C-I OS=Homo sapiens OX=9606 GN=APOC1 PE=1 SV=1;tr|K7EJI9|K7EJI9_HUMAN Apolipoprotein C-I OS=Homo sapiens OX=9606 GN=APOC1 P	6	6	6	6	0	42.9	8.647	77	0	118.45	2730000000			2264;2265;2766;4577;5716;6570	True;True;True;True;True;True	2432;2433;2983;4934;6177;7167;7168	43516;43517;43518;43519;43520;43521;43522;43523;43524;43525;43526;43527;43528;43529;43530;43531;43532;43533;43534;43535;43536;43537;43538;43539;43540;43541;43542;43543;43544;43545;43546;43547;43548;43549;43550;43551;55369;55370;55371;55372;55373;55374;55375;55376;55377;55378;55379;55380;55381;55382;55383;55384;55385;55386;55387;55388;55389;55390;55391;55392;55393;55394;55395;55396;55397;55398;553…	60353;60354;60355;60356;60357;60358;60359;60360;60361;60362;60363;60364;60365;60366;60367;60368;60369;60370;78193;78194;78195;78196;78197;78198;78199;78200;78201;78202;78203;78204;78205;78206;78207;78208;78209;78210;78211;78212;78213;78214;78215;78216;78217;78218;78219;78220;78221;78222;78223;78224;78225;78226;78227;78228;78229;78230;78231;78232;78233;78234;78235;78236;78237;78238;78239;78240;782…	60356;60370;78198;124135;151957;177450	249	64
0.270137	18.9707	0.793266	0.432722	0.697653	P02766;A0A087WT59;A0A087WV45	P02766;A0A087WT59;A0A087WV45		Transthyretin	TTR		sp|P02766|TTHY_HUMAN Transthyretin OS=Homo sapiens OX=9606 GN=TTR PE=1 SV=1;tr|A0A087WT59|A0A087WT59_HUMAN Transthyretin OS=Homo sapiens OX=9606 GN=TTR PE=1 SV=1;tr|A0A087WV45|A0A087WV45_HUMAN Transthyretin OS=Homo sapiens OX=9606 GN=TTR PE=1 SV=1	3	17	17	17	0	76.2	15.887	147	0	323.31	3348100000			8;9;10;504;505;3916;3917;4963;7901;7902;9378;9379;9380;9926;9927;11012;11013	True;True;True;True;True;True;True;True;True;True;True;True;True;True;True;True;True	8;9;10;542;543;4234;4235;5353;8635;8636;10260;10261;10262;10862;10863;12055;12056	308;309;310;311;312;313;314;315;316;317;318;319;320;321;322;323;324;325;326;327;328;329;330;331;332;333;334;335;336;337;338;339;340;341;342;343;344;345;346;347;348;349;350;351;352;353;354;355;356;357;358;359;11490;11491;11492;11493;11494;11495;11496;11497;11498;11499;11500;11501;11502;11503;11504;11505;11506;11507;11508;11509;11510;11511;11512;11513;11514;11515;11516;11517;11518;11519;11520;11521…	531;532;533;534;535;536;537;538;539;540;541;542;543;544;545;546;547;548;549;550;551;552;553;554;555;556;557;558;559;560;561;562;563;564;565;566;567;568;569;570;571;572;573;574;575;576;577;578;579;580;581;582;583;584;585;586;587;588;589;590;591;592;15793;15794;15795;15796;15797;15798;15799;15800;15801;15802;15803;15804;15805;15806;15807;15808;15809;15810;15811;15812;15813;15814;15815;15816;15817;1…	577;587;590;15845;15866;105632;105641;132393;216128;216173;260111;260287;260315;281829;281831;315690;315735
0.160904	23.6266	0.777955	0.439476	0.701385	O75636	O75636		Ficolin-3	FCN3		sp|O75636|FCN3_HUMAN Ficolin-3 OS=Homo sapiens OX=9606 GN=FCN3 PE=1 SV=2	1	16	16	16	0	68.2	32.903	299	0	242.19	4681100000			285;543;2477;3151;3441;5788;6492;6653;7190;7322;7854;8978;10420;10664;10665;10776	True;True;True;True;True;True;True;True;True;True;True;True;True;True;True;True	305;585;586;2663;3406;3715;6252;7047;7048;7281;7872;8014;8585;9810;11406;11670;11671;11790	7720;7721;7722;7723;7724;7725;7726;7727;7728;7729;7730;7731;7732;7733;7734;7735;7736;7737;7738;7739;7740;7741;7742;7743;7744;7745;7746;7747;7748;7749;7750;7751;7752;7753;7754;7755;7756;7757;7758;7759;7760;7761;7762;7763;7764;7765;7766;7767;7768;7769;7770;7771;7772;7773;7774;7775;7776;7777;7778;7779;7780;7781;7782;7783;7784;7785;7786;7787;7788;7789;7790;7791;7792;7793;7794;7795;7796;7797;7798;7799…	10536;10537;10538;10539;10540;10541;10542;10543;10544;10545;10546;10547;10548;10549;10550;10551;10552;10553;10554;10555;10556;10557;10558;10559;10560;10561;10562;10563;10564;10565;10566;10567;10568;10569;10570;10571;10572;10573;10574;10575;10576;10577;10578;10579;10580;10581;10582;10583;10584;10585;10586;10587;10588;10589;10590;10591;10592;10593;10594;10595;10596;10597;10598;10599;10600;10601;106…	10617;16868;66888;87614;92477;154214;173054;179229;196201;198854;215186;245212;296299;304877;304887;308072	270	123
-0.166359	26.006	-0.746022	0.458398	0.708947	A0A0A0MS08;P01857;A0A0A0MS07	A0A0A0MS08;P01857;A0A0A0MS07		Ig gamma-1 chain C region	IGHG1		tr|A0A0A0MS08|A0A0A0MS08_HUMAN Immunoglobulin heavy constant gamma 1 (Fragment) OS=Homo sapiens OX=9606 GN=IGHG1 PE=1 SV=1;sp|P01857|IGHG1_HUMAN Immunoglobulin heavy constant gamma 1 OS=Homo sapiens OX=9606 GN=IGHG1 PE=1 SV=1;tr|A0A0A0MS07|A0A0A0MS07_HUMAN	3	27	18	14	0	59.1	43.911	399	0	323.31	27268000000			424;1997;2560;2561;3074;3075;3515;3516;3822;3823;3847;3848;6266;6994;7960;8593;8695;9093;9094;9095;9295;9444;10228;10229;10438;10439;10591	True;False;False;True;True;True;True;True;True;True;False;True;True;False;True;True;False;True;True;True;True;True;False;False;False;False;True	457;2130;2131;2752;2753;3319;3320;3794;3795;4133;4134;4161;4162;6775;7650;8698;9380;9498;9932;9933;9934;9935;10168;10332;11198;11199;11426;11427;11593;11594	10470;37611;37612;37613;37614;37615;37616;37617;37618;37619;37620;37621;37622;37623;37624;37625;37626;37627;37628;37629;37630;37631;37632;37633;37634;37635;37636;37637;37638;37639;37640;37641;37642;37643;37644;37645;37646;37647;37648;37649;37650;37651;37652;37653;37654;37655;37656;37657;37658;37659;37660;37661;37662;37663;37664;37665;37666;37667;37668;37669;37670;37671;37672;37673;37674;37675;376…	14416;51927;51928;51929;51930;51931;51932;51933;51934;51935;51936;51937;51938;51939;51940;51941;51942;51943;51944;51945;51946;51947;51948;51949;51950;51951;51952;51953;51954;51955;51956;51957;51958;51959;51960;51961;51962;51963;51964;51965;51966;51967;51968;51969;51970;51971;51972;51973;51974;51975;51976;51977;51978;51979;51980;51981;51982;51983;51984;51985;51986;51987;51988;51989;68444;68445;684…	14416;51973;68465;68498;85558;85563;94658;94856;103037;103140;103656;103664;168034;189413;217256;233287;237880;249515;249834;250084;257597;263163;289506;289508;297498;297741;302125	26;27	135;311
0.256543	22.7327	0.745982	0.461745	0.708947	A0A087WSY6	A0A087WSY6			IGKV3D-15		sp|A0A087WSY6|KVD15_HUMAN Immunoglobulin kappa variable 3D-15 OS=Homo sapiens OX=9606 GN=IGKV3D-15 PE=3 SV=6	1	3	3	1	0	26.1	12.534	115	0	323.31	629320000			792;793;5813	True;True;True	855;856;6277	17156;17157;17158;17159;17160;17161;17162;17163;17164;17165;17166;17167;17168;17169;17170;17171;17172;17173;17174;17175;17176;17177;17178;17179;17180;17181;17182;17183;17184;17185;17186;17187;17188;17189;17190;17191;17192;17193;17194;17195;17196;17197;17198;17199;17200;17201;17202;17203;17204;17205;17206;17207;17208;17209;17210;17211;17212;17213;17214;17215;17216;17217;17218;17219;17220;17221;172…	23808;23809;23810;23811;23812;23813;23814;23815;23816;23817;23818;23819;23820;23821;23822;23823;23824;23825;23826;23827;23828;23829;23830;23831;23832;23833;23834;23835;23836;23837;23838;23839;23840;23841;23842;23843;23844;23845;23846;23847;23848;23849;23850;23851;23852;23853;23854;23855;23856;23857;23858;23859;23860;23861;23862;23863;23864;23865;23866;23867;23868;23869;23870;23871;23872;23873;238…	23823;23854;155501
0.179909	22.9929	0.739807	0.462223	0.708947	A0A286YEY4;P01859	A0A286YEY4;P01859		Ig gamma-2 chain C region	IGHG2		tr|A0A286YEY4|A0A286YEY4_HUMAN Immunoglobulin heavy constant gamma 2 (Fragment) OS=Homo sapiens OX=9606 GN=IGHG2 PE=1 SV=1;sp|P01859|IGHG2_HUMAN Immunoglobulin heavy constant gamma 2 OS=Homo sapiens OX=9606 GN=IGHG2 PE=1 SV=2	2	25	13	11	0	60.3	43.805	395	0	270.94	6218700000			1041;1042;1997;2242;2247;2560;2562;3518;3819;3820;3847;3849;4996;6266;6994;8593;8694;9143;9297;9443;10230;10231;10440;10441;10591	True;True;False;False;True;False;False;True;False;True;False;False;True;False;False;False;True;False;True;True;True;True;True;True;False	1120;1121;1122;2130;2131;2408;2409;2414;2752;2754;2755;3798;4130;4131;4161;4163;4164;5386;6775;7650;9380;9497;9985;10170;10330;10331;11200;11201;11428;11429;11593;11594	22537;22538;22539;22540;22541;22542;22543;22544;22545;22546;22547;22548;22549;22550;22551;22552;22553;22554;22555;22556;22557;22558;22559;22560;22561;22562;22563;22564;22565;22566;22567;22568;22569;22570;22571;22572;22573;22574;22575;22576;22577;22578;22579;22580;22581;22582;22583;22584;22585;22586;22587;22588;22589;22590;22591;22592;22593;22594;22595;22596;22597;22598;22599;22600;22601;22602;226…	30962;30963;30964;30965;30966;30967;30968;30969;30970;30971;30972;30973;30974;30975;30976;30977;30978;30979;30980;30981;30982;30983;30984;30985;30986;30987;30988;30989;30990;30991;30992;30993;30994;30995;30996;30997;30998;30999;31000;31001;31002;31003;31004;31005;31006;31007;31008;31009;31010;31011;31012;31013;31014;31015;31016;31017;31018;31019;31020;31021;31022;31023;31024;31025;31026;31027;310…	31055;31217;51973;59878;59915;68465;68518;94960;102910;102926;103656;103693;133133;168034;189413;233287;237760;251778;257793;262924;289514;289520;297816;298014;302125	27;110;113;114	131;237;276;307
0.0765737	27.4738	0.732689	0.466436	0.708947	P07225;G5E9F8;H7BXT0;CON__P07224;C9K0R0	P07225;G5E9F8		Vitamin K-dependent protein S	PROS1		sp|P07225|PROS_HUMAN Vitamin K-dependent protein S OS=Homo sapiens OX=9606 GN=PROS1 PE=1 SV=1;tr|G5E9F8|G5E9F8_HUMAN Protein S (Alpha), isoform CRA_b OS=Homo sapiens OX=9606 GN=PROS1 PE=1 SV=1	5	46	46	46	0	61.8	75.122	676	0	323.31	22561000000			354;355;740;1095;1539;2027;2166;2167;3130;3135;3539;4111;4439;4446;4712;4875;5244;6732;6733;6734;6794;6795;6914;6915;7239;7378;7379;7458;7459;7534;7611;7612;7968;7969;7972;7993;7994;8124;8325;8326;8539;9502;10060;10061;10474;10732	True;True;True;True;True;True;True;True;True;True;True;True;True;True;True;True;True;True;True;True;True;True;True;True;True;True;True;True;True;True;True;True;True;True;True;True;True;True;True;True;True;True;True;True;True;True	379;380;802;1177;1640;2166;2325;2326;2327;2328;3381;3388;3823;4434;4788;4795;5083;5258;5259;5662;7365;7366;7367;7432;7433;7562;7563;7925;8073;8074;8161;8162;8243;8325;8326;8706;8707;8708;8711;8733;8734;8735;8736;8876;9094;9095;9096;9326;10399;11013;11014;11465;11742	8557;8558;8559;8560;8561;8562;8563;8564;8565;8566;8567;8568;8569;8570;8571;8572;8573;8574;8575;8576;8577;8578;8579;8580;8581;8582;8583;8584;8585;8586;8587;8588;8589;8590;8591;8592;8593;8594;8595;8596;8597;8598;8599;8600;8601;8602;8603;8604;8605;8606;8607;8608;8609;8610;8611;8612;8613;8614;8615;8616;8617;8618;8619;8620;8621;8622;8623;8624;8625;8626;8627;8628;8629;8630;8631;8632;8633;8634;8635;8636…	11575;11576;11577;11578;11579;11580;11581;11582;11583;11584;11585;11586;11587;11588;11589;11590;11591;11592;11593;11594;11595;11596;11597;11598;11599;11600;11601;11602;11603;11604;11605;11606;11607;11608;11609;11610;11611;11612;11613;11614;11615;11616;11617;11618;11619;11620;11621;11622;11623;11624;11625;11626;11627;11628;11629;11630;11631;11632;11633;11634;11635;11636;11637;11638;11639;11640;116…	11583;11613;22892;32051;38810;53335;56393;56470;86545;86771;96024;109195;120994;121031;127558;130130;141040;181663;181677;181687;182684;182710;186581;186607;197394;200706;200714;203377;203385;205063;207873;207903;217588;217650;217735;218132;218276;220841;226410;226438;232009;266757;283991;284021;300334;306559	549;550;551;552	132;251;385;405
-0.150884	18.276	-0.743111	0.466648	0.708947	Q9Y6Z7	Q9Y6Z7		Collectin-10	COLEC10		sp|Q9Y6Z7|COL10_HUMAN Collectin-10 OS=Homo sapiens OX=9606 GN=COLEC10 PE=1 SV=2	1	3	3	3	0	12.6	30.705	277	0	131.09	28063000			1572;3260;9736	True;True;True	1676;3520;10652	28626;28627;28628;28629;28630;28631;28632;28633;28634;28635;28636;28637;28638;28639;28640;28641;28642;28643;28644;28645;28646;28647;28648;28649;28650;28651;28652;28653;28654;28655;28656;28657;28658;63867;63868;63869;204221;204222;204223;204224;204225;204226;204227;204228;204229;204230;204231;204232;204233;204234;204235;204236;204237;204238;204239;204240;204241;204242;204243;204244;204245;204246;2…	39519;39520;39521;39522;39523;39524;39525;39526;39527;39528;39529;39530;39531;39532;39533;39534;39535;39536;39537;39538;39539;39540;39541;39542;39543;39544;39545;39546;39547;39548;39549;89781;89782;89783;276816;276817;276818;276819;276820;276821;276822;276823;276824;276825;276826;276827;276828;276829;276830;276831;276832;276833	39523;89782;276816
-0.353228	17.2661	-0.701081	0.488367	0.71268	P23142;CON__ENSEMBL:ENSBTAP00000016046;B1AHM7;B1AHM9;B1AHN3;B1AHM8;B1AHM6;A0A0U1RRA4	P23142		Fibulin-1	FBLN1		sp|P23142|FBLN1_HUMAN Fibulin-1 OS=Homo sapiens OX=9606 GN=FBLN1 PE=1 SV=4	8	57	18	18	0	72.8	77.213	703	0	322.4	4163500000			409;410;411;1029;1030;1037;1083;1107;1202;1225;1226;1428;1429;1441;1442;1443;1546;1547;1703;1935;1936;1937;1968;1994;2286;4068;4069;4070;4084;4529;4530;5342;5502;5598;6439;6440;6447;6604;6652;7118;7119;7131;7671;7709;7755;7863;7864;7906;7907;7988;8542;8543;8544;9078;9079;9080;10896	True;True;True;False;False;False;False;False;True;False;False;False;False;False;False;False;False;False;False;True;True;True;False;False;True;False;False;False;False;False;False;False;True;False;False;False;False;True;False;False;False;True;True;False;False;True;True;True;True;True;False;False;False;False;False;False;True	441;442;443;1108;1109;1116;1165;1189;1286;1309;1310;1523;1524;1537;1538;1539;1647;1648;1812;2058;2059;2060;2100;2127;2456;4390;4391;4392;4407;4882;4883;5769;5945;6052;6968;6969;6970;6984;6985;7223;7224;7280;7796;7797;7811;8394;8432;8480;8595;8596;8640;8641;8727;9329;9330;9331;9916;9917;9918;11925;11926;11927	10292;10293;10294;10295;10296;10297;10298;10299;10300;10301;10302;10303;10304;10305;10306;10307;10308;10309;10310;10311;10312;10313;10314;10315;10316;10317;10318;10319;10320;10321;10322;10323;10324;10325;10326;10327;10328;10329;10330;10331;10332;10333;10334;10335;10336;10337;10338;10339;10340;10341;10342;10343;10344;10345;10346;22354;22355;22356;22357;22358;22359;22360;22361;22362;22363;22364;223…	14223;14224;14225;14226;14227;14228;14229;14230;14231;14232;14233;14234;14235;14236;14237;14238;14239;14240;14241;14242;14243;14244;14245;14246;14247;14248;14249;14250;14251;14252;14253;14254;14255;14256;14257;14258;14259;14260;14261;14262;14263;14264;14265;14266;14267;14268;14269;14270;14271;14272;14273;14274;14275;14276;14277;14278;14279;14280;14281;14282;14283;14284;14285;14286;14287;14288;142…	14269;14309;14319;30791;30793;30892;31998;32118;33497;33648;33653;36493;36508;36625;36628;36631;39000;39005;42356;49303;49306;49308;50786;51643;61432;108581;108600;108602;108820;123654;123671;143454;146999;149419;172017;172018;172319;178116;179215;194297;194298;194612;210452;210974;212447;215366;215367;216206;216207;217941;232278;232299;232498;249117;249155;249156;311758	122;123;649;650	43;63;396;652
0.264017	23.2457	0.694965	0.491125	0.71268	A0A096LPE2;P35542;E9PR14;G3V1D9;P0DJI9	A0A096LPE2;P35542		Serum amyloid A-4 protein	SAA2-SAA4;SAA4		tr|A0A096LPE2|A0A096LPE2_HUMAN SAA2-SAA4 readthrough OS=Homo sapiens OX=9606 GN=SAA2-SAA4 PE=4 SV=1;sp|P35542|SAA4_HUMAN Serum amyloid A-4 protein OS=Homo sapiens OX=9606 GN=SAA4 PE=1 SV=2	5	9	9	8	0	49	23.353	208	0	231.57	1292700000			1006;2138;3131;3780;3802;8112;8114;8468;10480	True;True;True;True;True;True;True;True;True	1084;1085;2292;2293;3382;4089;4111;8863;8864;8866;9248;11471	22004;22005;22006;22007;22008;22009;22010;22011;22012;22013;22014;22015;22016;22017;22018;22019;22020;22021;22022;22023;22024;22025;22026;22027;22028;22029;22030;22031;22032;22033;22034;22035;22036;22037;22038;22039;22040;22041;22042;22043;22044;22045;40425;40426;40427;40428;40429;40430;40431;40432;40433;40434;40435;40436;40437;40438;40439;40440;40441;40442;40443;40444;40445;40446;40447;40448;404…	30278;30279;30280;30281;30282;30283;30284;30285;30286;30287;30288;30289;30290;30291;30292;30293;30294;30295;30296;30297;30298;30299;30300;30301;30302;30303;30304;30305;55811;55812;55813;55814;55815;55816;55817;55818;55819;55820;55821;55822;55823;55824;55825;55826;55827;55828;55829;55830;55831;55832;55833;55834;55835;55836;55837;55838;55839;55840;55841;55842;55843;55844;86592;102411;102412;102413;…	30285;55820;86592;102422;102755;220543;220705;229423;300393	17	113
0.358296	20.9569	0.692531	0.492353	0.71268	P24821;J3QSU6;E9PC84;F5H7V9;H0YGZ3	P24821;J3QSU6;E9PC84;F5H7V9		Tenascin	TNC		sp|P24821|TENA_HUMAN Tenascin OS=Homo sapiens OX=9606 GN=TNC PE=1 SV=3;tr|J3QSU6|J3QSU6_HUMAN Tenascin OS=Homo sapiens OX=9606 GN=TNC PE=1 SV=1;tr|E9PC84|E9PC84_HUMAN Tenascin OS=Homo sapiens OX=9606 GN=TNC PE=1 SV=1;tr|F5H7V9|F5H7V9_HUMAN Tenascin OS=Homo	5	38	38	38	0	27.3	240.85	2201	0	323.31	263690000			67;68;810;896;1089;1438;1686;1811;2159;2230;2529;2571;2717;3246;3593;3652;4709;4811;5200;5403;5475;6204;7585;7726;8127;8842;9334;9430;9438;9481;9578;10088;10221;10248;10588;10589;10657;10766	True;True;True;True;True;True;True;True;True;True;True;True;True;True;True;True;True;True;True;True;True;True;True;True;True;True;True;True;True;True;True;True;True;True;True;True;True;True	70;71;873;963;1171;1534;1795;1922;2317;2394;2719;2766;2925;3505;3879;3945;5080;5188;5618;5839;5916;6709;8298;8449;8879;9657;10215;10317;10325;10377;10485;11044;11189;11222;11589;11590;11663;11780	2019;2020;2021;2022;2023;2024;2025;2026;2027;2028;17680;17681;17682;17683;17684;17685;17686;17687;17688;17689;17690;17691;17692;19620;19621;19622;19623;19624;19625;19626;19627;19628;19629;19630;19631;19632;19633;19634;19635;19636;19637;19638;19639;19640;19641;19642;19643;19644;19645;19646;23076;26530;30387;30388;32945;32946;32947;40858;40859;40860;40861;40862;40863;40864;40865;40866;40867;40868;4…	3363;3364;3365;3366;3367;3368;3369;3370;24517;24518;24519;24520;24521;24522;24523;24524;24525;24526;24527;24528;24529;24530;24531;24532;24533;26986;26987;26988;26989;26990;26991;26992;26993;26994;26995;26996;26997;26998;26999;27000;27001;27002;27003;27004;27005;27006;27007;27008;27009;27010;27011;27012;32036;32037;36599;41918;41919;45475;45476;45477;56289;56290;56291;56292;56293;56294;56295;56296…	3363;3366;24522;26993;32036;36599;41919;45475;56305;59381;67575;68702;73286;89623;97662;98980;127537;128598;139806;144389;145658;166752;206285;211867;220954;241219;259447;261782;262623;266294;268496;284988;289434;289940;302054;302056;304762;307761
-0.167701	24.7731	-0.689457	0.493079	0.71268	A0A0B4J231;B9A064;P0CG04	A0A0B4J231;B9A064;P0CG04		Immunoglobulin lambda-like polypeptide 5;Ig lambda-1 chain C regions	IGLL5;IGLC1		tr|A0A0B4J231|A0A0B4J231_HUMAN Immunoglobulin lambda-like polypeptide 5 OS=Homo sapiens OX=9606 GN=IGLL5 PE=1 SV=1;sp|B9A064|IGLL5_HUMAN Immunoglobulin lambda-like polypeptide 5 OS=Homo sapiens OX=9606 GN=IGLL5 PE=2 SV=2;sp|P0CG04|IGLC1_HUMAN Immunoglobuli	3	14	5	5	0	51.2	23.15	215	0	74.222	3062000000			113;328;329;609;861;7599;7600;8252;8253;8798;8799;10364;10639;10640	True;True;True;True;False;False;False;False;False;False;False;True;False;False	118;351;352;661;927;8313;8314;9014;9015;9609;9610;11346;11643;11644	2829;2830;2831;2832;2833;2834;2835;2836;2837;2838;2839;2840;2841;2842;2843;2844;2845;2846;2847;2848;2849;2850;2851;2852;2853;2854;2855;2856;2857;2858;2859;2860;2861;2862;2863;2864;2865;2866;2867;2868;2869;2870;2871;2872;2873;2874;2875;8155;8156;8157;8158;8159;8160;8161;8162;8163;8164;8165;8166;8167;8168;8169;8170;8171;8172;8173;8174;8175;8176;8177;8178;8179;13882;13883;13884;13885;13886;13887;138…	4290;4291;4292;4293;4294;4295;4296;4297;4298;4299;4300;4301;4302;4303;4304;4305;4306;4307;4308;4309;4310;4311;4312;4313;4314;4315;4316;4317;4318;4319;11091;11092;11093;11094;11095;11096;11097;11098;11099;11100;11101;11102;11103;19116;19117;19118;19119;19120;19121;19122;19123;19124;19125;19126;19127;19128;19129;19130;19131;19132;19133;19134;19135;19136;19137;19138;19139;19140;19141;19142;19143;191…	4291;11091;11103;19688;26184;207055;207106;224551;224552;240499;240613;295255;303750;303887
-0.175382	21.8037	-0.684947	0.497079	0.71268	A0A0C4DH41;P01825;A0A087WW49	A0A0C4DH41;P01825		Ig heavy chain V-II region NEWM	IGHV4-61		sp|A0A0C4DH41|HV461_HUMAN Immunoglobulin heavy variable 4-61 OS=Homo sapiens OX=9606 GN=IGHV4-61 PE=3 SV=1;sp|P01825|HV459_HUMAN Immunoglobulin heavy variable 4-59 OS=Homo sapiens OX=9606 GN=IGHV4-59 PE=1 SV=2	3	7	7	2	0	50	13.066	118	0	236.04	903850000			3660;6195;7545;8590;8591;10326;10327	True;True;True;True;True;True;True	3953;6699;8254;9377;9378;11305;11306	71103;71104;71105;123745;123746;123747;123748;123749;123750;123751;123752;123753;123754;123755;123756;123757;123758;123759;123760;123761;123762;123763;123764;123765;123766;123767;123768;123769;123770;123771;123772;123773;123774;123775;123776;123777;123778;123779;123780;123781;123782;123783;123784;123785;123786;123787;123788;123789;123790;123791;123792;123793;123794;123795;123796;123797;123798;123…	99198;99199;99200;99201;166518;166519;166520;166521;166522;166523;166524;166525;166526;166527;166528;166529;166530;166531;166532;166533;166534;166535;166536;166537;166538;166539;166540;166541;166542;166543;166544;166545;166546;166547;166548;166549;166550;166551;166552;166553;166554;166555;166556;166557;166558;166559;166560;166561;166562;166563;166564;166565;166566;166567;166568;166569;166570;1665…	99201;166533;205225;233283;233284;294301;294328
0.194145	19.3327	0.673575	0.504211	0.71268	A0A0C4DH38	A0A0C4DH38			IGHV5-51		sp|A0A0C4DH38|HV551_HUMAN Immunoglobulin heavy variable 5-51 OS=Homo sapiens OX=9606 GN=IGHV5-51 PE=3 SV=1	1	6	6	4	0	64.1	12.674	117	0	231.94	447380000			732;3664;3908;7526;8291;10991	True;True;True;True;True;True	791;792;793;794;3957;3958;4226;8231;8232;9056;12033	16138;16139;16140;16141;16142;16143;16144;16145;16146;16147;16148;16149;16150;16151;16152;16153;16154;16155;16156;16157;16158;16159;16160;16161;16162;16163;16164;16165;16166;16167;16168;16169;16170;16171;16172;16173;16174;16175;16176;16177;16178;16179;16180;16181;16182;16183;16184;16185;16186;16187;16188;16189;16190;16191;16192;16193;16194;16195;16196;16197;71252;71253;71254;71255;71256;71257;712…	22753;22754;22755;22756;22757;22758;22759;22760;22761;22762;22763;22764;22765;22766;22767;22768;22769;22770;22771;22772;22773;22774;22775;22776;22777;22778;22779;22780;22781;22782;22783;22784;22785;22786;22787;22788;22789;22790;22791;22792;22793;22794;22795;22796;22797;22798;99347;99348;99349;99350;99351;99352;99353;99354;99355;99356;99357;99358;99359;99360;99361;99362;99363;99364;99365;99366;993…	22786;99389;105343;204330;225439;315044	47;48	67;112
0.14603	19.0632	0.67725	0.50654	0.71268	P08697;A0A0G2JPA8;C9JMH6;A0A0J9YY65;C9JPV4;A0A0J9YWQ3;CON__P28800	P08697;A0A0G2JPA8;C9JMH6;A0A0J9YY65		Alpha-2-antiplasmin	SERPINF2		sp|P08697|A2AP_HUMAN Alpha-2-antiplasmin OS=Homo sapiens OX=9606 GN=SERPINF2 PE=1 SV=3;tr|A0A0G2JPA8|A0A0G2JPA8_HUMAN Alpha-2-antiplasmin OS=Homo sapiens OX=9606 GN=SERPINF2 PE=1 SV=1;tr|C9JMH6|C9JMH6_HUMAN Alpha-2-antiplasmin (Fragment) OS=Homo sapiens OX	7	12	12	12	0	33	54.565	491	0	112.3	114250000			1938;2464;3390;3495;3496;5389;5562;6046;6809;7337;7509;10532	True;True;True;True;True;True;True;True;True;True;True;True	2061;2062;2063;2648;3660;3774;3775;5821;6013;6528;7447;8030;8212;11526	35806;35807;35808;35809;35810;35811;35812;35813;35814;35815;35816;35817;35818;35819;35820;35821;35822;35823;47934;65618;67564;67565;67566;67567;67568;67569;67570;67571;67572;67573;67574;106566;106567;106568;106569;106570;106571;106572;106573;106574;106575;106576;106577;106578;106579;106580;106581;106582;106583;106584;106585;106586;106587;106588;106589;106590;106591;106592;106593;106594;106595;106…	49309;49310;49311;49312;49313;49314;49315;49316;49317;49318;49319;49320;49321;49322;49323;49324;49325;49326;49327;49328;49329;49330;49331;49332;49333;49334;49335;49336;49337;49338;49339;49340;49341;49342;49343;66608;91890;91891;94232;94233;94234;94235;94236;94237;94238;94239;94240;94241;144099;144100;144101;144102;144103;144104;144105;144106;144107;144108;144109;144110;144111;144112;144113;144114…	49337;66608;91890;94232;94240;144122;148866;162494;184204;199090;204133;300978
-0.619585	20.489	-0.664466	0.511696	0.71268	P35579;P35580;Q5BKV1;P35749;B1AH99;E7ERA5;A0A0C4DFM8;A0A2R8Y4C3;A1L2Z2	P35579		Myosin-9	MYH9		sp|P35579|MYH9_HUMAN Myosin-9 OS=Homo sapiens OX=9606 GN=MYH9 PE=1 SV=4	9	88	88	82	0	47.4	226.53	1960	0	323.31	519970000			107;108;334;472;481;485;486;487;605;697;698;759;799;1285;1616;1617;1762;1764;1774;2044;2204;2443;2448;2511;2865;3176;3393;4115;4264;4265;4314;4315;4338;4339;4340;4341;4536;4644;4659;4758;4823;4986;5037;5046;5121;5122;5156;5191;5443;5474;5481;5534;6034;6045;6051;6218;6234;6569;6627;6706;6811;6869;6895;6896;7061;7261;7289;7492;7581;7739;7852;8160;8161;8451;8455;8915;9081;9169;9345;9366;9536;9658;96…	True;True;True;True;True;True;True;True;True;True;True;True;True;True;True;True;True;True;True;True;True;True;True;True;True;True;True;True;True;True;True;True;True;True;True;True;True;True;True;True;True;True;True;True;True;True;True;True;True;True;True;True;True;True;True;True;True;True;True;True;True;True;True;True;True;True;True;True;True;True;True;True;True;True;True;True;True;True;True;True…	112;113;357;509;518;522;523;524;657;755;756;822;862;1369;1721;1722;1872;1874;1884;2187;2366;2626;2627;2632;2698;3091;3432;3663;4438;4602;4603;4654;4655;4679;4680;4681;4682;4891;4892;5010;5029;5132;5200;5376;5431;5441;5528;5529;5570;5609;5883;5915;5924;5985;6516;6527;6536;6723;6724;6740;7166;7254;7336;7449;7511;7512;7538;7539;7540;7734;7948;7979;8195;8294;8464;8583;8914;8915;9227;9232;9742;9919;10…	2810;2811;2812;8265;11015;11016;11017;11018;11019;11289;11290;11291;11292;11293;11294;11295;11296;11297;11298;11299;11300;11301;11302;11303;11304;11314;11315;11316;11317;11318;11319;11320;11321;11322;11323;11324;11325;11326;11327;11328;11329;11330;11331;13813;13814;13815;13816;13817;13818;13819;13820;13821;13822;15706;15707;15708;15709;15710;15711;16803;16804;16805;16806;16807;16808;17475;25044;2…	4267;4268;4269;11217;15059;15519;15520;15521;15522;15523;15524;15525;15526;15527;15528;15538;15539;15540;15541;15542;15543;15544;15545;15546;15547;15548;15549;15550;15551;15552;15553;15554;15555;15556;15557;15558;15559;15560;15561;15562;15563;15564;15565;15566;15567;15568;15569;15570;15571;15572;15573;15574;15575;15576;19068;19069;19070;19071;19072;19073;19074;19075;19076;19077;19078;22169;22170;…	4267;4269;11217;15059;15525;15538;15545;15575;19078;22169;22177;23390;24314;34519;40732;40752;44720;44723;44951;54093;58434;65901;65915;67396;80551;88491;91902;109266;115750;115751;117689;117701;118582;118598;118599;118605;123747;126249;126480;128166;128661;132636;134655;134824;137436;137438;138673;139649;145337;145644;145713;148180;162416;162479;162583;167083;167589;177422;178904;180009;184216;1…	668;669;670;671;672;673	86;137;589;627;879;1910
0.309562	23.941	0.66027	0.512894	0.71268	P01764	P01764		Ig heavy chain V-III region 23	IGHV3-23		sp|P01764|HV323_HUMAN Immunoglobulin heavy variable 3-23 OS=Homo sapiens OX=9606 GN=IGHV3-23 PE=1 SV=2	1	9	9	4	0	63.2	12.582	117	0	323.31	2039800000			170;1853;1854;3675;3676;6100;7078;7079;7277	True;True;True;True;True;True;True;True;True	179;1973;1974;1975;3969;3970;6590;6591;7752;7753;7754;7755;7964	4116;4117;4118;4119;4120;4121;4122;4123;4124;4125;4126;4127;4128;4129;4130;4131;4132;4133;4134;4135;4136;4137;4138;4139;4140;4141;4142;4143;4144;4145;4146;4147;4148;4149;4150;4151;4152;4153;4154;4155;4156;4157;4158;4159;4160;4161;4162;4163;4164;4165;4166;4167;4168;4169;4170;4171;4172;4173;4174;4175;4176;34449;34450;34451;34452;34453;34454;34455;34456;34457;34458;34459;34460;34461;34462;34463;3446…	6149;6150;6151;6152;6153;6154;6155;6156;6157;6158;6159;6160;6161;6162;6163;6164;6165;6166;6167;6168;6169;6170;6171;6172;6173;6174;6175;6176;6177;6178;6179;6180;6181;6182;6183;6184;6185;6186;6187;6188;6189;6190;6191;6192;6193;6194;6195;6196;6197;6198;6199;6200;6201;6202;6203;6204;6205;6206;47729;47730;47731;47732;47733;47734;47735;47736;47737;47738;47739;47740;47741;47742;47743;47744;47745;47746;4…	6170;47740;47796;99737;99743;164311;193134;193187;198019	80;366	53;102
0.211756	27.0849	0.65596	0.514212	0.71268	P00738;J3QR68;H0Y300;A0A0C4DGL8;J3QLC9;A0A087WU08;H3BS21;J3KRH2;J3KSV1;J3QQI8;H3BMJ7	P00738;J3QR68;H0Y300;A0A0C4DGL8;J3QLC9;A0A087WU08		Haptoglobin;Haptoglobin alpha chain;Haptoglobin beta chain	HP		sp|P00738|HPT_HUMAN Haptoglobin OS=Homo sapiens OX=9606 GN=HP PE=1 SV=1;tr|J3QR68|J3QR68_HUMAN Haptoglobin (Fragment) OS=Homo sapiens OX=9606 GN=HP PE=1 SV=1;tr|H0Y300|H0Y300_HUMAN Haptoglobin OS=Homo sapiens OX=9606 GN=HP PE=1 SV=4;tr|A0A0C4DGL8|A0A0C4DGL	11	44	44	24	0	76.4	45.205	406	0	323.31	63422000000			916;917;918;1693;1694;3900;4298;4299;4300;4608;4609;5199;5953;5954;5955;5956;6076;6077;6078;6079;6639;6926;7511;7957;8523;8948;8949;8950;8951;8952;9314;9824;10034;10035;10036;10350;10351;10419;10933;10934;10938;11041;11042;11043	True;True;True;True;True;True;True;True;True;True;True;True;True;True;True;True;True;True;True;True;True;True;True;True;True;True;True;True;True;True;True;True;True;True;True;True;True;True;True;True;True;True;True;True	986;987;988;1802;1803;4218;4638;4639;4640;4970;4971;5617;6430;6431;6432;6433;6561;6562;6563;6564;7266;7576;8214;8694;9308;9309;9778;9779;9780;9781;9782;10192;10193;10745;10983;10984;10985;10986;11332;11333;11405;11967;11968;11972;12087;12088;12089;12090	19946;19947;19948;19949;19950;19951;19952;19953;19954;19955;19956;19957;19958;19959;19960;19961;19962;19963;19964;19965;19966;19967;19968;19969;19970;19971;19972;19973;19974;19975;19976;19977;19978;19979;19980;19981;19982;19983;19984;19985;19986;19987;19988;19989;19990;19991;19992;19993;19994;19995;19996;19997;19998;19999;20000;20001;20002;20003;20004;20005;20006;20007;20008;20009;20010;20011;200…	27320;27321;27322;27323;27324;27325;27326;27327;27328;27329;27330;27331;27332;27333;27334;27335;27336;27337;27338;27339;27340;27341;27342;27343;27344;27345;27346;27347;27348;27349;27350;27351;27352;27353;27354;27355;27356;27357;27358;27359;27360;27361;27362;27363;27364;27365;27366;27367;27368;27369;27370;27371;27372;27373;27374;27375;27376;27377;27378;27379;27380;27381;27382;27383;27384;27385;273…	27463;27667;27698;41986;42055;105237;116495;116560;116631;125421;125466;139797;159443;159533;159557;159588;163364;163514;163588;163750;179132;187064;204145;217039;231581;243237;243378;243423;243465;243550;258361;279009;283553;283561;283577;294654;294718;296232;312782;312783;313555;316527;316717;316719	294;295	300;343
-0.393666	20.1906	-0.612368	0.547298	0.75194	P61224;E7ESV4;F5H7Y6;F5H004;F5GX62;F5H6R7;F5H0B7;F5H500;F5GYB5;F5H077;F5GWU8;F5H491;P62834;A6NIZ1;F5H823;B7ZB78;F5GZG1;A0A075B6Q0;F5H4H0;F5GYH7;F8WBC0	P61224;E7ESV4;F5H7Y6;F5H004;F5GX62;F5H6R7;F5H0B7;F5H500;F5GYB5;F5H077;F5GWU8;F5H491;P62834;A6NIZ1		Ras-related protein Rap-1b;Ras-related protein Rap-1A;Ras-related protein Rap-1b-like protein	RAP1B;RAP1A		sp|P61224|RAP1B_HUMAN Ras-related protein Rap-1b OS=Homo sapiens OX=9606 GN=RAP1B PE=1 SV=1;tr|E7ESV4|E7ESV4_HUMAN Ras-related protein Rap-1b (Fragment) OS=Homo sapiens OX=9606 GN=RAP1B PE=1 SV=1;tr|F5H7Y6|F5H7Y6_HUMAN Ras-related protein Rap-1b OS=Homo sa	21	14	14	14	0	76.6	20.825	184	0	323.31	151960000			4676;5204;6379;6752;7648;7649;7684;7931;7932;8319;9897;9898;10696;10697	True;True;True;True;True;True;True;True;True;True;True;True;True;True	5047;5622;6898;7386;8366;8367;8368;8407;8665;8666;9085;10827;10828;10829;11705;11706	92516;92517;92518;92519;92520;92521;92522;92523;92524;92525;92526;92527;92528;92529;92530;92531;92532;92533;92534;92535;92536;92537;102832;127410;127411;127412;127413;127414;127415;127416;127417;127418;127419;127420;127421;127422;127423;127424;127425;127426;135460;135461;135462;135463;135464;135465;135466;135467;155055;155056;155057;155058;155059;155060;155061;155062;155063;155064;155065;156221;1…	126775;126776;126777;126778;126779;126780;126781;126782;126783;126784;126785;126786;126787;126788;126789;126790;126791;126792;126793;126794;126795;126796;126797;126798;126799;126800;126801;139955;139956;139957;170981;170982;170983;170984;170985;170986;170987;170988;170989;170990;170991;170992;170993;170994;170995;170996;181929;181930;181931;181932;181933;181934;181935;181936;181937;181938;181939;…	126787;139956;170987;181937;208949;208958;210598;216498;216508;226127;281187;281191;305518;305520	696;697	52;67
-0.141761	19.1157	-0.563388	0.575246	0.783525	B1AHL2;H7C1M6	B1AHL2		Fibulin-1	FBLN1		tr|B1AHL2|B1AHL2_HUMAN Fibulin-1 OS=Homo sapiens OX=9606 GN=FBLN1 PE=1 SV=1	2	57	57	18	0	66.4	78.329	721	0	323.31	41219000000			1029;1030;1037;1083;1107;1114;1115;1225;1226;1428;1429;1441;1442;1443;1546;1547;1703;1793;1794;1968;1994;2178;2179;3746;4068;4069;4070;4084;4146;4529;4530;4890;5260;5261;5342;5598;5947;5948;5949;5968;6439;6440;6447;6493;6494;6652;7118;7119;7709;7755;8542;8543;8544;9078;9079;9080;10239	True;True;True;True;True;True;True;True;True;True;True;True;True;True;True;True;True;True;True;True;True;True;True;True;True;True;True;True;True;True;True;True;True;True;True;True;True;True;True;True;True;True;True;True;True;True;True;True;True;True;True;True;True;True;True;True;True	1108;1109;1116;1165;1189;1196;1197;1309;1310;1523;1524;1537;1538;1539;1647;1648;1812;1904;1905;2100;2127;2339;2340;4053;4054;4390;4391;4392;4407;4471;4882;4883;5274;5680;5681;5769;6052;6424;6425;6426;6447;6968;6969;6970;6984;6985;7049;7050;7051;7052;7053;7054;7280;7796;7797;8432;8480;9329;9330;9331;9916;9917;9918;11209	22354;22355;22356;22357;22358;22359;22360;22361;22362;22363;22364;22365;22366;22367;22368;22369;22370;22465;22466;22467;22468;22469;22470;22471;22472;22473;22474;22475;22476;22477;22478;23043;23044;23045;23046;23166;23205;23206;23207;23208;23209;23210;23211;23212;23213;23214;24311;24312;24313;24314;24315;24316;24317;24318;24319;24320;24321;24322;24323;24324;24325;24326;24327;24328;24329;24330;243…	30789;30790;30791;30792;30793;30794;30795;30796;30797;30798;30799;30800;30801;30889;30890;30891;30892;30893;30894;30895;30896;30897;30898;30899;30900;30901;31997;31998;31999;32000;32001;32118;32170;32171;32172;32173;32174;32175;32176;32177;32178;32179;33629;33630;33631;33632;33633;33634;33635;33636;33637;33638;33639;33640;33641;33642;33643;33644;33645;33646;33647;33648;33649;33650;33651;33652;336…	30791;30793;30892;31998;32118;32171;32178;33648;33653;36493;36508;36625;36628;36631;39000;39005;42356;45189;45197;50786;51643;56749;56757;101968;108581;108600;108602;108820;110539;123654;123671;130611;141652;141666;143454;149419;159358;159360;159363;159937;172017;172018;172319;173107;173150;179215;194297;194298;210974;212447;232278;232299;232498;249117;249155;249156;289830	121;122;123;124;125	43;101;434;644;655
-0.494297	16.1773	-0.552556	0.588871	0.795228	P18206;A0A096LPE1	P18206		Vinculin	VCL		sp|P18206|VINC_HUMAN Vinculin OS=Homo sapiens OX=9606 GN=VCL PE=1 SV=4	2	36	36	36	0	42.9	123.8	1134	0	323.31	322360000			398;449;700;888;1073;2083;2120;2475;2503;2686;3618;4052;4703;5092;5336;5752;6355;6436;6533;6567;6573;6589;6952;6997;7645;8119;8368;8392;8899;9107;9257;9641;9791;9992;10179;10548	True;True;True;True;True;True;True;True;True;True;True;True;True;True;True;True;True;True;True;True;True;True;True;True;True;True;True;True;True;True;True;True;True;True;True;True	427;484;758;955;1154;2230;2272;2661;2690;2892;3905;4374;5074;5496;5763;6214;6867;6868;6965;7117;7163;7174;7175;7200;7606;7654;8363;8871;9139;9165;9723;9948;10121;10122;10123;10551;10711;10934;11147;11544	9721;9722;9723;9724;9725;9726;9727;9728;9729;9730;10780;10781;10782;10783;10784;15715;15716;15717;15718;15719;15720;15721;19591;19592;19593;19594;19595;19596;19597;23000;23001;23002;39965;39966;39967;40269;48160;48161;48537;48538;48539;51823;51824;70247;70248;70249;70250;70251;70252;70253;70254;70255;70256;70257;70258;70259;70260;70261;78298;78299;78300;78301;93060;93061;100301;100302;100303;1003…	13267;13268;13269;13270;13271;13272;13273;13274;13275;13276;13277;13278;13279;13280;13281;13282;13283;13284;14696;14697;14698;14699;14700;22181;22182;22183;22184;22185;22186;22187;22188;22189;22190;22191;26958;26959;26960;31945;31946;31947;31948;31949;31950;31951;31952;55318;55319;55652;55653;55654;66807;66808;66809;67330;67331;67332;71931;71932;98076;98077;98078;98079;98080;98081;98082;98083;980…	13272;14697;22188;26960;31947;55318;55653;66809;67331;71932;98093;108178;127520;136869;143204;153193;170510;172013;177033;177402;177754;177856;187611;189471;208926;220801;227572;228203;242330;250694;255822;272387;278337;282860;288408;301153	624;625;626;627	94;534;1090;1099
-0.152992	21.2733	-0.536867	0.594022	0.795385	A0A2Q2TTZ9;P01594;P01593	A0A2Q2TTZ9;P01594;P01593		Ig kappa chain V-I region AU;Ig kappa chain V-I region AG			tr|A0A2Q2TTZ9|A0A2Q2TTZ9_HUMAN Immunoglobulin kappa variable 1-33 OS=Homo sapiens OX=9606 GN=IGKV1D-33 PE=1 SV=1;sp|P01594|KV133_HUMAN Immunoglobulin kappa variable 1-33 OS=Homo sapiens OX=9606 GN=IGKV1-33 PE=1 SV=2;sp|P01593|KVD33_HUMAN Immunoglobulin kap	3	3	3	3	0	53.7	11.842	108	0	323.31	1664600000			1724;5807;10330	True;True;True	1833;1834;6271;11309	30929;30930;30931;30932;30933;30934;30935;30936;30937;30938;30939;30940;30941;30942;30943;30944;30945;30946;30947;30948;30949;30950;30951;30952;30953;30954;30955;30956;30957;30958;30959;30960;30961;30962;30963;30964;30965;30966;30967;30968;30969;30970;30971;30972;30973;30974;30975;30976;30977;30978;30979;30980;30981;30982;30983;30984;30985;30986;30987;30988;30989;30990;30991;30992;30993;30994;309…	42602;42603;42604;42605;42606;42607;42608;42609;42610;42611;42612;42613;42614;42615;42616;42617;42618;42619;42620;42621;42622;42623;42624;42625;42626;42627;42628;42629;42630;42631;42632;42633;42634;42635;42636;42637;42638;42639;42640;42641;42642;42643;42644;42645;42646;42647;42648;42649;42650;42651;42652;42653;42654;42655;42656;42657;42658;42659;42660;42661;42662;42663;42664;42665;42666;42667;426…	42602;155173;294337	115	4
0.214923	21.9376	0.536844	0.599407	0.795852	A0A0C4DH67;A0A0C4DH69	A0A0C4DH67;A0A0C4DH69			IGKV1-8;IGKV1-9		sp|A0A0C4DH67|KV108_HUMAN Immunoglobulin kappa variable 1-8 OS=Homo sapiens OX=9606 GN=IGKV1-8 PE=3 SV=1;sp|A0A0C4DH69|KV109_HUMAN Immunoglobulin kappa variable 1-9 OS=Homo sapiens OX=9606 GN=IGKV1-9 PE=3 SV=1	2	5	5	4	0	45.2	12.537	115	0	139.84	195420000			781;782;783;5804;6591	True;True;True;True;True	844;845;846;6268;7203	16939;16940;16941;16942;16943;16944;115076;115077;115078;115079;115080;115081;115082;115083;115084;115085;115086;115087;115088;115089;115090;115091;115092;115093;115094;115095;115096;115097;115098;115099;115100;115101;115102;115103;115104;115105;115106;115107;115108;115109;115110;115111;115112;115113;115114;115115;115116;115117;115118;115119;115120;115121;115122;115123;115124;115125;115126;115127…	23516;23517;23518;23519;23520;154543;154544;154545;154546;154547;154548;154549;154550;154551;154552;154553;154554;154555;154556;154557;154558;154559;154560;154561;154562;154563;154564;154565;154566;154567;154568;154569;154570;154571;154572;154573;154574;154575;154576;154577;154578;154579;154580;154581;154582;154583;154584;154585;154586;154587;154588;154589;154590;154591;154592;154593;154594;15459…	23516;23517;23520;154569;177874
0.0944972	31.3808	0.517228	0.606789	0.798938	P01871;A0A1B0GUU9	P01871;A0A1B0GUU9		Ig mu chain C region	IGHM		sp|P01871|IGHM_HUMAN Immunoglobulin heavy constant mu OS=Homo sapiens OX=9606 GN=IGHM PE=1 SV=4;tr|A0A1B0GUU9|A0A1B0GUU9_HUMAN Immunoglobulin heavy constant mu (Fragment) OS=Homo sapiens OX=9606 GN=IGHM PE=1 SV=1	2	53	53	53	0	78.6	49.439	453	0	323.31	208040000000			1638;2046;2047;2322;2323;2421;2422;2587;2619;2626;2632;3221;3222;3497;3498;3499;3540;3541;3720;3846;3999;4000;5221;5675;5676;6214;7115;7116;7117;7184;7432;7433;7434;7632;7655;7656;7657;8321;8675;8683;9458;9713;10150;10260;10261;10355;10356;10642;10643;10644;10747;10748;11049	True;True;True;True;True;True;True;True;True;True;True;True;True;True;True;True;True;True;True;True;True;True;True;True;True;True;True;True;True;True;True;True;True;True;True;True;True;True;True;True;True;True;True;True;True;True;True;True;True;True;True;True;True	1744;2189;2190;2191;2495;2496;2497;2604;2605;2783;2784;2818;2819;2826;2827;2834;3479;3480;3776;3777;3778;3824;3825;3826;4016;4017;4159;4160;4320;4321;5639;6131;6132;6719;7793;7794;7795;7866;8133;8134;8135;8349;8374;8375;8376;9088;9474;9475;9485;10347;10348;10626;11114;11234;11235;11337;11338;11646;11647;11648;11649;11650;11759;11760;12097;12098	29675;29676;29677;29678;29679;29680;29681;29682;29683;29684;29685;29686;29687;29688;29689;29690;29691;29692;29693;29694;29695;29696;29697;29698;29699;29700;29701;29702;29703;29704;29705;29706;29707;29708;29709;29710;29711;29712;29713;29714;29715;29716;29717;29718;29719;29720;29721;29722;29723;29724;29725;29726;29727;29728;29729;29730;29731;29732;29733;29734;29735;29736;29737;29738;29739;29740;297…
-0.222843	18.8564	-0.504914	0.617112	0.805815	P13671;C9JC72	P13671		Complement component C6	C6		sp|P13671|CO6_HUMAN Complement component C6 OS=Homo sapiens OX=9606 GN=C6 PE=1 SV=3	2	28	28	28	0	46.3	104.79	934	0	323.31	569960000			419;535;1256;1316;1317;1419;1778;1815;2539;2620;2864;3458;4483;5120;5276;5722;7442;7469;7865;8099;8732;8733;8931;9000;9204;10078;11007;11072	True;True;True;True;True;True;True;True;True;True;True;True;True;True;True;True;True;True;True;True;True;True;True;True;True;True;True;True	451;577;1340;1405;1406;1513;1888;1927;2729;2820;3090;3732;4835;5527;5697;6183;8143;8172;8597;8850;9535;9536;9761;9835;10051;11031;12050;12123	10364;10365;12171;12172;12173;12174;12175;12176;12177;12178;12179;12180;12181;12182;12183;12184;12185;12186;12187;12188;12189;12190;12191;12192;12193;24564;24565;24566;24567;24568;24569;24570;24571;25343;25344;25345;25346;25347;25348;25349;25350;25351;25352;25353;25354;25355;25356;25357;25358;25359;25360;25361;25362;25363;25364;25365;25366;25367;25368;26392;26393;26394;26395;32413;32414;32415;324…	14344;16783;16784;16785;16786;16787;16788;16789;16790;16791;16792;16793;16794;16795;16796;33940;33941;33942;33943;33944;33945;33946;33947;33948;33949;33950;35121;35122;35123;35124;35125;35126;35127;35128;35129;35130;35131;35132;35133;35134;35135;35136;35137;35138;35139;35140;35141;35142;35143;35144;35145;35146;35147;35148;35149;35150;35151;35152;35153;35154;35155;35156;35157;35158;35159;35160;351…	14344;16786;33941;35151;35165;36441;45016;45540;67684;69663;80544;92798;121629;137426;142100;152030;202664;203636;215370;220016;238746;238766;242914;247639;253885;284813;315655;318007
-0.0868918	27.0216	-0.47	0.63996	0.8288	A0A286YES1;P01860	A0A286YES1;P01860		Ig gamma-3 chain C region	IGHG3		tr|A0A286YES1|A0A286YES1_HUMAN Immunoglobulin heavy constant gamma 3 (Fragment) OS=Homo sapiens OX=9606 GN=IGHG3 PE=1 SV=1;sp|P01860|IGHG3_HUMAN Immunoglobulin heavy constant gamma 3 OS=Homo sapiens OX=9606 GN=IGHG3 PE=1 SV=2	2	31	31	17	0	61	49.021	446	0	323.31	29939000000			1299;1300;1301;1310;1311;1997;2242;2560;2562;3517;3819;3821;3847;3849;6994;7964;7965;7966;8695;9143;9296;9315;9316;9686;9687;10228;10229;10438;10439;10590;10637	True;True;True;True;True;True;True;True;True;True;True;True;True;True;True;True;True;True;True;True;True;True;True;True;True;True;True;True;True;True;True	1385;1386;1387;1388;1399;1400;2130;2131;2408;2409;2752;2754;2755;3796;3797;4130;4132;4161;4163;4164;7650;8702;8703;8704;9498;9985;10169;10194;10195;10598;10599;11198;11199;11426;11427;11591;11592;11641	25081;25082;25083;25084;25085;25086;25087;25088;25089;25090;25091;25092;25093;25094;25095;25096;25097;25098;25099;25100;25101;25102;25103;25104;25105;25106;25107;25108;25109;25110;25111;25112;25113;25114;25115;25116;25117;25118;25119;25120;25121;25122;25123;25124;25125;25126;25127;25128;25129;25130;25131;25132;25133;25134;25135;25136;25137;25138;25139;25140;25141;25142;25143;25144;25145;25146;251…	34555;34556;34557;34558;34559;34560;34561;34562;34563;34564;34565;34566;34567;34568;34569;34570;34571;34572;34573;34574;34575;34576;34577;34578;34579;34580;34581;34582;34583;34584;34585;34586;34587;34588;34589;34590;34591;34592;34593;34594;34595;34596;34597;34598;34599;34600;34601;34602;34603;34604;34605;34606;34607;34608;34609;34610;34611;34612;34613;34614;34615;34616;34617;34618;34619;34620;346…	34556;34578;34912;35059;35061;51973;59878;68465;68518;94919;102910;102929;103656;103693;189413;217563;217572;217576;237880;251778;257778;258403;258462;274103;274116;289506;289508;297498;297741;302086;303379	109;110;111;112	182;288;327;358
0.219027	18.926	0.444895	0.662108	0.850513	P18428	P18428		Lipopolysaccharide-binding protein	LBP		sp|P18428|LBP_HUMAN Lipopolysaccharide-binding protein OS=Homo sapiens OX=9606 GN=LBP PE=1 SV=3	1	6	6	6	0	15.4	53.383	481	0	32.518	32914000			824;3710;4822;4859;5306;8527	True;True;True;True;True;True	888;4006;5199;5241;5728;9314	18090;72423;72424;72425;72426;72427;72428;72429;72430;72431;72432;72433;72434;72435;72436;72437;72438;72439;72440;72441;72442;72443;72444;72445;72446;72447;94335;95069;95070;95071;95072;95073;95074;95075;95076;95077;95078;95079;95080;95081;95082;95083;95084;95085;95086;95087;95088;95089;95090;95091;95092;95093;95094;95095;95096;95097;105529;105530;105531;105532;105533;105534;105535;105536;105537;…	25128;100932;100933;100934;100935;100936;100937;100938;100939;100940;100941;100942;100943;100944;100945;100946;100947;100948;100949;100950;100951;100952;100953;100954;100955;100956;100957;100958;100959;100960;100961;100962;100963;100964;100965;100966;100967;100968;100969;100970;128653;128654;128655;129560;129561;129562;129563;129564;129565;129566;129567;129568;129569;129570;129571;129572;129573;1…	25128;100961;128655;129574;142891;231737
-0.106299	23.2416	-0.411905	0.681814	0.868763	P0C0L4	P0C0L4		Complement C4-A;Complement C4 beta chain;Complement C4-A alpha chain;C4a anaphylatoxin;C4b-A;C4d-A;Complement C4 gamma chain	C4A		sp|P0C0L4|CO4A_HUMAN Complement C4-A OS=Homo sapiens OX=9606 GN=C4A PE=1 SV=2	1	164	7	1	0	77.6	192.78	1744	0	323.31	6415200000			2;5;23;24;58;114;120;121;179;180;202;396;397;479;480;615;616;724;921;1386;1387;1388;1563;1564;1586;1587;1681;1682;1971;2146;2147;2180;2181;2240;2241;2266;2291;2292;2519;2551;2552;2553;2763;2764;2787;2800;2922;2923;2924;3105;3355;3584;3585;3644;3649;3650;3655;3707;3708;3796;3797;3841;3842;3873;3898;3899;3933;4190;4738;4866;4870;4871;4969;5042;5112;5287;5500;5510;5556;5629;5655;5749;5750;5751;5827;…	False;False;False;False;False;False;False;False;False;False;True;False;False;False;False;True;True;False;False;False;False;False;False;False;False;False;False;False;True;False;False;False;False;False;False;False;False;False;False;False;False;False;False;False;False;False;False;False;False;False;False;False;False;False;False;False;False;False;False;False;False;False;False;False;False;False;False;F…	2;5;25;26;61;119;125;126;189;190;191;216;217;425;426;516;517;667;668;783;991;992;1479;1480;1481;1667;1668;1690;1691;1789;1790;1791;2103;2301;2302;2341;2342;2406;2407;2434;2461;2462;2708;2709;2742;2743;2744;2978;2979;2980;2981;3005;3006;3007;3020;3157;3158;3159;3351;3621;3622;3623;3869;3870;3937;3942;3943;3948;4003;4004;4105;4106;4153;4154;4155;4190;4191;4216;4217;4251;4517;5112;5248;5249;5253;525…	7;8;48;49;50;51;52;53;54;55;56;57;58;59;60;61;62;63;64;65;66;67;68;69;70;71;72;73;74;75;76;77;78;79;80;81;82;83;84;85;86;87;88;89;90;91;92;93;94;95;96;97;98;99;100;101;102;103;104;105;106;107;108;109;110;111;112;113;114;115;116;117;118;119;120;121;122;123;124;125;126;127;128;129;130;131;132;133;134;135;136;137;138;139;140;141;142;143;144;145;146;147;148;149;150;151;152;153;154;155;156;157;158;159…
-0.10415	19.0893	-0.387123	0.70014	0.883874	P00450;E9PFZ2;H7C5R1;D6RE86;H7C5N5;CON__ENSEMBL:ENSBTAP00000031900	P00450;E9PFZ2;H7C5R1		Ceruloplasmin	CP		sp|P00450|CERU_HUMAN Ceruloplasmin OS=Homo sapiens OX=9606 GN=CP PE=1 SV=1;tr|E9PFZ2|E9PFZ2_HUMAN Ceruloplasmin OS=Homo sapiens OX=9606 GN=CP PE=1 SV=1;tr|H7C5R1|H7C5R1_HUMAN Ceruloplasmin (Fragment) OS=Homo sapiens OX=9606 GN=CP PE=1 SV=1	6	35	35	35	0	47.8	122.2	1065	0	323.31	728520000			101;305;575;1695;1712;1819;2032;2607;2712;2794;3347;3789;4047;4306;4307;4942;4970;4971;4982;5693;6486;6508;6617;6826;6907;7258;7445;7584;7859;8141;8743;9431;9501;9523;10051	True;True;True;True;True;True;True;True;True;True;True;True;True;True;True;True;True;True;True;True;True;True;True;True;True;True;True;True;True;True;True;True;True;True;True	105;106;326;622;1804;1821;1932;2171;2805;2920;3014;3613;4098;4369;4646;4647;5331;5360;5361;5372;6150;7036;7037;7078;7244;7466;7554;7945;8146;8297;8591;8895;9549;10318;10398;10423;11003	2754;2755;2756;2757;2758;2759;2760;2761;2762;2763;2764;8002;8003;8004;8005;13328;13329;13330;13331;13332;13333;13334;13335;13336;13337;13338;13339;13340;13341;13342;13343;13344;13345;13346;13347;13348;13349;13350;13351;13352;13353;13354;13355;30567;30568;30569;30570;30571;30572;30573;30574;30575;30576;30577;30578;30579;30580;30581;30582;30583;30584;30585;30586;30587;30588;30589;30590;30591;30592;…	4205;4206;4207;4208;4209;4210;4211;4212;4213;4214;4215;4216;4217;4218;4219;4220;4221;4222;4223;4224;4225;4226;4227;4228;4229;4230;10911;10912;10913;10914;10915;18393;18394;18395;18396;18397;18398;18399;18400;18401;18402;18403;18404;18405;18406;18407;18408;18409;18410;18411;18412;18413;18414;18415;18416;18417;18418;18419;18420;18421;18422;18423;42084;42085;42086;42087;42088;42089;42090;42091;42092…	4218;10911;18411;42136;42506;45687;53629;69430;73010;79078;91355;102483;108150;116960;116974;131783;132508;132513;132617;151525;172793;175351;178583;184580;186219;197866;202678;206273;215357;221163;238958;261815;266728;267507;283778	276;277	158;599
0.352033	19.594	0.372187	0.71223	0.883874	P21333;F8WE98;H0Y5C6;H0Y5F3;O75369;Q14315;H7C2E7	P21333		Filamin-A	FLNA		sp|P21333|FLNA_HUMAN Filamin-A OS=Homo sapiens OX=9606 GN=FLNA PE=1 SV=4	7	107	107	3	0	58.4	280.74	2647	0	323.31	1551000000			161;182;195;227;291;313;319;327;345;363;501;558;604;743;826;980;989;1023;1024;1373;1484;1485;1490;1491;1514;1658;1659;1736;1749;1842;2031;2121;2122;2162;2231;2337;2338;2530;2667;2804;2915;3036;3063;3065;3315;3317;3372;3723;3982;4333;4683;4901;4902;5017;5056;5104;5461;5667;5668;5793;5974;6052;6171;6275;6370;6422;6738;6753;7527;7802;7909;7922;8497;8498;8499;8532;9002;9070;9071;9277;9557;9570;9571;9…	True;True;True;True;True;True;True;True;True;True;True;True;True;True;True;True;True;True;True;True;True;True;True;True;True;True;True;True;True;True;True;True;True;True;True;True;True;True;True;True;True;True;True;True;True;True;True;True;True;True;True;True;True;True;True;True;True;True;True;True;True;True;True;True;True;True;True;True;True;True;True;True;True;True;True;True;True;True;True;True…	169;193;208;244;312;335;336;342;350;369;388;539;604;656;805;890;1057;1066;1102;1103;1464;1465;1582;1583;1588;1589;1614;1766;1767;1846;1859;1961;2170;2273;2274;2320;2395;2512;2513;2720;2872;3024;3150;3280;3308;3310;3579;3581;3642;4020;4303;4674;5054;5287;5288;5408;5453;5508;5901;6123;6124;6257;6453;6537;6672;6785;6887;6944;7371;7387;8233;8234;8528;8643;8656;9280;9281;9282;9319;9837;9908;9909;10147…	3930;3931;3932;3933;3934;3935;3936;3937;3938;3939;3940;3941;3942;3943;3944;3945;3946;3947;3948;3949;3950;3951;3952;3953;3954;3955;3956;4726;4727;4728;4802;4803;4804;4805;4806;4807;4808;4809;5200;5201;5202;5203;5204;5205;5206;5207;5208;5209;5210;5211;5212;5213;5214;5215;5216;5217;5218;5219;5220;5221;5222;5223;5224;7820;8022;8023;8024;8074;8143;8144;8145;8146;8147;8148;8149;8150;8151;8152;8153;8154…	5934;5935;5936;5937;5938;5939;5940;5941;5942;5943;5944;5945;5946;5947;5948;5949;5950;5951;5952;5953;5954;5955;5956;5957;5958;5959;5960;5961;5962;5963;5964;5965;5966;6778;6882;6883;6884;6885;6886;6887;6888;6889;6890;6891;6892;7346;7347;7348;7349;7350;7351;7352;7353;7354;7355;7356;7357;7358;7359;7360;7361;7362;7363;7364;10760;10934;10935;10936;10994;11085;11086;11087;11088;11089;11090;11288;11289;1…	5942;6778;6889;7363;10760;10934;10994;11086;11289;11753;15771;17438;19039;22957;25131;29592;29641;30759;30772;35823;37278;37279;37367;37379;37921;41362;41384;43827;44027;47653;53586;55658;55664;56383;59386;63658;63668;67579;70997;79498;81667;84532;84948;84992;91083;91104;91743;101331;106558;118542;126821;130728;130744;134417;135077;137048;145437;151022;151040;154290;160112;162587;165996;168132;17…	646;647	28;102
0.267883	27.524	0.370315	0.712416	0.883874	P08519;A0A087WWY0;Q16609	P08519		Apolipoprotein(a)	LPA		sp|P08519|APOA_HUMAN Apolipoprotein(a) OS=Homo sapiens OX=9606 GN=LPA PE=1 SV=1	3	65	65	63	0	54.1	501.31	4548	0	323.31	11372000000			873;1314;1747;2151;3274;3622;3904;3951;3952;3960;3970;3992;4117;4118;4268;4269;4694;4993;5005;5124;5552;5567;6186;6187;6931;6932;6933;6934;6935;6938;6942;6943;6945;7149;7150;7151;7153;7772;8528;8878;8879;8886;8887;8888;8889;8932;8933;9275;9290;9291;9293;9294;9299;9300;9301;9302;9303;9420;9421;9425;9870;10033;10813;10820;10821	True;True;True;True;True;True;True;True;True;True;True;True;True;True;True;True;True;True;True;True;True;True;True;True;True;True;True;True;True;True;True;True;True;True;True;True;True;True;True;True;True;True;True;True;True;True;True;True;True;True;True;True;True;True;True;True;True;True;True;True;True;True;True;True;True	940;1403;1857;2306;3534;3535;3909;4222;4270;4271;4281;4291;4313;4440;4441;4606;4607;5065;5383;5395;5531;6003;6018;6690;6691;7581;7582;7583;7584;7585;7586;7587;7588;7591;7592;7596;7597;7599;7830;7831;7832;7834;8497;9315;9694;9695;9696;9697;9708;9709;9710;9711;9712;9713;9762;9763;10145;10161;10162;10165;10166;10167;10172;10173;10174;10175;10176;10177;10178;10305;10306;10307;10311;10799;10980;10981;…	19273;19274;19275;19276;19277;19278;19279;19280;19281;19282;19283;19284;19285;19286;19287;19288;19289;25330;25331;25332;25333;25334;25335;25336;31776;31777;31778;31779;40755;40756;40757;40758;40759;40760;40761;40762;40763;40764;40765;40766;40767;40768;40769;40770;40771;40772;40773;40774;40775;40776;40777;40778;40779;40780;40781;40782;40783;40784;40785;40786;40787;40788;40789;40790;40791;40792;407…	26558;26559;26560;26561;26562;26563;26564;26565;26566;26567;26568;26569;35114;35115;35116;35117;44014;44015;44016;44017;56202;56203;56204;56205;56206;56207;56208;56209;56210;56211;56212;56213;56214;56215;56216;56217;56218;56219;56220;56221;56222;56223;56224;56225;56226;56227;56228;56229;56230;56231;56232;56233;56234;56235;56236;56237;56238;56239;56240;56241;56242;56243;56244;56245;56246;56247;562…	26568;35114;44015;56202;89968;98109;105307;106246;106277;106428;106494;106778;109281;109295;115761;115783;127351;133081;134290;137469;148450;149022;166422;166428;187138;187174;187186;187221;187316;187333;187405;187490;187529;195364;195372;195378;195395;213347;231745;241752;241806;242155;242160;242179;242199;242915;242979;256573;257368;257376;257419;257460;257977;258019;258057;258058;258060;261498…	574;575;576;577;578;579;580;581;582	74;169;188;3625;3739;4170;4187;4293;4439
0.372793	18.3897	0.370378	0.71605	0.883874	Q86UX7;F5H1C6;H0YFT5;F5H3I6	Q86UX7;F5H1C6		Fermitin family homolog 3	FERMT3		sp|Q86UX7|URP2_HUMAN Fermitin family homolog 3 OS=Homo sapiens OX=9606 GN=FERMT3 PE=1 SV=1;tr|F5H1C6|F5H1C6_HUMAN Fermitin family homolog 3 (Fragment) OS=Homo sapiens OX=9606 GN=FERMT3 PE=1 SV=1	4	20	20	20	0	44.5	75.952	667	0	323.31	150970000			272;739;2408;3352;3429;4599;5016;5190;5488;5489;6185;6249;7685;8538;8852;9062;9757;10307;10415;11075	True;True;True;True;True;True;True;True;True;True;True;True;True;True;True;True;True;True;True;True	291;801;2589;3618;3702;4960;5407;5608;5931;5932;6689;6756;8408;9325;9667;9899;10675;11284;11401;12126	7324;7325;7326;7327;7328;7329;7330;7331;7332;7333;7334;7335;7336;16231;16232;16233;16234;16235;16236;16237;16238;16239;46827;46828;46829;46830;46831;46832;46833;46834;65283;65284;65285;65286;65287;66118;66119;66120;66121;66122;66123;66124;66125;66126;66127;66128;66129;91122;91123;91124;91125;91126;91127;91128;91129;91130;91131;91132;98412;98413;102514;108298;108299;108300;108301;108302;108303;108…	9993;9994;9995;9996;9997;9998;9999;10000;10001;10002;10003;10004;10005;10006;22844;22845;22846;22847;22848;22849;22850;22851;22852;22853;22854;65068;65069;65070;65071;65072;65073;65074;65075;65076;65077;91496;91497;91498;91499;92402;92403;92404;92405;92406;92407;92408;92409;92410;92411;92412;92413;92414;92415;92416;92417;92418;92419;92420;124851;124852;124853;124854;124855;124856;124857;134415;13…	9999;22848;65072;91497;92414;124852;134416;139646;145762;145767;166401;167740;210605;231986;241410;248733;277459;293814;296033;318022
-0.284781	17.5929	-0.352533	0.727429	0.890959	P63104;B0AZS6;E7EX29;B7Z2E6;H0YB80;E7ESK7;E5RGE1;E5RIR4;E9PD24;E7EVZ2	P63104;B0AZS6;E7EX29;B7Z2E6;H0YB80		14-3-3 protein zeta/delta	YWHAZ		sp|P63104|1433Z_HUMAN 14-3-3 protein zeta/delta OS=Homo sapiens OX=9606 GN=YWHAZ PE=1 SV=1;tr|B0AZS6|B0AZS6_HUMAN cDNA, FLJ79516, highly similar to 14-3-3 protein zeta/delta OS=Homo sapiens OX=9606 GN=YWHAZ PE=1 SV=1;tr|E7EX29|E7EX29_HUMAN 14-3-3 protein z	10	18	18	15	0	66.1	27.745	245	0	323.31	294640000			1699;1847;1975;2518;3019;3627;3628;4438;5074;6455;6860;8759;8760;8832;8833;10683;10848;10849	True;True;True;True;True;True;True;True;True;True;True;True;True;True;True;True;True;True	1808;1966;2107;2707;3261;3920;3921;4787;5477;6996;7502;9565;9566;9645;9646;11691;11872;11873	30716;30717;30718;30719;30720;30721;30722;30723;30724;30725;30726;30727;30728;30729;30730;30731;30732;30733;30734;30735;30736;30737;30738;34404;34405;34406;34407;34408;34409;34410;34411;34412;34413;37102;37103;37104;37105;37106;37107;37108;37109;48600;59784;59785;59786;59787;59788;59789;59790;59791;59792;59793;59794;59795;59796;59797;59798;59799;59800;59801;59802;59803;59804;59805;70464;70465;704…	42285;42286;42287;42288;42289;42290;42291;42292;42293;42294;42295;42296;42297;42298;42299;42300;42301;42302;42303;42304;42305;42306;42307;42308;42309;42310;42311;42312;42313;42314;42315;42316;42317;42318;42319;42320;42321;42322;42323;42324;47677;47678;47679;47680;47681;47682;47683;47684;47685;47686;47687;47688;47689;47690;47691;47692;47693;47694;47695;51094;51095;51096;51097;51098;51099;51100;511…	42297;47690;51098;67424;84424;98397;98420;120979;136557;172347;184973;239605;239624;241057;241083;305084;309496;309498
0.111639	20.3319	0.33336	0.740293	0.891151	P06727;CON__Q32PJ2	P06727		Apolipoprotein A-IV	APOA4		sp|P06727|APOA4_HUMAN Apolipoprotein A-IV OS=Homo sapiens OX=9606 GN=APOA4 PE=1 SV=3	2	25	25	25	0	56.6	45.398	396	0	323.31	743990000			570;1744;1745;2520;4388;4389;4769;5149;5341;5512;5599;5622;5715;5855;5917;6352;7508;7883;8080;8081;8339;8340;8342;9997;10063	True;True;True;True;True;True;True;True;True;True;True;True;True;True;True;True;True;True;True;True;True;True;True;True;True	617;1854;1855;2710;4730;4731;5145;5559;5768;5956;6053;6077;6176;6323;6391;6864;8211;8616;8831;8832;9109;9110;9112;10939;11016	13300;13301;13302;13303;13304;13305;13306;13307;13308;13309;13310;13311;13312;13313;13314;13315;13316;13317;13318;13319;13320;13321;13322;31734;31735;31736;31737;31738;31739;31740;31741;31742;31743;31744;31745;31746;31747;31748;31749;31750;31751;31752;31753;31754;31755;31756;48671;87074;87075;87076;87077;87078;87079;87080;93967;93968;93969;93970;93971;93972;93973;93974;93975;93976;93977;93978;939…	18361;18362;18363;18364;18365;18366;18367;18368;18369;18370;18371;18372;18373;18374;18375;18376;18377;18378;18379;18380;18381;18382;18383;18384;18385;43989;43990;43991;43992;43993;43994;43995;43996;43997;43998;43999;44000;44001;44002;44003;44004;44005;44006;44007;44008;44009;44010;44011;67481;119810;119811;119812;119813;128318;128319;128320;128321;128322;128323;128324;128325;128326;128327;137940;…	18378;43991;44011;67481;119810;119813;128323;137941;143447;147070;149423;149604;151943;156994;158560;170498;204132;216027;219816;219855;226631;226635;226670;282892;284063
0.0867471	24.6483	0.332376	0.741159	0.891151	P27918;E9PAQ1;C9J7V5	P27918;E9PAQ1		Properdin	CFP		sp|P27918|PROP_HUMAN Properdin OS=Homo sapiens OX=9606 GN=CFP PE=1 SV=2;tr|E9PAQ1|E9PAQ1_HUMAN Properdin OS=Homo sapiens OX=9606 GN=CFP PE=1 SV=1	3	10	10	10	0	25.4	51.276	469	0	45.471	1297100000			1091;1360;1361;1436;4112;5393;7573;7823;8286;8873	True;True;True;True;True;True;True;True;True;True	1173;1451;1452;1532;4435;5825;8285;8552;9051;9689	23079;23080;23081;23082;23083;23084;23085;25726;25727;25728;25729;25730;25731;25732;25733;25734;25735;25736;25737;25738;25739;25740;25741;25742;25743;25744;25745;25746;25747;25748;25749;25750;25751;25752;25753;25754;26474;26475;26476;26477;26478;26479;26480;26481;26482;26483;26484;26485;26486;26487;26488;79236;79237;79238;79239;79240;79241;79242;79243;79244;79245;79246;79247;79248;79249;79250;792…	32039;32040;32041;35602;35603;35604;35605;35606;35607;35608;35609;35610;35611;35612;35613;35614;35615;35616;35617;35618;35619;35620;35621;35622;35623;35624;35625;36537;36538;36539;36540;36541;36542;36543;36544;36545;36546;36547;36548;36549;36550;109236;109237;109238;109239;109240;109241;109242;109243;109244;109245;109246;144209;144210;144211;205912;214609;214610;214611;214612;214613;214614;214615…	32039;35602;35619;36542;109236;144211;205912;214609;225339;241632
-0.27217	23.3002	-0.331344	0.744506	0.891151	P68366;C9JEV8;C9JQ00;C9JJQ8;C9JDL2	P68366		Tubulin alpha-4A chain	TUBA4A		sp|P68366|TBA4A_HUMAN Tubulin alpha-4A chain OS=Homo sapiens OX=9606 GN=TUBA4A PE=1 SV=1	5	18	18	5	0	55.4	49.924	448	0	268.52	120430000			254;893;913;914;992;2048;2384;2850;2860;4512;5429;5692;6834;7475;7476;8282;9109;9790	True;True;True;True;True;True;True;True;True;True;True;True;True;True;True;True;True;True	272;960;983;984;1069;1070;2192;2562;3073;3084;4865;5867;6149;7475;8178;8179;9047;9950;10710	5773;5774;19613;19614;19615;19616;19901;19902;19903;19904;19905;19906;19907;19908;19909;19910;19911;19912;19913;19914;19915;19916;19917;19918;19919;19920;19921;19922;21609;21610;21611;21612;21613;21614;21615;21616;39197;39198;39199;39200;39201;39202;46400;46401;46402;46403;46404;46405;46406;46407;56830;56831;56832;56833;56834;56835;56836;56837;57042;89256;89257;89258;89259;89260;89261;107622;1124…	8151;8152;8153;8154;26977;26978;26979;26980;26981;26982;27256;27257;27258;27259;27260;27261;27262;27263;27264;27265;27266;27267;27268;27269;27270;27271;27272;27273;27274;27275;27276;27277;27278;27279;27280;27281;27282;27283;27284;27285;27286;29650;29651;29652;29653;29654;29655;29656;29657;29658;29659;29660;29661;29662;29663;29664;54210;54211;64633;64634;64635;64636;64637;64638;80219;80220;80221;8…	8154;26982;27285;27286;29657;54210;64634;80224;80522;122451;145162;151517;184782;203821;203835;225273;250717;278328	209;705	302;413
0.107684	21.152	0.30486	0.762673	0.906032	A0A286YFJ8;P01861	A0A286YFJ8;P01861		Ig gamma-4 chain C region	IGHG4		tr|A0A286YFJ8|A0A286YFJ8_HUMAN Immunoglobulin heavy constant gamma 4 (Fragment) OS=Homo sapiens OX=9606 GN=IGHG4 PE=1 SV=1;sp|P01861|IGHG4_HUMAN Immunoglobulin heavy constant gamma 4 OS=Homo sapiens OX=9606 GN=IGHG4 PE=1 SV=1	2	16	8	8	0	54.8	43.831	396	0	150.58	1092400000			1997;2559;3515;3819;3820;6994;8694;9298;9445;9526;9527;10438;10439;10585;10790;10791	False;True;False;False;False;False;False;True;True;True;True;False;False;True;True;True	2130;2131;2750;2751;3794;4130;4131;7650;9497;10171;10333;10426;10427;11426;11427;11586;11808;11809	37611;37612;37613;37614;37615;37616;37617;37618;37619;37620;37621;37622;37623;37624;37625;37626;37627;37628;37629;37630;37631;37632;37633;37634;37635;37636;37637;37638;37639;37640;37641;37642;37643;37644;37645;37646;37647;37648;37649;37650;37651;37652;37653;37654;37655;37656;37657;37658;37659;37660;37661;37662;37663;37664;37665;37666;37667;37668;37669;37670;37671;37672;37673;37674;37675;37676;376…	51927;51928;51929;51930;51931;51932;51933;51934;51935;51936;51937;51938;51939;51940;51941;51942;51943;51944;51945;51946;51947;51948;51949;51950;51951;51952;51953;51954;51955;51956;51957;51958;51959;51960;51961;51962;51963;51964;51965;51966;51967;51968;51969;51970;51971;51972;51973;51974;51975;51976;51977;51978;51979;51980;51981;51982;51983;51984;51985;51986;51987;51988;51989;68434;68435;68436;684…	51973;68440;94658;102910;102926;189413;237760;257804;263244;267545;267573;297498;297741;302043;308280;308363
-0.0687841	22.0103	-0.290843	0.774066	0.911651	A0A0B4J1U7	A0A0B4J1U7			IGHV6-1		sp|A0A0B4J1U7|HV601_HUMAN Immunoglobulin heavy variable 6-1 OS=Homo sapiens OX=9606 GN=IGHV6-1 PE=3 SV=1	1	6	6	6	0	41.3	13.481	121	0	58.546	408740000			3662;4848;4849;6975;8331;10634	True;True;True;True;True;True	3955;5228;5229;7630;9101;11638	71109;71110;71111;71112;71113;71114;71115;71116;71117;71118;71119;71120;71121;71122;71123;71124;71125;71126;71127;71128;71129;71130;71131;71132;71133;71134;71135;71136;71137;71138;71139;71140;71141;71142;71143;71144;71145;71146;71147;71148;71149;71150;71151;71152;71153;71154;71155;71156;71157;71158;71159;71160;71161;71162;71163;71164;71165;71166;71167;71168;71169;71170;71171;71172;71173;71174;711…	99209;99210;99211;99212;99213;99214;99215;99216;99217;99218;99219;99220;99221;99222;99223;99224;99225;99226;99227;99228;99229;99230;99231;99232;99233;99234;99235;99236;99237;99238;99239;99240;99241;99242;99243;99244;99245;99246;99247;99248;99249;99250;99251;99252;99253;99254;99255;99256;99257;99258;99259;99260;99261;99262;99263;99264;99265;99266;99267;99268;99269;99270;99271;99272;99273;99274;992…	99247;129334;129336;188932;226456;303315
0.0710112	20.569	0.277243	0.784217	0.911651	P01042	P01042		Kininogen-1;Kininogen-1 heavy chain;T-kinin;Bradykinin;Lysyl-bradykinin;Kininogen-1 light chain;Low molecular weight growth-promoting factor	KNG1		sp|P01042|KNG1_HUMAN Kininogen-1 OS=Homo sapiens OX=9606 GN=KNG1 PE=1 SV=2	1	18	18	18	0	29.3	71.957	644	0	208.02	268830000			895;1722;2297;2527;2981;3581;4350;4351;5127;5271;5627;5628;7676;9462;9463;9494;10753;10914	True;True;True;True;True;True;True;True;True;True;True;True;True;True;True;True;True;True	962;1831;2468;2717;3222;3866;4691;4692;5534;5692;6082;6083;8399;10352;10353;10391;11765;11946	19619;30923;30924;30925;30926;30927;44632;48776;48777;48778;48779;59007;59008;59009;59010;69560;69561;69562;69563;69564;86531;86532;100793;100794;100795;100796;100797;100798;100799;100800;104759;111065;111066;111067;111068;111069;111070;111071;111072;111073;111074;111075;111076;111077;111078;111079;111080;111081;156102;156103;156104;156105;156106;156107;156108;156109;156110;156111;156112;195714;1…	26985;42592;42593;42594;42595;42596;42597;42598;42599;61869;67570;67571;83200;97118;97119;97120;97121;119036;119037;119038;119039;137560;137561;137562;137563;137564;137565;137566;137567;137568;137569;137570;142034;149712;149713;149714;149715;149716;149717;149718;149719;149720;149721;149722;149723;149724;149725;149726;149727;149728;149729;149730;149731;149732;210478;210479;210480;210481;210482;265…	26985;42598;61869;67570;83200;97121;119036;119037;137562;142034;149716;149727;210482;265148;265170;266425;307496;312594
0.0912752	20.899	0.275192	0.784712	0.911651	Q15848	Q15848		Adiponectin	ADIPOQ		sp|Q15848|ADIPO_HUMAN Adiponectin OS=Homo sapiens OX=9606 GN=ADIPOQ PE=1 SV=1	1	5	5	5	0	30.7	26.413	244	0	323.31	342870000			3389;4469;6746;7919;7920	True;True;True;True;True	3659;4819;7380;8653;8654	65599;65600;65601;65602;65603;65604;65605;65606;65607;65608;65609;65610;65611;65612;65613;65614;65615;65616;65617;88329;88330;88331;88332;88333;88334;88335;88336;88337;88338;88339;88340;88341;88342;88343;88344;88345;88346;88347;88348;88349;88350;88351;88352;88353;88354;88355;88356;88357;88358;88359;88360;88361;88362;135332;135333;135334;135335;135336;135337;135338;135339;135340;135341;135342;1353…	91869;91870;91871;91872;91873;91874;91875;91876;91877;91878;91879;91880;91881;91882;91883;91884;91885;91886;91887;91888;91889;121397;121398;121399;121400;121401;121402;121403;121404;121405;121406;121407;121408;121409;121410;121411;121412;121413;121414;121415;121416;121417;121418;121419;121420;121421;121422;121423;181721;181722;181723;181724;181725;181726;181727;181728;181729;181730;181731;181732;…	91887;121405;181736;216250;216251	745	128
0.127453	19.9581	0.264352	0.792672	0.914176	P02787;H7C5E8;C9JVG0;F8WCI6;F8WEK9;C9JB55;F8WC57;CON__Q2HJF0;CON__Q29443;CON__Q0IIK2	P02787		Serotransferrin	TF		sp|P02787|TRFE_HUMAN Serotransferrin OS=Homo sapiens OX=9606 GN=TF PE=1 SV=3	10	79	79	79	0	79.2	77.063	698	0	323.31	5804900000			139;367;640;817;1051;1052;1252;1271;1272;1383;1538;1570;1623;1789;1790;1907;1923;1940;1970;2074;2075;2195;2196;2202;2203;2277;2344;2345;2357;2843;2844;2845;4238;4239;4270;4271;4272;4404;4649;4661;4662;4990;5007;5024;5184;5185;5208;5379;5380;5646;5647;5707;5708;6615;6865;6866;6882;6944;7088;7565;7923;7924;7938;7939;8094;8095;8313;8314;8453;8454;8724;8725;8838;8839;10505;10506;10507;10863;10864	True;True;True;True;True;True;True;True;True;True;True;True;True;True;True;True;True;True;True;True;True;True;True;True;True;True;True;True;True;True;True;True;True;True;True;True;True;True;True;True;True;True;True;True;True;True;True;True;True;True;True;True;True;True;True;True;True;True;True;True;True;True;True;True;True;True;True;True;True;True;True;True;True;True;True;True;True;True;True	146;392;692;881;1131;1132;1336;1355;1356;1476;1639;1674;1728;1900;1901;2029;2046;2065;2066;2102;2220;2221;2357;2358;2364;2365;2447;2519;2520;2532;3065;3066;3067;4573;4574;4608;4609;4610;4748;5017;5018;5019;5031;5032;5380;5397;5416;5602;5603;5626;5809;5810;5811;5812;6102;6103;6166;6167;7239;7240;7507;7508;7525;7598;7766;8274;8657;8658;8672;8673;8845;8846;9079;9080;9229;9230;9231;9527;9528;9651;965…	3357;3358;3359;3360;3361;3362;3363;3364;3365;3366;3367;3368;9367;9368;9369;9370;9371;9372;9373;9374;9375;9376;9377;9378;9379;9380;9381;9382;9383;9384;9385;9386;9387;9388;9389;14770;14771;14772;18054;18055;18056;18057;18058;18059;18060;18061;18062;18063;18064;18065;22681;22682;22683;22684;22685;22686;22687;24516;24517;24518;24519;24520;24521;24522;24523;24524;24525;24526;24527;24528;24529;24530;24…	5098;5099;5100;5101;5102;5103;5104;5105;5106;5107;5108;12753;12754;12755;12756;12757;12758;12759;12760;12761;12762;12763;12764;12765;12766;12767;12768;12769;12770;12771;12772;12773;12774;12775;12776;12777;12778;12779;12780;12781;12782;12783;12784;12785;12786;12787;12788;12789;12790;12791;12792;12793;12794;12795;12796;12797;12798;12799;12800;12801;12802;12803;12804;12805;12806;12807;12808;12809;12…	5103;12782;20793;25082;31307;31311;33855;34376;34382;36057;38757;39500;40843;45150;45160;48525;48875;49363;50799;55210;55220;58366;58367;58411;58433;61200;63698;63704;64356;80149;80177;80187;114225;114236;115803;115811;115819;119958;126380;126490;126492;133046;134296;134457;139553;139571;139980;144016;144025;150166;150167;151841;151867;178370;185050;185057;185671;187524;193310;205809;216390;21646…	435;436;437;438;439;440;441	128;275;332;401;408;483;518
-0.251322	13.2569	-0.259774	0.798901	0.914684	P37802;X6RJP6;C9J5W6;Q9UI15	P37802;X6RJP6		Transgelin-2	TAGLN2		sp|P37802|TAGL2_HUMAN Transgelin-2 OS=Homo sapiens OX=9606 GN=TAGLN2 PE=1 SV=3;tr|X6RJP6|X6RJP6_HUMAN Transgelin-2 (Fragment) OS=Homo sapiens OX=9606 GN=TAGLN2 PE=1 SV=1	4	15	15	15	0	86.4	22.391	199	0	323.31	152720000			612;1555;1556;1667;1668;2528;3334;4713;6715;7100;7521;7689;9202;10777;10778	True;True;True;True;True;True;True;True;True;True;True;True;True;True;True	664;1657;1658;1775;1776;2718;3600;5084;7347;7778;8224;8412;10047;10048;11791;11792	14249;14250;28313;28314;28315;28316;28317;28318;28319;28320;28321;28322;28323;28324;28325;28326;28327;28328;28329;28330;28331;28332;28333;28334;28335;28336;30007;30008;30009;30010;30011;30012;30013;30014;30015;30016;30017;30018;30019;30020;30021;30022;30023;30024;30025;30026;30027;30028;30029;30030;48780;48781;48782;48783;48784;65052;93189;93190;93191;134918;134919;134920;134921;134922;134923;134…	20037;39127;39128;39129;39130;39131;39132;39133;39134;39135;39136;39137;39138;39139;39140;39141;39142;39143;39144;39145;39146;39147;39148;39149;39150;39151;39152;39153;39154;39155;39156;39157;39158;41428;41429;41430;41431;41432;41433;41434;41435;41436;41437;41438;41439;41440;41441;41442;41443;41444;41445;41446;41447;41448;41449;41450;41451;41452;41453;41454;41455;41456;41457;41458;41459;41460;414…	20037;39138;39156;41435;41445;67572;91162;127651;181052;193369;204287;210656;253854;308104;308121	676	130
0.309782	11.5757	0.238407	0.814028	0.914972	P12814;H9KV75;G3V2N5;H7C5W8;G3V2W4;H0YJW3;H0YJ11;G3V2X9;P35609;G3V5M4;G3V2E8;G3V380	P12814;H9KV75		Alpha-actinin-1	ACTN1		sp|P12814|ACTN1_HUMAN Alpha-actinin-1 OS=Homo sapiens OX=9606 GN=ACTN1 PE=1 SV=2;tr|H9KV75|H9KV75_HUMAN Alpha-actinin-1 OS=Homo sapiens OX=9606 GN=ACTN1 PE=1 SV=1	12	48	48	35	0	68.8	103.06	892	0	323.31	273180000			49;326;460;738;758;860;1344;1565;1654;2076;2326;2484;2653;2807;2808;3621;4062;4245;4279;4363;4387;4586;4786;4917;4978;5015;5083;5194;5323;5348;5780;5781;6064;6169;6366;6452;6526;6605;7114;7154;7358;7720;8298;9004;9122;9696;9820;9922	True;True;True;True;True;True;True;True;True;True;True;True;True;True;True;True;True;True;True;True;True;True;True;True;True;True;True;True;True;True;True;True;True;True;True;True;True;True;True;True;True;True;True;True;True;True;True;True	52;349;495;800;821;926;1434;1669;1762;2222;2500;2670;2857;2858;3027;3028;3908;4384;4582;4618;4619;4704;4729;4944;4945;5163;5303;5368;5406;5486;5612;5748;5775;6244;6245;6549;6670;6883;6992;6993;7105;7106;7225;7792;7835;8052;8443;9063;9839;9964;10609;10741;10857;10858	985;8136;8137;8138;8139;8140;8141;8142;10946;10947;10948;10949;10950;10951;10952;10953;16229;16230;16802;18875;25546;25547;25548;25549;28563;28564;28565;28566;28567;28568;28569;28570;29942;29943;29944;29945;29946;29947;29948;29949;39860;39861;45792;45793;45794;45795;45796;48269;48270;48271;48272;48273;48274;48275;48276;51231;51232;56300;56301;56302;56303;56304;56305;56306;70266;70267;78603;78604;…	1518;11076;11077;11078;11079;11080;11081;11082;11083;11084;15008;15009;15010;15011;15012;15013;22841;22842;22843;23385;26089;35392;35393;35394;35395;39444;39445;39446;39447;39448;39449;39450;39451;39452;39453;39454;39455;41339;41340;41341;41342;41343;41344;41345;41346;41347;41348;41349;41350;41351;41352;55221;55222;63613;63614;63615;66984;66985;66986;66987;66988;66989;66990;66991;66992;66993;6699…	1518;11080;15012;22842;23385;26089;35392;39454;41350;55222;63614;66992;70820;79598;79603;98100;108516;114876;115877;119093;119804;124196;128432;131227;132599;134411;136806;139756;143007;143513;154045;154068;162879;165939;170789;172338;176085;178179;193491;195402;199711;211164;225622;247667;251476;274423;278838;281812	616;617;618;619;620	1;13;276;360;830
0.0813218	19.2644	0.225657	0.823403	0.914972	P04430	P04430		Ig kappa chain V-I region BAN			sp|P04430|KV116_HUMAN Immunoglobulin kappa variable 1-16 OS=Homo sapiens OX=9606 GN=IGKV1-16 PE=1 SV=2	1	2	2	2	0	29.1	12.618	117	0	84.446	173920000			773;8386	True;True	836;9159	16872;16873;16874;16875;16876;16877;16878;16879;16880;16881;16882;16883;16884;16885;16886;16887;16888;16889;16890;16891;16892;16893;16894;16895;16896;16897;169656;169657;169658;169659;169660;169661;169662;169663;169664;169665;169666;169667;169668;169669;169670;169671;169672;169673;169674;169675;169676;169677;169678;169679;169680;169681;169682;169683;169684;169685;169686;169687;169688;169689;16969…	23451;23452;23453;23454;23455;23456;23457;23458;23459;23460;23461;23462;23463;23464;23465;23466;23467;23468;23469;23470;23471;23472;23473;23474;23475;23476;23477;23478;23479;228093;228094;228095;228096;228097;228098;228099;228100;228101;228102;228103;228104;228105;228106;228107;228108;228109;228110;228111;228112;228113;228114;228115;228116;228117;228118;228119;228120;228121;228122;228123;228124;2…	23457;228160
-0.0587627	18.5811	-0.214768	0.831076	0.914972	P00451;A0A2R8Y707;B1B0G8	P00451		Coagulation factor VIII;Factor VIIIa heavy chain, 200 kDa isoform;Factor VIIIa heavy chain, 92 kDa isoform;Factor VIII B chain;Factor VIIIa light chain	F8		sp|P00451|FA8_HUMAN Coagulation factor VIII OS=Homo sapiens OX=9606 GN=F8 PE=1 SV=1	3	29	29	29	0	16.4	267.01	2351	0	323.31	75922000			405;624;973;1607;1609;1751;1800;2769;2842;2964;3050;3195;3438;4301;5264;6532;6847;6971;7101;7256;7540;8782;8784;9497;9629;9644;9747;10404;11076	True;True;True;True;True;True;True;True;True;True;True;True;True;True;True;True;True;True;True;True;True;True;True;True;True;True;True;True;True	436;676;1050;1712;1714;1861;1911;2987;3064;3205;3294;3452;3712;4641;5684;7116;7488;7626;7779;7943;8249;9590;9592;10394;10538;10554;10664;11389;12127	10249;10250;10251;10252;14358;14359;21425;29166;29167;29168;29169;29170;29171;29172;29173;29174;29175;29176;29177;29178;29179;29180;29181;29182;29183;29184;29185;29186;29187;29188;29190;29191;29192;29193;29194;29195;31789;31790;31791;31792;31793;31794;31795;31796;31797;31798;31799;31800;31801;31802;32742;32743;32744;32745;32746;32747;32748;32749;32750;32751;32752;32753;32754;32755;32756;32757;327…	14186;14187;14188;14189;14190;20132;20133;29468;40158;40159;40160;40161;40162;40163;40164;40165;40166;40167;40168;40169;40170;40171;40172;40173;40175;40176;40177;40178;40179;40180;40181;44030;44031;44032;44033;44034;44035;44036;44037;44038;44039;44040;44041;44042;44043;44044;44045;45227;45228;45229;45230;45231;45232;45233;45234;45235;45236;45237;45238;45239;45240;45241;45242;45243;45244;45245;452…	14187;20132;29468;40158;40177;44036;45234;78258;80121;82883;84578;88584;92464;116633;141683;177031;184912;188720;193397;197864;205117;239976;239983;266450;270009;272390;277060;295980;318033
-0.055007	24.594	-0.214115	0.831283	0.914972	P06310	P06310		Ig kappa chain V-II region RPMI 6410			sp|P06310|KV230_HUMAN Immunoglobulin kappa variable 2-30 OS=Homo sapiens OX=9606 GN=IGKV2-30 PE=3 SV=2	1	5	5	2	0	41.7	13.185	120	0	118.97	3462000000			1944;3160;8640;8641;10234	True;True;True;True;True	2070;3415;9431;9432;11204	36006;36007;36008;36009;36010;36011;36012;36013;36014;36015;36016;36017;36018;36019;36020;36021;36022;36023;36024;36025;36026;36027;36028;36029;36030;36031;36032;36033;36034;36035;36036;36037;36038;36039;36040;36041;36042;36043;36044;36045;36046;36047;36048;36049;36050;36051;36052;36053;36054;36055;36056;36057;36058;36059;36060;36061;36062;36063;36064;36065;36066;36067;36068;36069;36070;36071;360…	49589;49590;49591;49592;49593;49594;49595;49596;49597;49598;49599;49600;49601;49602;49603;49604;49605;49606;49607;49608;49609;49610;49611;49612;49613;49614;49615;49616;49617;49618;49619;49620;49621;49622;49623;49624;49625;49626;49627;49628;49629;49630;49631;49632;49633;49634;49635;49636;49637;49638;49639;49640;49641;49642;49643;49644;49645;49646;49647;49648;49649;49650;49651;49652;49653;49654;496…	49622;87932;235102;235180;289810
-0.125634	14.3978	-0.21518	0.831956	0.914972	P04406;E7EUT5;O14556	P04406;E7EUT5		Glyceraldehyde-3-phosphate dehydrogenase	GAPDH		sp|P04406|G3P_HUMAN Glyceraldehyde-3-phosphate dehydrogenase OS=Homo sapiens OX=9606 GN=GAPDH PE=1 SV=3;tr|E7EUT5|E7EUT5_HUMAN Glyceraldehyde-3-phosphate dehydrogenase OS=Homo sapiens OX=9606 GN=GAPDH PE=1 SV=1	3	11	11	11	0	40.9	36.053	335	0	323.31	202430000			3324;4556;4585;5694;6222;6334;6335;9815;9868;10117;10536	True;True;True;True;True;True;True;True;True;True;True	3588;4912;4942;4943;6151;6728;6846;6847;10736;10795;10796;10797;11078;11530;11531	65003;65004;65005;65006;65007;65008;65009;65010;65011;65012;65013;65014;65015;65016;65017;65018;65019;65020;65021;65022;65023;65024;65025;90478;90479;90480;90481;90482;90483;90484;90485;90486;90487;90488;90489;90490;90766;90767;90768;90769;90770;90771;90772;90773;112508;112509;112510;112511;112512;112513;112514;112515;112516;112517;112518;112519;112520;112521;112522;112523;112524;112525;112526;11…	91120;91121;91122;91123;91124;91125;91126;91127;91128;91129;91130;91131;91132;91133;91134;123990;123991;123992;123993;123994;123995;123996;123997;123998;123999;124000;124001;124002;124003;124004;124005;124006;124007;124008;124186;124187;124188;124189;124190;124191;124192;124193;124194;151544;151545;151546;151547;151548;151549;151550;151551;151552;151553;151554;151555;151556;151557;151558;151559;1…	91129;124005;124188;151550;167116;170213;170225;278779;280575;286395;301051	524	105
0.0381596	23.6656	0.210566	0.833898	0.914972	Q9Y6R7;A0A087WXI2;A0A286YF91;A0A087WUZ2	Q9Y6R7;A0A087WXI2		IgGFc-binding protein	FCGBP		sp|Q9Y6R7|FCGBP_HUMAN IgGFc-binding protein OS=Homo sapiens OX=9606 GN=FCGBP PE=1 SV=3;tr|A0A087WXI2|A0A087WXI2_HUMAN IgGFc-binding protein (Fragment) OS=Homo sapiens OX=9606 GN=FCGBP PE=1 SV=2	4	124	124	124	0	45.2	572.01	5405	0	323.31	11422000000			271;335;385;406;450;635;636;663;784;1002;1080;1081;1134;1229;1254;1313;1367;1368;1369;1391;1398;1399;1549;2226;2227;2228;2295;2296;2310;2822;2847;2848;2849;3027;3094;3339;3340;3354;3364;3365;3457;3538;3742;3759;4045;4046;4282;5043;5044;5279;5354;5355;5377;5378;5406;5407;5425;5450;5470;5518;5784;5799;5800;5883;5984;5986;6082;6083;6282;6300;6697;6902;6964;6989;7068;7169;7189;7312;7313;7314;7444;771…	True;True;True;True;True;True;True;True;True;True;True;True;True;True;True;True;True;True;True;True;True;True;True;True;True;True;True;True;True;True;True;True;True;True;True;True;True;True;True;True;True;True;True;True;True;True;True;True;True;True;True;True;True;True;True;True;True;True;True;True;True;True;True;True;True;True;True;True;True;True;True;True;True;True;True;True;True;True;True;True…	290;358;413;437;485;687;688;715;847;1080;1162;1163;1218;1313;1338;1402;1458;1459;1460;1485;1492;1493;1650;2390;2391;2392;2466;2467;2482;3042;3069;3070;3071;3072;3269;3339;3605;3606;3620;3632;3633;3634;3635;3731;3822;4047;4068;4367;4368;4622;5438;5439;5700;5781;5782;5806;5807;5808;5842;5843;5844;5863;5890;5910;5964;6248;6263;6264;6351;6463;6465;6567;6568;6792;6810;7326;7549;7618;7644;7741;7851;787…	7310;7311;7312;7313;7314;7315;7316;7317;7318;7319;7320;7321;7322;7323;8266;8267;8268;8269;8270;8271;8272;8273;8274;8275;8276;8277;8278;8279;8280;8281;8282;8283;8284;8285;8286;8287;8288;8289;8290;8291;8292;8293;8294;8295;8296;8297;8298;8299;8300;8301;8302;9518;9519;9520;9521;9522;9523;9524;9525;9526;9527;9528;9529;9530;9531;9532;9533;9534;9535;9536;9537;9538;9539;9540;9541;9542;9543;9544;9545;9546…	9982;9983;9984;9985;9986;9987;9988;9989;9990;9991;9992;11218;11219;11220;11221;11222;11223;11224;11225;11226;11227;11228;11229;11230;11231;11232;11233;11234;11235;11236;11237;11238;11239;11240;11241;11242;11243;11244;11245;11246;11247;11248;11249;11250;11251;11252;11253;11254;11255;11256;11257;11258;11259;11260;11261;12983;12984;12985;12986;12987;12988;12989;12990;12991;12992;12993;12994;12995;12…
0.0884765	23.373	0.175875	0.86095	0.931873	B0YIW2;P02656	B0YIW2;P02656		Apolipoprotein C-III	APOC3		tr|B0YIW2|B0YIW2_HUMAN Apolipoprotein C-III variant 1 OS=Homo sapiens OX=9606 GN=APOC3 PE=1 SV=1;sp|P02656|APOC3_HUMAN Apolipoprotein C-III OS=Homo sapiens OX=9606 GN=APOC3 PE=1 SV=1	2	11	11	11	0	53	12.815	117	0	323.31	17306000000			1508;1735;2096;2097;3149;3150;4053;4054;4055;4104;8844	True;True;True;True;True;True;True;True;True;True;True	1607;1845;2245;2246;3404;3405;4375;4376;4377;4427;9659	27244;27245;27246;27247;27248;27249;27250;27251;27252;27253;27254;27255;27256;27257;27258;27259;27260;27261;27262;27263;27264;27265;27266;27267;27268;27269;27270;27271;27272;27273;27274;27275;27276;27277;27278;27279;27280;27281;27282;27283;27284;27285;27286;27287;27288;27289;27290;27291;27292;27293;27294;27295;27296;27297;27298;27299;27300;27301;27302;27303;27304;27305;27306;27307;27308;27309;273…	37478;37479;37480;37481;37482;37483;37484;37485;37486;37487;37488;37489;37490;37491;37492;37493;37494;37495;37496;37497;37498;37499;37500;37501;37502;37503;37504;37505;37506;37507;37508;37509;37510;37511;37512;37513;37514;37515;37516;37517;37518;37519;37520;37521;37522;37523;37524;37525;37526;37527;37528;37529;37530;37531;37532;37533;37534;37535;37536;37537;37538;37539;37540;37541;37542;37543;375…	37487;43782;55503;55533;87574;87587;108203;108351;108473;109138;241235
0.0856127	23.1232	0.174213	0.862365	0.931873	P60709;A0A2R8Y793;G5E9R0;E7EVS6;A0A2R8YGF8;C9JUM1;C9JZR7;C9JTX5;A0A2R8YEA7;P0CG38;A0A2R8YFE2;P0CG39;F8WCH0;Q9BYX7	P60709;A0A2R8Y793		Actin, cytoplasmic 1;Actin, cytoplasmic 1, N-terminally processed	ACTB		sp|P60709|ACTB_HUMAN Actin, cytoplasmic 1 OS=Homo sapiens OX=9606 GN=ACTB PE=1 SV=1;tr|A0A2R8Y793|A0A2R8Y793_HUMAN Actin, cytoplasmic 1 (Fragment) OS=Homo sapiens OX=9606 GN=ACTB PE=1 SV=1	14	31	31	2	0	76	41.736	375	0	323.31	3454700000			282;910;911;1075;1309;1551;1552;1812;1817;1981;1982;2399;2402;2416;3124;4087;4088;4224;4225;4226;4525;4927;5021;5398;5399;5436;6568;7352;8787;9427;9561	True;True;True;True;True;True;True;True;True;True;True;True;True;True;True;True;True;True;True;True;True;True;True;True;True;True;True;True;True;True;True	302;980;981;1156;1157;1396;1397;1398;1652;1653;1654;1923;1924;1929;1930;2113;2114;2579;2580;2583;2598;2599;3373;3374;3375;4410;4411;4555;4556;4557;4558;4559;4560;4561;4878;5315;5412;5413;5832;5833;5834;5835;5874;5875;7164;7165;8046;9595;10313;10314;10466	7689;7690;7691;7692;7693;7694;7695;7696;7697;7698;7699;7700;7701;7702;7703;7704;7705;7706;7707;7708;7709;7710;7711;7712;7713;19856;19857;19858;19859;19860;19861;19862;19863;19864;19865;19866;19867;19868;19869;19870;19871;19872;19873;19874;19875;19876;19877;19878;19879;19880;19881;19882;19883;19884;19885;19886;19887;19888;19889;19890;19891;19892;19893;19894;19895;19896;19897;19898;19899;23004;2300…	10505;10506;10507;10508;10509;10510;10511;10512;10513;10514;10515;10516;10517;10518;10519;10520;10521;10522;10523;10524;27230;27231;27232;27233;27234;27235;27236;27237;27238;27239;27240;27241;27242;27243;27244;27245;27246;27247;27248;27249;27250;27251;27252;27253;27254;31954;31955;31956;31957;31958;31959;31960;31961;31962;31963;31964;34984;34985;34986;34987;34988;34989;34990;34991;34992;34993;349…	10509;27233;27238;31961;35013;39059;39119;45478;45604;51524;51526;65000;65023;65240;86445;108943;108991;113189;113197;113199;123641;131526;134447;144297;144369;145268;177411;199657;240156;261745;267951	687;688;689;690;691;692;693;694;695	16;44;47;153;227;269;283;305;325
-0.0674128	21.8221	-0.169383	0.866996	0.931873	P04211	P04211		Ig lambda chain V region 4A			sp|P04211|LV743_HUMAN Immunoglobulin lambda variable 7-43 OS=Homo sapiens OX=9606 GN=IGLV7-43 PE=3 SV=2	1	4	4	2	0	21.4	12.451	117	0	7.7202	453870000			511;512;3166;4274	True;True;True;True	550;551;3421;4612	11583;11584;11585;11586;11587;11588;11589;11590;11591;11592;11593;62698;62699;62700;62701;62702;62703;62704;62705;62706;62707;62708;62709;62710;62711;62712;62713;62714;62715;62716;62717;62718;62719;62720;62721;62722;62723;62724;62725;62726;62727;62728;62729;62730;62731;62732;62733;62734;62735;62736;62737;62738;62739;62740;62741;62742;62743;62744;62745;62746;62747;62748;62749;62750;62751;62752;627…	15923;15924;15925;15926;15927;15928;15929;88256;88257;88258;88259;88260;88261;88262;88263;88264;88265;88266;88267;88268;88269;88270;88271;88272;88273;88274;88275;88276;88277;88278;88279;88280;88281;88282;88283;88284;88285;88286;88287;88288;88289;88290;88291;88292;88293;88294;88295;88296;88297;88298;88299;88300;88301;88302;88303;88304;88305;88306;88307;88308;88309;88310;88311;88312;88313;88314;883…	15926;15929;88264;115858
-0.0324128	22.6675	-0.14434	0.885702	0.945547	P01031;CON__Q1A7A4	P01031		Complement C5;Complement C5 beta chain;Complement C5 alpha chain;C5a anaphylatoxin;Complement C5 alpha chain	C5		sp|P01031|CO5_HUMAN Complement C5 OS=Homo sapiens OX=9606 GN=C5 PE=1 SV=4	2	87	87	87	0	63	188.3	1676	0	323.31	3662600000			222;252;528;565;859;1043;1201;1431;1648;1719;1933;1951;2038;2197;2251;2329;2409;2501;2515;2542;2543;2651;2684;2685;2795;3109;3142;3212;3213;3446;3553;3630;3986;4393;4395;4450;4692;4845;4891;4973;4997;5095;5201;5262;5717;5922;6026;6164;6560;6575;6601;6626;6701;7310;7498;7499;7500;7619;7693;7808;8026;8299;8529;8788;8900;9024;9025;9196;9219;9388;9406;9613;9737;9746;10169;10220;10290;10485;10486;1056…	True;True;True;True;True;True;True;True;True;True;True;True;True;True;True;True;True;True;True;True;True;True;True;True;True;True;True;True;True;True;True;True;True;True;True;True;True;True;True;True;True;True;True;True;True;True;True;True;True;True;True;True;True;True;True;True;True;True;True;True;True;True;True;True;True;True;True;True;True;True;True;True;True;True;True;True;True;True;True;True…	239;270;568;611;925;1123;1285;1526;1527;1756;1828;2056;2081;2178;2179;2359;2418;2419;2503;2590;2591;2688;2704;2732;2733;2855;2890;2891;3015;3356;3396;3397;3470;3471;3720;3838;3923;4307;4737;4739;4799;5063;5225;5275;5363;5387;5499;5619;5682;6178;6396;6508;6661;6662;7153;7154;7177;7178;7218;7219;7253;7331;8002;8201;8202;8203;8335;8416;8536;8537;8775;9064;9316;9596;9724;9859;9860;10041;10067;10270;1…	5181;5182;5183;5184;5185;5186;5187;5699;5700;5701;5702;5703;5704;5705;5706;5707;5708;5709;5710;5711;5712;5713;5714;5715;5716;5717;5718;5719;5720;5721;5722;5723;5724;5725;5726;5727;5728;5729;5730;5731;5732;5733;5734;5735;5736;5737;5738;5739;5740;5741;5742;5743;5744;5745;5746;5747;5748;5749;5750;5751;5752;5753;5754;5755;5756;5757;5758;5759;5760;5761;5762;5763;5764;5765;5766;5767;5768;5769;5770;5771…	7324;7325;7326;7327;7328;7329;7330;7331;7332;7333;8100;8101;8102;8103;8104;8105;8106;8107;8108;8109;8110;8111;8112;8113;8114;8115;8116;8117;8118;8119;8120;8121;8122;8123;8124;8125;8126;8127;8128;8129;8130;8131;8132;8133;8134;8135;8136;8137;8138;8139;8140;8141;8142;8143;8144;8145;8146;8147;8148;16447;16448;16449;16450;16451;16452;16453;16454;16455;16456;16457;16458;16459;17522;17523;17524;17525;17…	7329;8142;16450;17527;26070;31240;33495;36520;41288;42545;49283;50437;53681;58369;60112;63624;65103;67303;67420;67710;67722;70807;71912;71926;79130;86120;87342;89028;89033;92517;96274;98432;106589;119851;119878;121059;127319;129315;130651;132525;133251;136901;139811;141679;151998;158659;162321;165808;177357;177782;178070;178895;179985;198472;204100;204103;204109;207954;210668;214053;218733;225623…	349;350;351;352;353;354;355;356;357;358;359	117;173;287;291;534;827;859;1247;1311;1424;1535
-0.0592921	21.4572	-0.134559	0.893738	0.947127	P19652	P19652		Alpha-1-acid glycoprotein 2	ORM2		sp|P19652|A1AG2_HUMAN Alpha-1-acid glycoprotein 2 OS=Homo sapiens OX=9606 GN=ORM2 PE=1 SV=2	1	9	9	7	0	42.8	23.602	201	0	194.73	331390000			2366;2581;7137;8041;8042;8939;9201;10535;10722	True;True;True;True;True;True;True;True;True	2543;2776;7817;8791;8792;8793;9769;10046;11529;11732	46182;46183;46184;46185;46186;46187;46188;46189;46190;46191;46192;46193;46194;46195;46196;46197;46198;46199;46200;46201;46202;46203;46204;46205;46206;46207;46208;46209;46210;46211;46212;46213;46214;46215;46216;46217;46218;46219;46220;46221;46222;46223;46224;46225;46226;46227;46228;46229;46230;49851;49852;49853;49854;49855;49856;49857;49858;49859;49860;49861;49862;49863;49864;49865;49866;49867;498…	64424;64425;64426;64427;64428;64429;64430;64431;64432;64433;64434;64435;64436;64437;64438;64439;64440;64441;64442;64443;64444;64445;64446;64447;64448;64449;64450;64451;64452;64453;64454;64455;64456;64457;64458;64459;64460;64461;64462;64463;64464;64465;64466;64467;64468;64469;64470;64471;64472;64473;64474;64475;68976;68977;68978;68979;68980;68981;68982;68983;68984;68985;68986;68987;68988;68989;689…	64427;68981;194649;218811;218828;243151;253850;301019;306494	629	174
-0.0190949	28.4081	-0.127215	0.899171	0.947127	P02751;H0Y7Z1	P02751;H0Y7Z1		Fibronectin;Anastellin;Ugl-Y1;Ugl-Y2;Ugl-Y3	FN1		sp|P02751|FINC_HUMAN Fibronectin OS=Homo sapiens OX=9606 GN=FN1 PE=1 SV=4;tr|H0Y7Z1|H0Y7Z1_HUMAN Fibronectin (Fragment) OS=Homo sapiens OX=9606 GN=FN1 PE=1 SV=1	2	163	163	148	0	71.2	262.62	2386	0	323.31	82467000000			77;676;722;847;851;1060;1063;1064;1067;1113;1133;1180;1400;1513;1559;1768;1805;1848;1849;1850;1881;1958;2000;2001;2160;2207;2249;2250;2256;2390;2638;2649;2747;2748;2754;2785;2786;2913;2988;2989;3238;3239;3244;3245;3408;3431;3462;3463;3491;3492;3640;3641;3700;3756;3757;3876;4149;4246;4281;4304;4357;4477;4478;4480;4760;4761;4773;4774;4843;4844;4887;4945;5022;5115;5226;5637;5638;5756;5757;6271;6579;…	True;True;True;True;True;True;True;True;True;True;True;True;True;True;True;True;True;True;True;True;True;True;True;True;True;True;True;True;True;True;True;True;True;True;True;True;True;True;True;True;True;True;True;True;True;True;True;True;True;True;True;True;True;True;True;True;True;True;True;True;True;True;True;True;True;True;True;True;True;True;True;True;True;True;True;True;True;True;True;True…	80;81;731;781;911;915;1140;1144;1145;1148;1195;1215;1216;1217;1264;1494;1613;1661;1878;1916;1967;1968;1969;1970;2002;2089;2090;2134;2135;2318;2369;2416;2417;2424;2569;2570;2840;2853;2959;2960;2966;3003;3004;3146;3147;3148;3229;3230;3496;3497;3498;3503;3504;3679;3704;3738;3739;3770;3771;3933;3934;3996;4065;4066;4194;4474;4583;4621;4644;4698;4827;4828;4829;4830;4832;5135;5136;5149;5150;5223;5224;52…	2357;2358;2359;2360;2361;2362;2363;2364;2365;2366;2367;2368;2369;2370;2371;2372;2373;2374;2375;2376;2377;2378;2379;2380;2381;2382;2383;2384;2385;2386;2387;2388;2389;2390;2391;2392;2393;2394;2395;2396;2397;2398;2399;15175;15176;15177;15178;15179;15180;15181;15870;15871;18564;18734;18735;18736;18737;18738;18739;18740;18741;18742;18743;18744;18745;18746;18747;18748;18749;18750;18751;18752;18753;1875…
0.0434745	20.4396	0.101305	0.919832	0.962473	P00747;Q5TEH5;A6PVI2;CON__P06868;Q02325	P00747		Plasminogen;Plasmin heavy chain A;Activation peptide;Angiostatin;Plasmin heavy chain A, short form;Plasmin light chain B	PLG		sp|P00747|PLMN_HUMAN Plasminogen OS=Homo sapiens OX=9606 GN=PLG PE=1 SV=2	5	50	48	48	0	73.8	90.568	810	0	323.31	1632400000			653;872;1088;1351;1409;1747;2152;2491;2596;2926;3190;3191;3275;3776;4259;5006;5151;5198;5568;6192;6193;6402;6833;6930;6939;6941;7152;7477;7478;7703;7706;8930;9243;9244;9289;9292;9602;9869;9874;9875;10165;10166;10406;10523;10531;10609;10708;10721;10820;10822	True;True;True;True;True;False;True;True;True;True;True;True;True;True;True;True;True;True;True;True;True;True;True;True;True;True;True;True;True;True;True;True;True;True;True;True;True;True;True;True;True;True;True;True;True;True;True;True;False;True	705;939;1170;1441;1442;1503;1857;2307;2677;2794;3161;3447;3448;3536;3537;4085;4597;5396;5561;5616;6019;6696;6697;6923;7474;7580;7593;7595;7833;8180;8181;8426;8429;9760;10099;10100;10101;10160;10163;10164;10509;10798;10803;10804;11132;11133;11391;11515;11525;11612;11718;11731;11842;11844	14953;19258;19259;19260;19261;19262;19263;19264;19265;19266;19267;19268;19269;19270;19271;19272;23069;23070;23071;23072;23073;23074;23075;25608;25609;25610;25611;25612;26349;26350;26351;26352;26353;26354;26355;26356;26357;26358;26359;26360;26361;26362;26363;31776;31777;31778;31779;40827;40828;40829;40830;40831;40832;40833;40834;40835;40836;40837;40838;40839;40840;40841;40842;48322;48323;50142;501…	21007;26540;26541;26542;26543;26544;26545;26546;26547;26548;26549;26550;26551;26552;26553;26554;26555;26556;26557;32030;32031;32032;32033;32034;32035;35503;35504;35505;35506;35507;36378;36379;36380;36381;36382;36383;36384;36385;36386;36387;36388;36389;36390;36391;36392;36393;36394;36395;36396;36397;36398;44014;44015;44016;44017;56257;56258;56259;56260;56261;56262;56263;56264;56265;56266;56267;670…	21007;26547;32033;35505;36383;44015;56267;67049;69375;81980;88524;88528;89981;102390;115421;134294;137989;139769;149111;166486;166492;171184;184780;187116;187377;187388;195385;203841;203866;210953;210959;242873;254840;254846;257358;257392;269469;280582;280735;280760;288124;288155;296012;300870;300973;302285;306020;306488;308897;308905	296;297;298;299	201;423;604;807
-0.0144272	30.5588	-0.0820309	0.934879	0.966729	P01023;F8W7L3;H0YFH1;F5H1E8	P01023		Alpha-2-macroglobulin	A2M		sp|P01023|A2MG_HUMAN Alpha-2-macroglobulin OS=Homo sapiens OX=9606 GN=A2M PE=1 SV=3	4	140	140	123	0	79.6	163.29	1474	0	323.31	250220000000			56;244;245;261;358;386;517;518;519;878;899;994;1782;1783;1827;1828;1858;1859;1920;2015;2016;2229;2566;2679;2680;2775;2887;3118;3119;3132;3133;3157;3418;3566;3578;3579;3824;3825;3826;4026;4199;4200;4201;4297;4345;4346;4347;5023;5025;5136;5218;5272;5281;5282;5659;5660;5805;5806;5839;5972;6135;6136;6296;6297;6327;6328;6445;6446;6606;6633;6634;6678;6679;6977;6978;7219;7234;7249;7338;7367;7368;7395;74…	True;True;True;True;True;True;True;True;True;True;True;True;True;True;True;True;True;True;True;True;True;True;True;True;True;True;True;True;True;True;True;True;True;True;True;True;True;True;True;True;True;True;True;True;True;True;True;True;True;True;True;True;True;True;True;True;True;True;True;True;True;True;True;True;True;True;True;True;True;True;True;True;True;True;True;True;True;True;True;True…	59;261;262;263;280;383;414;557;558;559;945;967;968;1072;1893;1894;1943;1944;1945;1946;1979;1980;2043;2153;2154;2393;2759;2885;2886;2993;3116;3366;3367;3368;3383;3384;3385;3386;3412;3690;3851;3863;3864;4135;4136;4137;4347;4526;4527;4528;4529;4530;4637;4686;4687;4688;5415;5417;5545;5546;5636;5693;5702;5703;6115;6116;6269;6270;6306;6307;6451;6629;6630;6631;6806;6807;6839;6840;6977;6978;6979;6980;698…	1242;1243;1244;1245;1246;1247;1248;1249;1250;1251;1252;1253;1254;1255;1256;1257;1258;1259;1260;1261;1262;1263;1264;1265;1266;1267;1268;1269;1270;1271;1272;1273;1274;1275;1276;1277;1278;1279;1280;1281;1282;1283;1284;1285;1286;1287;1288;1289;1290;1291;1292;1293;1294;1295;1296;1297;1298;1299;1300;1301;1302;1303;1304;1305;1306;1307;1308;1309;1310;1311;1312;1313;1314;1315;1316;1317;1318;1319;1320;1321…
0.0309529	22.4983	0.0818672	0.936136	0.966729	A0A075B6J9	A0A075B6J9			IGLV2-18		sp|A0A075B6J9|LV218_HUMAN Immunoglobulin lambda variable 2-18 OS=Homo sapiens OX=9606 GN=IGLV2-18 PE=3 SV=2	1	2	2	2	0	24.6	12.412	118	0	49.437	175520000			5890;10276	True;True	6359;11251	117388;117389;117390;117391;117392;117393;117394;117395;117396;117397;117398;117399;117400;117401;215649;215650;215651;215652;215653;215654;215655;215656;215657;215658;215659;215660;215661;215662;215663;215664;215665;215666;215667;215668;215669;215670;215671;215672;215673;215674;215675;215676;215677;215678;215679;215680;215681;215682;215683;215684;215685;215686;215687;215688;215689	157503;157504;157505;157506;157507;157508;157509;157510;157511;157512;157513;157514;157515;157516;157517;291359;291360;291361;291362;291363;291364;291365;291366;291367;291368;291369;291370;291371;291372;291373;291374;291375;291376;291377;291378;291379;291380;291381;291382;291383;291384;291385;291386;291387;291388	157509;291377
0.0314176	17.7908	0.0630691	0.950418	0.975104	Q16610	Q16610		Extracellular matrix protein 1	ECM1		sp|Q16610|ECM1_HUMAN Extracellular matrix protein 1 OS=Homo sapiens OX=9606 GN=ECM1 PE=1 SV=2	1	23	23	23	0	52	60.673	540	0	257.02	514370000			89;90;977;1033;1034;1035;1866;2466;2711;2826;3137;5420;5853;5854;6219;6381;6803;6867;6868;7385;7420;7812;8412	True;True;True;True;True;True;True;True;True;True;True;True;True;True;True;True;True;True;True;True;True;True;True	93;94;1054;1112;1113;1114;1987;2650;2919;3046;3390;5857;6321;6322;6725;6900;7441;7509;7510;8082;8118;8541;9185	2624;2625;2626;2627;2628;2629;2630;2631;2632;2633;2634;2635;2636;2637;2638;2639;2640;2641;2642;2643;2644;2645;2646;2647;21435;21436;21437;21438;21439;21440;22439;22440;22441;22442;22443;22444;22445;22446;22447;22448;22449;22450;22451;22452;22453;34748;34749;34750;34751;34752;34753;34754;34755;34756;34757;34758;47936;47937;47938;47939;47940;47941;47942;47943;47944;47945;47946;47947;47948;47949;479…	4062;4063;4064;4065;4066;4067;4068;4069;4070;4071;4072;4073;4074;4075;4076;4077;4078;4079;4080;4081;4082;4083;4084;4085;4086;4087;4088;4089;4090;4091;4092;4093;4094;4095;4096;4097;4098;4099;4100;4101;4102;4103;4104;4105;4106;4107;4108;4109;4110;4111;4112;4113;4114;4115;4116;4117;4118;4119;4120;29482;29483;29484;29485;29486;29487;29488;29489;29490;29491;30853;30854;30855;30856;30857;30858;30859;30…	4080;4116;29489;30857;30867;30883;48011;66619;72983;79744;87163;144823;156961;156979;167091;171019;183420;185067;185070;200761;202219;214069;228421	746	57
0.0590458	16.1399	0.0519259	0.959023	0.977585	Q9Y490;Q9Y4G6;H0YMT1;A0A1B0GVU7	Q9Y490		Talin-1	TLN1		sp|Q9Y490|TLN1_HUMAN Talin-1 OS=Homo sapiens OX=9606 GN=TLN1 PE=1 SV=3	4	108	108	108	0	61.6	269.76	2541	0	323.31	1003400000			0;66;81;267;287;368;372;451;453;461;469;470;471;502;551;552;610;665;666;726;814;886;889;903;953;956;1453;1558;1685;1728;1761;1873;1879;2105;2111;2168;2319;2468;2577;2608;2609;2694;2715;2716;2904;2905;2929;2930;3629;3642;3920;3955;3994;3995;4010;4488;4592;4593;4594;4680;4681;4682;4788;5344;5349;5578;5579;5658;5743;5872;5907;6442;6597;6602;6748;6849;7166;7259;7339;7342;7537;7643;7880;8258;8308;8479…	True;True;True;True;True;True;True;True;True;True;True;True;True;True;True;True;True;True;True;True;True;True;True;True;True;True;True;True;True;True;True;True;True;True;True;True;True;True;True;True;True;True;True;True;True;True;True;True;True;True;True;True;True;True;True;True;True;True;True;True;True;True;True;True;True;True;True;True;True;True;True;True;True;True;True;True;True;True;True;True…	0;69;85;286;307;393;397;398;486;488;496;505;506;507;508;540;594;595;662;717;718;719;720;785;877;878;953;956;973;1029;1032;1033;1551;1660;1794;1838;1871;1994;2000;2255;2262;2329;2491;2492;2652;2653;2654;2772;2806;2807;2901;2923;2924;3137;3138;3165;3166;3167;3922;3935;4238;4276;4315;4316;4331;4841;4953;4954;4955;5051;5052;5053;5165;5771;5776;6029;6030;6114;6205;6340;6381;6972;7211;7212;7220;7382;74…	0;1;2;3;4;2011;2012;2013;2014;2015;2016;2017;2018;2524;2525;2526;2527;2528;2529;2530;7298;7299;7300;7301;7810;7811;7812;7813;9390;9396;9397;9398;9399;9400;10897;10904;10905;10906;10907;10908;10909;10910;10911;10912;10913;10914;10915;10916;10917;10918;10919;10920;10954;10955;10956;10957;10958;11008;11009;11010;11011;11012;11013;11014;11471;11472;11473;11474;11475;11476;11477;11478;11479;11480;1148…	0;1;2;3;4;5;6;3350;3351;3352;3353;3354;3355;3356;3357;3358;3359;3360;3361;3362;3955;3956;3957;3958;3959;3960;3961;3962;3963;3964;3965;3966;3967;3968;9971;9972;9973;9974;10749;10750;10751;10752;12813;12820;12821;12822;12823;12824;12825;12826;14915;14922;14923;14924;14925;14926;14927;14928;14929;14930;14931;14932;14933;14934;14935;14936;14937;14938;14939;14940;14941;14942;14943;14944;14945;14946;14…	3;3361;3959;9972;10750;12813;12825;14915;14947;15015;15053;15056;15057;15773;17072;17074;19770;21073;21090;22717;25046;26935;26969;27213;28745;28779;36754;39161;41917;42792;44707;48109;48146;55571;55596;56499;63427;66643;68833;69432;69444;72044;73281;73283;81434;81444;82024;82033;98423;98603;105655;106338;106804;106812;107382;121690;124298;124310;124321;126811;126817;126820;128437;143469;143525;1…	809;810;811;812;813;814;815;816;817;818;819;820;821;822;823;824;825;826;827;828	24;113;419;816;822;1018;1050;1288;1352;1387;1397;1407;1606;1702;1734;1759;1871;2290;2399;2494
0.0270267	23.0479	0.0366003	0.971138	0.983589	P05106;H3BM21;I3L4X8	P05106;H3BM21		Integrin beta-3;Integrin beta	ITGB3		sp|P05106|ITB3_HUMAN Integrin beta-3 OS=Homo sapiens OX=9606 GN=ITGB3 PE=1 SV=2;tr|H3BM21|H3BM21_HUMAN Integrin beta (Fragment) OS=Homo sapiens OX=9606 PE=3 SV=1	3	29	29	29	0	50	87.057	788	0	323.31	395470000			439;1082;1165;1329;1330;1512;1831;1955;2537;3122;3421;3631;3905;4287;4479;4484;5316;6657;6998;7646;8130;8920;9084;9415;9937;9938;10517;10669;10675	True;True;True;True;True;True;True;True;True;True;True;True;True;True;True;True;True;True;True;True;True;True;True;True;True;True;True;True;True	473;1164;1249;1418;1419;1611;1612;1950;2085;2727;3371;3693;3924;4223;4627;4831;4836;4837;5738;5739;5740;7285;7655;7656;8364;8882;9748;9749;9922;10299;10300;10875;10876;11509;11675;11682	10748;10749;10750;10751;10752;23039;23040;23041;23042;23678;23679;23680;23681;23682;23683;23684;23685;23686;23687;23688;23689;23690;23691;23692;23693;23694;23695;23696;23697;25483;25484;25485;25486;25487;25488;25489;27501;27502;27503;27504;27505;27506;33328;33329;33330;36667;36668;36669;48867;61239;61240;61241;61242;61243;61244;61245;61246;61247;61248;61249;66025;66026;66027;66028;66029;66030;705…	14670;14671;14672;14673;14674;31991;31992;31993;31994;31995;31996;32854;32855;32856;32857;32858;32859;32860;32861;32862;32863;32864;32865;32866;32867;32868;32869;32870;32871;32872;32873;32874;32875;32876;32877;32878;32879;32880;32881;32882;32883;32884;32885;32886;32887;32888;32889;32890;32891;32892;32893;32894;32895;32896;32897;32898;32899;32900;32901;32902;32903;32904;32905;32906;32907;32908;329…	14674;31991;32879;35290;35295;37908;46018;50475;67652;86392;92272;98440;105318;116323;121583;121632;142944;179254;189477;208929;220991;242785;249166;261316;281899;281902;300794;304980;305019	529;530;531;532;533;534	150;206;253;313;321;594
-0.00889275	21.1693	-0.0250429	0.980117	0.98385	Q9UHG3;F8W8W4;C9K055;C9JM55;C9JGT6	Q9UHG3;F8W8W4		Prenylcysteine oxidase 1	PCYOX1		sp|Q9UHG3|PCYOX_HUMAN Prenylcysteine oxidase 1 OS=Homo sapiens OX=9606 GN=PCYOX1 PE=1 SV=3;tr|F8W8W4|F8W8W4_HUMAN Prenylcysteine oxidase 1 OS=Homo sapiens OX=9606 GN=PCYOX1 PE=1 SV=1	5	20	20	20	0	60.8	56.639	505	0	323.31	474540000			641;1328;2407;2925;3033;4329;4383;4463;5364;5570;6291;6427;6507;6612;8008;8474;9193;10070;10576;10950	True;True;True;True;True;True;True;True;True;True;True;True;True;True;True;True;True;True;True;True	693;1417;2588;3160;3275;3276;3277;4670;4725;4812;5791;5792;6021;6801;6949;7077;7235;7236;8752;9254;9255;10038;11023;11575;11576;11984	14773;14774;14775;14776;25479;25480;25481;25482;46796;46797;46798;46799;46800;46801;46802;46803;46804;46805;46806;46807;46808;46809;46810;46811;46812;46813;46814;46815;46816;46817;46818;46819;46820;46821;46822;46823;46824;46825;46826;58068;58069;58070;58071;58072;58073;58074;58075;58076;58077;58078;58079;58080;58081;58082;58083;58084;58085;58086;58087;58088;58089;58090;58091;59871;59872;59873;598…	20794;20795;20796;20797;20798;20799;35286;35287;35288;35289;65036;65037;65038;65039;65040;65041;65042;65043;65044;65045;65046;65047;65048;65049;65050;65051;65052;65053;65054;65055;65056;65057;65058;65059;65060;65061;65062;65063;65064;65065;65066;65067;81921;81922;81923;81924;81925;81926;81927;81928;81929;81930;81931;81932;81933;81934;81935;81936;81937;81938;81939;81940;81941;81942;81943;81944;819…	20797;35286;65048;81939;84510;118497;119751;121312;143746;149143;169312;171374;175350;178299;218454;229720;253752;284649;301819;314123	801;802;803;804	78;275;292;491
0.00715413	22.5473	0.0203258	0.98385	0.98385	P55056	P55056		Apolipoprotein C-IV	APOC4		sp|P55056|APOC4_HUMAN Apolipoprotein C-IV OS=Homo sapiens OX=9606 GN=APOC4 PE=1 SV=1	1	11	8	8	0	52.8	14.553	127	0	229.45	1614100000			978;979;1675;1776;2470;3489;3490;3871;5229;6517;9354	True;True;True;True;False;True;True;False;True;False;True	1055;1056;1783;1886;2656;3766;3767;3768;3769;4188;5647;7089;7090;10235	21441;21442;21443;21444;21445;21446;21447;21448;21449;21450;21451;21452;21453;21454;21455;21456;21457;21458;21459;21460;21461;21462;21463;21464;21465;21466;21467;21468;21469;21470;21471;21472;21473;21474;21475;21476;21477;21478;21479;21480;21481;21482;21483;21484;21485;21486;21487;21488;21489;21490;21491;21492;21493;21494;21495;21496;21497;21498;21499;21500;21501;21502;21503;21504;21505;21506;215…	29492;29493;29494;29495;29496;29497;29498;29499;29500;29501;29502;29503;29504;29505;29506;29507;29508;29509;29510;29511;29512;29513;29514;29515;29516;29517;29518;29519;29520;29521;29522;29523;29524;29525;29526;29527;29528;29529;29530;29531;29532;29533;29534;29535;29536;29537;29538;29539;29540;29541;29542;29543;29544;29545;29546;29547;29548;29549;29550;29551;29552;29553;29554;29555;29556;29557;295…	29511;29576;41666;44996;66695;93937;93984;104180;140436;175436;259904	247;682	54;82

## Sheet: early-control
logFC	AveExpr	sca.t	sca.P.Value	sca.adj.pval	Protein_IDs	Majority_protein_IDs	Majority_protein_IDs_edit	Protein_names	Gene_names	Gene_name_edit	Fasta_headers	Number_of_proteins	Peptides	Razor_._unique_peptides	Unique_peptides	identification_count_samples	Sequence_coverage_...	Mol._weight_.kDa.	Sequence_length	Q.value	Score	Intensity	Only_identified_by_site	Potential_contaminant	Peptide_IDs	Peptide_is_razor	Mod._peptide_IDs	Evidence_IDs	MS.MS_IDs	Best_MS.MS	Oxidation_.M._site_IDs	Oxidation_.M._site_positions
-0.921004	21.9927	-2.9587	0.00524746	0.449014	P69905;G3V1N2;A0A2R8Y7C0	P69905;G3V1N2;A0A2R8Y7C0	P69905	Hemoglobin subunit alpha	HBA1;HBA2	HBA1;HBA2	sp|P69905|HBA_HUMAN Hemoglobin subunit alpha OS=Homo sapiens OX=9606 GN=HBA1 PE=1 SV=2;tr|G3V1N2|G3V1N2_HUMAN HCG1745306, isoform CRA_a OS=Homo sapiens OX=9606 GN=HBA2 PE=1 SV=1;tr|A0A2R8Y7C0|A0A2R8Y7C0_HUMAN Hemoglobin subunit alpha (Fragment) OS=Homo sap	3	8	8	6	0	85.2	15.257	142	0	56.871	508360000			2987;5237;5876;6482;9505;9538;9761;10003	True;True;True;True;True;True;True;True	3228;5655;6344;7031;7032;10402;10440;10441;10679;10945	59109;59110;59111;103446;103447;117265;129116;129117;129118;129119;129120;129121;129122;129123;129124;129125;129126;129127;129128;129129;129130;129131;129132;129133;129134;129135;129136;129137;129138;129139;129140;129141;129142;129143;129144;129145;129146;129147;129148;196955;196956;196957;196958;196959;196960;196961;196962;196963;196964;196965;196966;196967;196968;196969;196970;196971;196972;196…	83284;83285;83286;140660;140661;140662;140663;157372;172753;172754;172755;172756;172757;172758;172759;172760;172761;172762;172763;172764;172765;172766;172767;172768;172769;172770;172771;172772;172773;172774;172775;172776;172777;172778;172779;172780;172781;172782;172783;172784;266847;266848;266849;266850;266851;266852;266853;266854;266855;266856;266857;266858;266859;266860;266861;266862;266863;266…	83284;140662;157372;172771;266847;267681;277523;283153	155;709	33;77
-0.886929	27.0849	-2.74745	0.00780162	0.449014	P00738;J3QR68;H0Y300;A0A0C4DGL8;J3QLC9;A0A087WU08;H3BS21;J3KRH2;J3KSV1;J3QQI8;H3BMJ7	P00738;J3QR68;H0Y300;A0A0C4DGL8;J3QLC9;A0A087WU08	P00738	Haptoglobin;Haptoglobin alpha chain;Haptoglobin beta chain	HP	HP	sp|P00738|HPT_HUMAN Haptoglobin OS=Homo sapiens OX=9606 GN=HP PE=1 SV=1;tr|J3QR68|J3QR68_HUMAN Haptoglobin (Fragment) OS=Homo sapiens OX=9606 GN=HP PE=1 SV=1;tr|H0Y300|H0Y300_HUMAN Haptoglobin OS=Homo sapiens OX=9606 GN=HP PE=1 SV=4;tr|A0A0C4DGL8|A0A0C4DGL	11	44	44	24	0	76.4	45.205	406	0	323.31	63422000000			916;917;918;1693;1694;3900;4298;4299;4300;4608;4609;5199;5953;5954;5955;5956;6076;6077;6078;6079;6639;6926;7511;7957;8523;8948;8949;8950;8951;8952;9314;9824;10034;10035;10036;10350;10351;10419;10933;10934;10938;11041;11042;11043	True;True;True;True;True;True;True;True;True;True;True;True;True;True;True;True;True;True;True;True;True;True;True;True;True;True;True;True;True;True;True;True;True;True;True;True;True;True;True;True;True;True;True;True	986;987;988;1802;1803;4218;4638;4639;4640;4970;4971;5617;6430;6431;6432;6433;6561;6562;6563;6564;7266;7576;8214;8694;9308;9309;9778;9779;9780;9781;9782;10192;10193;10745;10983;10984;10985;10986;11332;11333;11405;11967;11968;11972;12087;12088;12089;12090	19946;19947;19948;19949;19950;19951;19952;19953;19954;19955;19956;19957;19958;19959;19960;19961;19962;19963;19964;19965;19966;19967;19968;19969;19970;19971;19972;19973;19974;19975;19976;19977;19978;19979;19980;19981;19982;19983;19984;19985;19986;19987;19988;19989;19990;19991;19992;19993;19994;19995;19996;19997;19998;19999;20000;20001;20002;20003;20004;20005;20006;20007;20008;20009;20010;20011;200…	27320;27321;27322;27323;27324;27325;27326;27327;27328;27329;27330;27331;27332;27333;27334;27335;27336;27337;27338;27339;27340;27341;27342;27343;27344;27345;27346;27347;27348;27349;27350;27351;27352;27353;27354;27355;27356;27357;27358;27359;27360;27361;27362;27363;27364;27365;27366;27367;27368;27369;27370;27371;27372;27373;27374;27375;27376;27377;27378;27379;27380;27381;27382;27383;27384;27385;273…	27463;27667;27698;41986;42055;105237;116495;116560;116631;125421;125466;139797;159443;159533;159557;159588;163364;163514;163588;163750;179132;187064;204145;217039;231581;243237;243378;243423;243465;243550;258361;279009;283553;283561;283577;294654;294718;296232;312782;312783;313555;316527;316717;316719	294;295	300;343
-0.521387	21.4598	-2.63989	0.0106486	0.449014	A0A0G2JMB2;A0A286YEY5;P01877	A0A0G2JMB2;A0A286YEY5;P01877	P01877	Ig alpha-2 chain C region	IGHA2	IGHA2	tr|A0A0G2JMB2|A0A0G2JMB2_HUMAN Immunoglobulin heavy constant alpha 2 (Fragment) OS=Homo sapiens OX=9606 GN=IGHA2 PE=1 SV=1;tr|A0A286YEY5|A0A286YEY5_HUMAN Immunoglobulin heavy constant alpha 2 (Fragment) OS=Homo sapiens OX=9606 GN=IGHA2 PE=1 SV=1;sp|P01877|	3	22	4	4	0	74.4	36.508	340	0	209.52	1129800000			1518;1758;2045;2431;3410;3509;3510;4305;5052;5317;6711;7351;7949;8196;8758;9105;9533;9534;10565;10566;10888;10889	True;True;False;False;False;False;False;True;False;False;True;False;False;False;False;False;False;False;False;False;False;False	1618;1868;2188;2614;3681;3682;3788;3789;4645;5448;5449;5741;5742;7342;8045;8685;8950;9564;9946;10434;10435;10436;11562;11563;11917;11918	27524;27525;27526;27527;27528;27529;27530;27531;27532;27533;27534;27535;27536;27537;27538;27539;27540;27541;27542;27543;27544;27545;27546;27547;27548;27549;27550;27551;27552;27553;27554;27555;27556;27557;27558;27559;27560;27561;27562;27563;27564;27565;27566;27567;27568;27569;27570;27571;27572;27573;27574;27575;27576;27577;27578;27579;27580;27581;27582;27583;27584;27585;27586;27587;27588;27589;321…	37944;37945;37946;37947;37948;37949;37950;37951;37952;37953;37954;37955;37956;37957;37958;37959;37960;37961;37962;37963;37964;37965;37966;37967;37968;37969;37970;37971;37972;37973;37974;37975;37976;37977;37978;37979;37980;37981;37982;37983;37984;37985;37986;37987;37988;37989;37990;37991;37992;37993;37994;37995;37996;37997;37998;37999;38000;38001;38002;38003;38004;38005;38006;38007;38008;38009;380…	37955;44653;54094;65745;92120;94414;94417;116949;134996;142970;180895;199579;216751;222146;239604;250688;267621;267632;301548;301663;311566;311635	59;60	301;332
-1.41974	20.6309	-2.65285	0.0137432	0.449014	A0A0A0MS09;P01880	A0A0A0MS09;P01880	P01880	Ig delta chain C region	IGHD	IGHD	tr|A0A0A0MS09|A0A0A0MS09_HUMAN Immunoglobulin heavy constant delta (Fragment) OS=Homo sapiens OX=9606 GN=IGHD PE=1 SV=1;sp|P01880|IGHD_HUMAN Immunoglobulin heavy constant delta OS=Homo sapiens OX=9606 GN=IGHD PE=1 SV=3	2	9	9	9	0	34.7	47.428	430	0	81.045	348340000			630;1503;1983;5885;8444;8701;9286;10079;10118	True;True;True;True;True;True;True;True;True	682;1602;2115;6353;9219;9504;10157;11032;11079	14504;14505;14506;14507;14508;14509;14510;14511;14512;14513;14514;14515;14516;14517;14518;14519;14520;14521;14522;14523;14524;14525;14526;14527;14528;14529;14530;14531;14532;27229;27230;37412;37413;37414;37415;117364;170300;176499;176500;176501;176502;176503;190965;190966;190967;190968;190969;190970;190971;190972;190973;190974;190975;190976;190977;190978;190979;190980;190981;190982;190983;190984;…	20473;20474;20475;20476;20477;20478;20479;20480;20481;20482;20483;20484;20485;20486;20487;20488;20489;20490;20491;20492;20493;20494;20495;20496;20497;20498;20499;20500;20501;20502;20503;20504;37460;37461;51529;51530;51531;51532;51533;51534;157484;228741;237977;237978;237979;237980;237981;237982;237983;237984;257278;257279;257280;257281;257282;257283;257284;257285;257286;257287;257288;257289;25729…	20477;37461;51529;157484;228741;237979;257309;284887;286401
1.1331	21.8221	2.63587	0.0148651	0.449014	P04211	P04211	P04211	Ig lambda chain V region 4A		IGLV7-43	sp|P04211|LV743_HUMAN Immunoglobulin lambda variable 7-43 OS=Homo sapiens OX=9606 GN=IGLV7-43 PE=3 SV=2	1	4	4	2	0	21.4	12.451	117	0	7.7202	453870000			511;512;3166;4274	True;True;True;True	550;551;3421;4612	11583;11584;11585;11586;11587;11588;11589;11590;11591;11592;11593;62698;62699;62700;62701;62702;62703;62704;62705;62706;62707;62708;62709;62710;62711;62712;62713;62714;62715;62716;62717;62718;62719;62720;62721;62722;62723;62724;62725;62726;62727;62728;62729;62730;62731;62732;62733;62734;62735;62736;62737;62738;62739;62740;62741;62742;62743;62744;62745;62746;62747;62748;62749;62750;62751;62752;627…	15923;15924;15925;15926;15927;15928;15929;88256;88257;88258;88259;88260;88261;88262;88263;88264;88265;88266;88267;88268;88269;88270;88271;88272;88273;88274;88275;88276;88277;88278;88279;88280;88281;88282;88283;88284;88285;88286;88287;88288;88289;88290;88291;88292;88293;88294;88295;88296;88297;88298;88299;88300;88301;88302;88303;88304;88305;88306;88307;88308;88309;88310;88311;88312;88313;88314;883…	15926;15929;88264;115858
0.912007	19.8513	2.56205	0.0182844	0.449014	A0A0B4J1X5;A0A075B7E8	A0A0B4J1X5;A0A075B7E8	A0A0B4J1X5		IGHV3-74;IGHV3OR16-13	IGHV3-74	sp|A0A0B4J1X5|HV374_HUMAN Immunoglobulin heavy variable 3-74 OS=Homo sapiens OX=9606 GN=IGHV3-74 PE=3 SV=1;tr|A0A075B7E8|A0A075B7E8_HUMAN Immunoglobulin heavy variable 3/OR16-13 (non-functional) (Fragment) OS=Homo sapiens OX=9606 GN=IGHV3OR16-13 PE=1 SV=1	2	7	4	4	0	57.3	12.839	117	0	150.66	617030000			171;1830;3727;4671;6105;7078;7080	False;True;True;True;True;False;False	180;1948;1949;4024;5041;6598;7752;7753;7756	4177;4178;4179;4180;4181;4182;4183;4184;4185;4186;4187;4188;4189;4190;4191;4192;4193;4194;4195;4196;4197;4198;4199;4200;4201;4202;4203;4204;4205;4206;4207;4208;4209;4210;4211;4212;4213;4214;4215;4216;4217;4218;4219;4220;4221;4222;4223;4224;4225;4226;4227;4228;4229;4230;4231;4232;4233;4234;4235;4236;4237;4238;4239;4240;4241;4242;4243;4244;4245;4246;4247;4248;4249;4250;4251;4252;4253;4254;4255;4256…	6207;6208;6209;6210;6211;6212;6213;6214;6215;6216;6217;6218;6219;6220;6221;6222;6223;6224;6225;6226;6227;6228;6229;6230;6231;6232;6233;6234;6235;6236;6237;6238;6239;6240;6241;6242;6243;6244;6245;6246;6247;6248;6249;6250;6251;6252;6253;6254;6255;6256;6257;6258;6259;6260;6261;6262;6263;6264;6265;6266;6267;6268;6269;6270;6271;6272;6273;6274;6275;6276;6277;6278;6279;6280;6281;6282;6283;6284;6285;6286…	6254;46015;101471;126670;164397;193134;193198	34	102
-2.5746	20.489	-2.41597	0.0222909	0.449014	P35579;P35580;Q5BKV1;P35749;B1AH99;E7ERA5;A0A0C4DFM8;A0A2R8Y4C3;A1L2Z2	P35579	P35579	Myosin-9	MYH9	MYH9	sp|P35579|MYH9_HUMAN Myosin-9 OS=Homo sapiens OX=9606 GN=MYH9 PE=1 SV=4	9	88	88	82	0	47.4	226.53	1960	0	323.31	519970000			107;108;334;472;481;485;486;487;605;697;698;759;799;1285;1616;1617;1762;1764;1774;2044;2204;2443;2448;2511;2865;3176;3393;4115;4264;4265;4314;4315;4338;4339;4340;4341;4536;4644;4659;4758;4823;4986;5037;5046;5121;5122;5156;5191;5443;5474;5481;5534;6034;6045;6051;6218;6234;6569;6627;6706;6811;6869;6895;6896;7061;7261;7289;7492;7581;7739;7852;8160;8161;8451;8455;8915;9081;9169;9345;9366;9536;9658;96…	True;True;True;True;True;True;True;True;True;True;True;True;True;True;True;True;True;True;True;True;True;True;True;True;True;True;True;True;True;True;True;True;True;True;True;True;True;True;True;True;True;True;True;True;True;True;True;True;True;True;True;True;True;True;True;True;True;True;True;True;True;True;True;True;True;True;True;True;True;True;True;True;True;True;True;True;True;True;True;True…	112;113;357;509;518;522;523;524;657;755;756;822;862;1369;1721;1722;1872;1874;1884;2187;2366;2626;2627;2632;2698;3091;3432;3663;4438;4602;4603;4654;4655;4679;4680;4681;4682;4891;4892;5010;5029;5132;5200;5376;5431;5441;5528;5529;5570;5609;5883;5915;5924;5985;6516;6527;6536;6723;6724;6740;7166;7254;7336;7449;7511;7512;7538;7539;7540;7734;7948;7979;8195;8294;8464;8583;8914;8915;9227;9232;9742;9919;10…	2810;2811;2812;8265;11015;11016;11017;11018;11019;11289;11290;11291;11292;11293;11294;11295;11296;11297;11298;11299;11300;11301;11302;11303;11304;11314;11315;11316;11317;11318;11319;11320;11321;11322;11323;11324;11325;11326;11327;11328;11329;11330;11331;13813;13814;13815;13816;13817;13818;13819;13820;13821;13822;15706;15707;15708;15709;15710;15711;16803;16804;16805;16806;16807;16808;17475;25044;2…	4267;4268;4269;11217;15059;15519;15520;15521;15522;15523;15524;15525;15526;15527;15528;15538;15539;15540;15541;15542;15543;15544;15545;15546;15547;15548;15549;15550;15551;15552;15553;15554;15555;15556;15557;15558;15559;15560;15561;15562;15563;15564;15565;15566;15567;15568;15569;15570;15571;15572;15573;15574;15575;15576;19068;19069;19070;19071;19072;19073;19074;19075;19076;19077;19078;22169;22170;…	4267;4269;11217;15059;15525;15538;15545;15575;19078;22169;22177;23390;24314;34519;40732;40752;44720;44723;44951;54093;58434;65901;65915;67396;80551;88491;91902;109266;115750;115751;117689;117701;118582;118598;118599;118605;123747;126249;126480;128166;128661;132636;134655;134824;137436;137438;138673;139649;145337;145644;145713;148180;162416;162479;162583;167083;167589;177422;178904;180009;184216;1…	668;669;670;671;672;673	86;137;589;627;879;1910
1.08575	20.4926	2.53013	0.0254835	0.449014	P07358;F5GY80;F5H7G1	P07358;F5GY80;F5H7G1	P07358	Complement component C8 beta chain	C8B	C8B	sp|P07358|CO8B_HUMAN Complement component C8 beta chain OS=Homo sapiens OX=9606 GN=C8B PE=1 SV=3;tr|F5GY80|F5GY80_HUMAN Complement component C8 beta chain OS=Homo sapiens OX=9606 GN=C8B PE=1 SV=1;tr|F5H7G1|F5H7G1_HUMAN Complement component C8 beta chain OS	3	33	33	33	0	67.2	67.046	591	0	323.31	918620000			1045;1046;1097;1339;1593;2003;2741;2776;3129;3416;3519;3616;3617;3923;3924;4687;5187;5755;5966;5967;7270;7304;7577;7798;8024;8168;8402;8715;9693;9909;10666;10667;11061	True;True;True;True;True;True;True;True;True;True;True;True;True;True;True;True;True;True;True;True;True;True;True;True;True;True;True;True;True;True;True;True;True	1125;1126;1179;1428;1429;1697;1698;2137;2138;2951;2994;3380;3688;3799;3800;3903;3904;4241;4242;5058;5605;6217;6445;6446;7957;7995;8290;8524;8772;8922;9175;9518;10605;10844;11672;11673;12110	22644;22645;22646;22647;22648;22649;22650;22651;22652;22653;22654;22655;22656;22657;22658;22659;22660;22661;22662;22663;22664;22665;22666;23103;23104;23105;23106;23107;23108;23109;23110;23111;23112;25529;25530;25531;25532;29130;29131;29132;37889;37890;37891;37892;37893;37894;37895;37896;37897;37898;37899;37900;37901;37902;37903;37904;37905;37906;37907;37908;37909;37910;53516;53517;53518;53519;535…	31254;31255;31256;31257;31258;31259;31260;31261;31262;31263;31264;31265;31266;31267;31268;31269;31270;31271;31272;31273;31274;31275;31276;31277;31278;31279;31280;31281;31282;31283;31284;31285;31286;31287;31288;31289;32058;32059;32060;32061;32062;32063;32064;32065;35355;35356;35357;35358;35359;35360;35361;35362;35363;35364;40097;40098;40099;40100;40101;40102;52305;52306;52307;52308;52309;52310;523…	31272;31278;32059;35361;40102;52314;74319;78324;86535;92188;94994;98074;98075;105724;105725;126865;139582;153201;159926;159934;197913;198260;206245;213886;218694;221391;228255;238249;274352;281563;304926;304928;317577	558;559;560;561;562	166;312;360;419;449
0.591466	22.0103	2.4028	0.0257396	0.449014	A0A0B4J1U7	A0A0B4J1U7	A0A0B4J1U7		IGHV6-1	IGHV6-1	sp|A0A0B4J1U7|HV601_HUMAN Immunoglobulin heavy variable 6-1 OS=Homo sapiens OX=9606 GN=IGHV6-1 PE=3 SV=1	1	6	6	6	0	41.3	13.481	121	0	58.546	408740000			3662;4848;4849;6975;8331;10634	True;True;True;True;True;True	3955;5228;5229;7630;9101;11638	71109;71110;71111;71112;71113;71114;71115;71116;71117;71118;71119;71120;71121;71122;71123;71124;71125;71126;71127;71128;71129;71130;71131;71132;71133;71134;71135;71136;71137;71138;71139;71140;71141;71142;71143;71144;71145;71146;71147;71148;71149;71150;71151;71152;71153;71154;71155;71156;71157;71158;71159;71160;71161;71162;71163;71164;71165;71166;71167;71168;71169;71170;71171;71172;71173;71174;711…	99209;99210;99211;99212;99213;99214;99215;99216;99217;99218;99219;99220;99221;99222;99223;99224;99225;99226;99227;99228;99229;99230;99231;99232;99233;99234;99235;99236;99237;99238;99239;99240;99241;99242;99243;99244;99245;99246;99247;99248;99249;99250;99251;99252;99253;99254;99255;99256;99257;99258;99259;99260;99261;99262;99263;99264;99265;99266;99267;99268;99269;99270;99271;99272;99273;99274;992…	99247;129334;129336;188932;226456;303315
-0.722622	21.2733	-2.20517	0.0326292	0.512279	A0A2Q2TTZ9;P01594;P01593	A0A2Q2TTZ9;P01594;P01593	P01594	Ig kappa chain V-I region AU;Ig kappa chain V-I region AG		IGKV1-33	tr|A0A2Q2TTZ9|A0A2Q2TTZ9_HUMAN Immunoglobulin kappa variable 1-33 OS=Homo sapiens OX=9606 GN=IGKV1D-33 PE=1 SV=1;sp|P01594|KV133_HUMAN Immunoglobulin kappa variable 1-33 OS=Homo sapiens OX=9606 GN=IGKV1-33 PE=1 SV=2;sp|P01593|KVD33_HUMAN Immunoglobulin kap	3	3	3	3	0	53.7	11.842	108	0	323.31	1664600000			1724;5807;10330	True;True;True	1833;1834;6271;11309	30929;30930;30931;30932;30933;30934;30935;30936;30937;30938;30939;30940;30941;30942;30943;30944;30945;30946;30947;30948;30949;30950;30951;30952;30953;30954;30955;30956;30957;30958;30959;30960;30961;30962;30963;30964;30965;30966;30967;30968;30969;30970;30971;30972;30973;30974;30975;30976;30977;30978;30979;30980;30981;30982;30983;30984;30985;30986;30987;30988;30989;30990;30991;30992;30993;30994;309…	42602;42603;42604;42605;42606;42607;42608;42609;42610;42611;42612;42613;42614;42615;42616;42617;42618;42619;42620;42621;42622;42623;42624;42625;42626;42627;42628;42629;42630;42631;42632;42633;42634;42635;42636;42637;42638;42639;42640;42641;42642;42643;42644;42645;42646;42647;42648;42649;42650;42651;42652;42653;42654;42655;42656;42657;42658;42659;42660;42661;42662;42663;42664;42665;42666;42667;426…	42602;155173;294337	115	4
1.05853	18.8879	2.27063	0.0429149	0.575675	Q13093	Q13093	Q13093	Platelet-activating factor acetylhydrolase	PLA2G7	PLA2G7	sp|Q13093|PAFA_HUMAN Platelet-activating factor acetylhydrolase OS=Homo sapiens OX=9606 GN=PLA2G7 PE=1 SV=1	1	7	7	7	0	26.3	50.077	441	0	41.968	22821000			761;1157;1902;3934;4354;4697;4744	True;True;True;True;True;True;True	824;1241;2023;4252;4695;5068;5118	16812;16813;16814;16815;16816;16817;16818;16819;16820;16821;16822;16823;23627;23628;23629;23630;23631;23632;35074;35075;35076;76399;76400;76401;76402;86537;86538;86539;86540;86541;86542;86543;86544;86545;86546;86547;86548;86549;86550;86551;86552;86553;86554;86555;86556;86557;86558;86559;86560;86561;86562;92921;92922;92923;92924;92925;92926;92927;92928;92929;92930;92931;92932;93543	23397;23398;23399;23400;23401;23402;23403;23404;23405;23406;32785;32786;32787;32788;32789;32790;32791;32792;32793;48370;48371;48372;48373;48374;106013;106014;106015;106016;119042;119043;119044;119045;119046;119047;119048;119049;119050;119051;119052;119053;119054;119055;119056;119057;127378;127379;127380;127381;127382;127383;127384;127385;127386;127387;127388;127389;127390;127391;127392;127393;127…	23397;32792;48372;106014;119052;127383;128057
-0.365989	27.0216	-1.97965	0.0520678	0.575675	A0A286YES1;P01860	A0A286YES1;P01860		Ig gamma-3 chain C region	IGHG3		tr|A0A286YES1|A0A286YES1_HUMAN Immunoglobulin heavy constant gamma 3 (Fragment) OS=Homo sapiens OX=9606 GN=IGHG3 PE=1 SV=1;sp|P01860|IGHG3_HUMAN Immunoglobulin heavy constant gamma 3 OS=Homo sapiens OX=9606 GN=IGHG3 PE=1 SV=2	2	31	31	17	0	61	49.021	446	0	323.31	29939000000			1299;1300;1301;1310;1311;1997;2242;2560;2562;3517;3819;3821;3847;3849;6994;7964;7965;7966;8695;9143;9296;9315;9316;9686;9687;10228;10229;10438;10439;10590;10637	True;True;True;True;True;True;True;True;True;True;True;True;True;True;True;True;True;True;True;True;True;True;True;True;True;True;True;True;True;True;True	1385;1386;1387;1388;1399;1400;2130;2131;2408;2409;2752;2754;2755;3796;3797;4130;4132;4161;4163;4164;7650;8702;8703;8704;9498;9985;10169;10194;10195;10598;10599;11198;11199;11426;11427;11591;11592;11641	25081;25082;25083;25084;25085;25086;25087;25088;25089;25090;25091;25092;25093;25094;25095;25096;25097;25098;25099;25100;25101;25102;25103;25104;25105;25106;25107;25108;25109;25110;25111;25112;25113;25114;25115;25116;25117;25118;25119;25120;25121;25122;25123;25124;25125;25126;25127;25128;25129;25130;25131;25132;25133;25134;25135;25136;25137;25138;25139;25140;25141;25142;25143;25144;25145;25146;251…	34555;34556;34557;34558;34559;34560;34561;34562;34563;34564;34565;34566;34567;34568;34569;34570;34571;34572;34573;34574;34575;34576;34577;34578;34579;34580;34581;34582;34583;34584;34585;34586;34587;34588;34589;34590;34591;34592;34593;34594;34595;34596;34597;34598;34599;34600;34601;34602;34603;34604;34605;34606;34607;34608;34609;34610;34611;34612;34613;34614;34615;34616;34617;34618;34619;34620;346…	34556;34578;34912;35059;35061;51973;59878;68465;68518;94919;102910;102929;103656;103693;189413;217563;217572;217576;237880;251778;257778;258403;258462;274103;274116;289506;289508;297498;297741;302086;303379	109;110;111;112	182;288;327;358
-0.482439	21.1968	-1.98207	0.0552103	0.575675	C9JF17;P05090;C9JX71;F8WBT9	C9JF17;P05090		Apolipoprotein D	APOD		tr|C9JF17|C9JF17_HUMAN Apolipoprotein D (Fragment) OS=Homo sapiens OX=9606 GN=APOD PE=1 SV=1;sp|P05090|APOD_HUMAN Apolipoprotein D OS=Homo sapiens OX=9606 GN=APOD PE=1 SV=1	4	13	13	13	0	36.3	24.158	215	0	323.31	793200000			1323;1324;4583;4704;5159;6596;6792;6793;6959;6960;6961;9979;10630	True;True;True;True;True;True;True;True;True;True;True;True;True	1412;1413;4940;5075;5574;7210;7430;7431;7613;7614;7615;10920;11634	25418;25419;25420;25421;25422;25423;25424;25425;25426;25427;25428;25429;25430;25431;25432;25433;25434;25435;25436;25437;25438;25439;25440;25441;25442;25443;25444;25445;25446;25447;25448;25449;25450;25451;25452;25453;25454;25455;25456;25457;25458;25459;25460;25461;90753;90754;90755;93062;93063;93064;93065;93066;93067;93068;93069;93070;93071;93072;93073;93074;93075;93076;93077;93078;93079;93080;930…	35211;35212;35213;35214;35215;35216;35217;35218;35219;35220;35221;35222;35223;35224;35225;35226;35227;35228;35229;35230;35231;35232;35233;35234;35235;35236;35237;35238;35239;35240;35241;35242;35243;35244;35245;35246;35247;35248;35249;35250;35251;35252;35253;35254;35255;35256;35257;35258;124170;124171;127521;127522;127523;127524;127525;138771;138772;138773;178016;178017;178018;178019;178020;178021…	35235;35252;124170;127523;138772;178019;182486;182540;188083;188095;188103;282468;303288
-1.97734	19.594	-1.98326	0.0560582	0.575675	P21333;F8WE98;H0Y5C6;H0Y5F3;O75369;Q14315;H7C2E7	P21333		Filamin-A	FLNA		sp|P21333|FLNA_HUMAN Filamin-A OS=Homo sapiens OX=9606 GN=FLNA PE=1 SV=4	7	107	107	3	0	58.4	280.74	2647	0	323.31	1551000000			161;182;195;227;291;313;319;327;345;363;501;558;604;743;826;980;989;1023;1024;1373;1484;1485;1490;1491;1514;1658;1659;1736;1749;1842;2031;2121;2122;2162;2231;2337;2338;2530;2667;2804;2915;3036;3063;3065;3315;3317;3372;3723;3982;4333;4683;4901;4902;5017;5056;5104;5461;5667;5668;5793;5974;6052;6171;6275;6370;6422;6738;6753;7527;7802;7909;7922;8497;8498;8499;8532;9002;9070;9071;9277;9557;9570;9571;9…	True;True;True;True;True;True;True;True;True;True;True;True;True;True;True;True;True;True;True;True;True;True;True;True;True;True;True;True;True;True;True;True;True;True;True;True;True;True;True;True;True;True;True;True;True;True;True;True;True;True;True;True;True;True;True;True;True;True;True;True;True;True;True;True;True;True;True;True;True;True;True;True;True;True;True;True;True;True;True;True…	169;193;208;244;312;335;336;342;350;369;388;539;604;656;805;890;1057;1066;1102;1103;1464;1465;1582;1583;1588;1589;1614;1766;1767;1846;1859;1961;2170;2273;2274;2320;2395;2512;2513;2720;2872;3024;3150;3280;3308;3310;3579;3581;3642;4020;4303;4674;5054;5287;5288;5408;5453;5508;5901;6123;6124;6257;6453;6537;6672;6785;6887;6944;7371;7387;8233;8234;8528;8643;8656;9280;9281;9282;9319;9837;9908;9909;10147…	3930;3931;3932;3933;3934;3935;3936;3937;3938;3939;3940;3941;3942;3943;3944;3945;3946;3947;3948;3949;3950;3951;3952;3953;3954;3955;3956;4726;4727;4728;4802;4803;4804;4805;4806;4807;4808;4809;5200;5201;5202;5203;5204;5205;5206;5207;5208;5209;5210;5211;5212;5213;5214;5215;5216;5217;5218;5219;5220;5221;5222;5223;5224;7820;8022;8023;8024;8074;8143;8144;8145;8146;8147;8148;8149;8150;8151;8152;8153;8154…	5934;5935;5936;5937;5938;5939;5940;5941;5942;5943;5944;5945;5946;5947;5948;5949;5950;5951;5952;5953;5954;5955;5956;5957;5958;5959;5960;5961;5962;5963;5964;5965;5966;6778;6882;6883;6884;6885;6886;6887;6888;6889;6890;6891;6892;7346;7347;7348;7349;7350;7351;7352;7353;7354;7355;7356;7357;7358;7359;7360;7361;7362;7363;7364;10760;10934;10935;10936;10994;11085;11086;11087;11088;11089;11090;11288;11289;1…	5942;6778;6889;7363;10760;10934;10994;11086;11289;11753;15771;17438;19039;22957;25131;29592;29641;30759;30772;35823;37278;37279;37367;37379;37921;41362;41384;43827;44027;47653;53586;55658;55664;56383;59386;63658;63668;67579;70997;79498;81667;84532;84948;84992;91083;91104;91743;101331;106558;118542;126821;130728;130744;134417;135077;137048;145437;151022;151040;154290;160112;162587;165996;168132;17…	646;647	28;102
-1.26829	23.5189	-1.94238	0.0658206	0.575675	P02775	P02775		Platelet basic protein;Connective tissue-activating peptide III;TC-2;Connective tissue-activating peptide III(1-81);Beta-thromboglobulin;Neutrophil-activating peptide 2(74);Neutrophil-activating peptide 2(73);Neutrophil-activating peptide 2;TC-1;Neutrophil-activating peptide 2(1-66);Neutrophil-activating peptide 2(1-63)	PPBP		sp|P02775|CXCL7_HUMAN Platelet basic protein OS=Homo sapiens OX=9606 GN=PPBP PE=1 SV=3	1	6	6	6	0	38.3	13.894	128	0	135.9	407420000			2248;3634;3962;4368;5091;6800	True;True;True;True;True;True	2415;3927;4283;4709;5495;7438	43220;43221;43222;70534;70535;70536;70537;70538;70539;70540;70541;70542;70543;70544;70545;70546;70547;70548;70549;70550;70551;70552;70553;70554;70555;70556;70557;70558;70559;70560;70561;70562;70563;70564;70565;76825;76826;76827;76828;76829;76830;76831;76832;76833;76834;76835;86617;86618;86619;86620;86621;86622;86623;86624;100293;100294;100295;100296;100297;100298;100299;100300;136571;136572;13657…	59916;59917;59918;59919;98461;98462;98463;98464;98465;98466;98467;98468;98469;98470;98471;98472;98473;98474;98475;98476;98477;98478;98479;98480;98481;98482;98483;98484;98485;98486;98487;98488;98489;98490;106447;106448;106449;106450;106451;106452;106453;106454;106455;106456;106457;106458;106459;106460;119122;119123;119124;119125;119126;119127;119128;119129;119130;119131;136855;136856;136857;183386…	59917;98471;106448;119127;136857;183397
-1.27776	19.1989	-1.88546	0.0677634	0.575675	P08514	P08514		Integrin alpha-IIb;Integrin alpha-IIb heavy chain;Integrin alpha-IIb light chain, form 1;Integrin alpha-IIb light chain, form 2	ITGA2B		sp|P08514|ITA2B_HUMAN Integrin alpha-IIb OS=Homo sapiens OX=9606 GN=ITGA2B PE=1 SV=3	1	33	33	33	0	43.1	113.38	1039	0	323.31	820490000			163;183;184;549;815;1680;2934;2935;3344;3420;3447;3770;3771;3806;3860;4114;4908;4956;4957;6005;6161;7095;7396;8584;8940;9183;9331;9332;9335;9554;9969;10417;10479	True;True;True;True;True;True;True;True;True;True;True;True;True;True;True;True;True;True;True;True;True;True;True;True;True;True;True;True;True;True;True;True;True	171;194;195;592;879;1788;3171;3172;3610;3692;3721;4079;4080;4115;4177;4437;5294;5346;5347;6484;6485;6658;7773;8093;9371;9770;10028;10212;10213;10216;10459;10909;11403;11470	3958;3959;4729;4730;4731;4732;4733;4734;4735;4736;4737;4738;4739;4740;4741;4742;4743;4744;4745;4746;4747;4748;4749;4750;4751;4752;4753;4754;4755;4756;4757;4758;4759;4760;4761;4762;4763;4764;4765;12355;12356;12357;12358;12359;12360;12361;12362;12363;12364;12365;12366;12367;12368;12369;12370;12371;12372;12373;12374;12375;12376;12377;12378;12379;12380;12381;12382;12383;12384;12385;12386;12387;12388;…	5968;6779;6780;6781;6782;6783;6784;6785;6786;6787;6788;6789;6790;6791;6792;6793;6794;6795;6796;6797;6798;6799;6800;6801;6802;6803;6804;6805;6806;6807;6808;6809;6810;6811;6812;6813;6814;6815;6816;6817;6818;6819;6820;6821;6822;6823;17047;17048;17049;17050;17051;17052;17053;17054;17055;17056;17057;17058;17059;17060;17061;17062;17063;17064;17065;17066;17067;17068;17069;17070;25059;25060;25061;25062;2…	5968;6793;6813;17048;25068;41862;82046;82048;91295;92253;92518;102241;102242;102804;103767;109264;130852;132335;132338;161420;165719;193338;201545;233220;243166;253595;259434;259439;259458;267778;282419;296049;300387	573	926
-0.429447	20.6272	-1.8645	0.0691343	0.575675	B7ZKJ8;Q14624;H7C0L5	B7ZKJ8;Q14624;H7C0L5		Inter-alpha-trypsin inhibitor heavy chain H4;70 kDa inter-alpha-trypsin inhibitor heavy chain H4;35 kDa inter-alpha-trypsin inhibitor heavy chain H4	ITIH4		tr|B7ZKJ8|B7ZKJ8_HUMAN ITIH4 protein OS=Homo sapiens OX=9606 GN=ITIH4 PE=1 SV=1;sp|Q14624|ITIH4_HUMAN Inter-alpha-trypsin inhibitor heavy chain H4 OS=Homo sapiens OX=9606 GN=ITIH4 PE=1 SV=4;tr|H7C0L5|H7C0L5_HUMAN Inter-alpha-trypsin inhibitor heavy chain H	3	25	25	25	0	35.8	103.88	935	0	323.31	397320000			288;1885;2404;2671;3194;3787;4595;4832;5328;5639;5957;6006;6739;6957;7097;7129;7400;7401;7481;7482;7785;8496;9045;9046;10818	True;True;True;True;True;True;True;True;True;True;True;True;True;True;True;True;True;True;True;True;True;True;True;True;True	308;2006;2585;2876;3451;4096;4956;5211;5753;6095;6434;6486;7372;7611;7775;7809;8097;8098;8184;8185;8510;9279;9880;9881;11840	7814;34898;34899;34900;34901;34902;34903;34904;34905;34906;34907;34908;34909;34910;34911;34912;34913;34914;34915;34916;34917;34918;34919;34920;34921;34922;34923;34924;34925;34926;34927;34928;34929;34930;34931;34932;34933;34934;34935;34936;34937;34938;46787;46788;46789;51414;51415;63025;63026;73720;73721;73722;73723;73724;73725;73726;73727;73728;73729;73730;73731;73732;73733;73734;73735;73736;9088…	10753;48180;48181;48182;48183;48184;48185;48186;48187;48188;48189;48190;48191;48192;48193;48194;48195;48196;48197;48198;48199;48200;48201;48202;48203;48204;48205;48206;48207;48208;48209;48210;48211;48212;48213;48214;48215;48216;48217;48218;48219;48220;48221;48222;48223;48224;48225;48226;48227;48228;48229;48230;48231;48232;48233;48234;48235;48236;48237;48238;48239;48240;48241;48242;48243;48244;482…	10753;48280;65027;71013;88583;102448;124323;129180;143057;149942;159589;161427;181709;187959;193358;194606;201719;201720;203942;203946;213556;230825;248568;248570;308809
-1.52093	21.6407	-1.89711	0.0752441	0.575675	F8W1R7;G3V1V0;P60660;G3V1Y7;J3KND3;B7Z6Z4;F8VPF3;H0YI43	F8W1R7;G3V1V0;P60660;G3V1Y7;J3KND3;B7Z6Z4;F8VPF3		Myosin light polypeptide 6	MYL6		tr|F8W1R7|F8W1R7_HUMAN Myosin light polypeptide 6 OS=Homo sapiens OX=9606 GN=MYL6 PE=1 SV=1;tr|G3V1V0|G3V1V0_HUMAN Myosin light polypeptide 6 OS=Homo sapiens OX=9606 GN=MYL6 PE=1 SV=1;sp|P60660|MYL6_HUMAN Myosin light polypeptide 6 OS=Homo sapiens OX=9606	8	9	9	3	0	61.4	16.29	145	0	208.59	87339000			507;1053;1054;1055;2119;4288;4641;6808;9931	True;True;True;True;True;True;True;True;True	546;1133;1134;1135;2271;4628;5006;7446;10868;10869	11543;11544;11545;11546;11547;11548;11549;11550;11551;11552;11553;11554;11555;11556;11557;11558;11559;11560;11561;11562;11563;11564;11565;11566;22688;22689;22690;22691;22692;22693;22694;22695;22696;22697;22698;22699;22700;22701;22702;22703;22704;22705;22706;40255;40256;40257;40258;40259;40260;40261;40262;40263;40264;40265;40266;40267;40268;84377;84378;84379;92080;92081;92082;92083;92084;92085;137…	15876;15877;15878;15879;15880;15881;15882;15883;15884;15885;15886;15887;15888;15889;15890;15891;15892;15893;15894;15895;15896;15897;15898;15899;15900;15901;31312;31313;31314;31315;31316;31317;31318;31319;31320;31321;31322;31323;31324;31325;31326;31327;55639;55640;55641;55642;55643;55644;55645;55646;55647;55648;55649;55650;55651;116327;116328;126231;126232;126233;126234;126235;126236;184192;184193…	15891;31317;31321;31323;55641;116327;126231;184199;281866
-0.341335	22.4804	-1.75241	0.0845158	0.575675	P19827;F8WAS2;H7C0N0;CON__Q0VCM5;H7C5I0	P19827		Inter-alpha-trypsin inhibitor heavy chain H1	ITIH1		sp|P19827|ITIH1_HUMAN Inter-alpha-trypsin inhibitor heavy chain H1 OS=Homo sapiens OX=9606 GN=ITIH1 PE=1 SV=3	5	32	32	32	0	44.3	101.39	911	0	323.31	1942600000			34;149;150;2606;2690;2806;3506;3586;3595;3729;3868;3915;4604;4935;4964;5070;5404;6388;6771;7218;7244;7295;7514;7697;7853;8834;8835;8836;9231;10167;10302;10303	True;True;True;True;True;True;True;True;True;True;True;True;True;True;True;True;True;True;True;True;True;True;True;True;True;True;True;True;True;True;True;True	36;157;158;2804;2897;3026;3785;3871;3872;3881;4026;4027;4028;4185;4233;4965;4966;5324;5354;5469;5840;6907;7408;7409;7902;7931;7986;8217;8420;8584;9647;9648;9649;10080;11134;11279;11280	575;576;577;578;579;580;581;582;583;584;585;586;587;588;589;590;591;592;593;594;595;596;597;598;599;600;601;602;603;604;605;606;607;608;609;610;611;612;613;614;615;616;617;618;619;620;621;622;623;624;625;626;627;628;629;630;631;632;633;634;635;3789;3790;3791;3792;3793;3794;3795;3796;3797;3798;3799;3800;3801;3802;3803;3804;3805;3806;3807;3808;3809;3810;3811;3812;3813;3814;3815;3816;3817;3818;3819;…	879;880;881;882;883;884;885;886;887;888;889;890;891;892;893;894;895;896;897;898;899;900;901;902;903;904;905;906;907;908;909;910;911;912;913;914;915;916;917;918;919;920;921;922;923;924;925;926;927;928;929;930;931;932;933;934;935;936;5747;5748;5749;5750;5751;5752;5753;5754;5755;5756;5757;5758;5759;5760;5761;5762;5763;5764;5765;5766;5767;5768;5769;5770;5771;5772;5773;5774;5775;5776;5777;5778;5779;57…	912;5757;5780;69429;72008;79513;94311;97607;97681;101556;104167;105511;124975;131666;132410;136484;144431;171092;182312;196671;197525;198205;204206;210787;215177;241093;241153;241163;254544;288168;292858;292863	634;635;636	322;614;636
0.655388	21.7191	1.78632	0.0863293	0.575675	P01706	P01706		Ig lambda chain V-II region BOH			sp|P01706|LV211_HUMAN Immunoglobulin lambda variable 2-11 OS=Homo sapiens OX=9606 GN=IGLV2-11 PE=1 SV=2	1	6	6	4	0	50.4	12.644	119	0	31.981	594980000			5888;5889;7843;7844;8752;8753	True;True;True;True;True;True	6357;6358;8574;8575;9558;9559	117369;117370;117371;117372;117373;117374;117375;117376;117377;117378;117379;117380;117381;117382;117383;117384;117385;117386;117387;159704;159705;159706;159707;159708;159709;159710;159711;159712;159713;159714;159715;159716;159717;159718;159719;159720;159721;159722;159723;159724;159725;159726;159727;159728;159729;159730;159731;159732;159733;159734;159735;159736;159737;159738;159739;159740;159741;…	157489;157490;157491;157492;157493;157494;157495;157496;157497;157498;157499;157500;157501;157502;215087;215088;215089;215090;215091;215092;215093;215094;215095;215096;215097;215098;215099;215100;215101;215102;215103;215104;215105;215106;239439;239440;239441;239442;239443;239444;239445;239446;239447;239448;239449;239450;239451;239452;239453;239454;239455;239456;239457;239458;239459;239460	157501;157502;215090;215095;239445;239458
0.699336	21.9949	1.75362	0.0901713	0.575675	P80748	P80748		Ig lambda chain V-III region LOI			sp|P80748|LV321_HUMAN Immunoglobulin lambda variable 3-21 OS=Homo sapiens OX=9606 GN=IGLV3-21 PE=1 SV=2	1	5	5	3	0	48.7	12.446	117	0	187.32	1457600000			3167;4813;7198;8721;8722	True;True;True;True;True	3422;5190;7881;9524;9525	62766;62767;62768;62769;62770;62771;62772;62773;62774;62775;62776;62777;62778;62779;62780;62781;62782;62783;62784;62785;62786;62787;62788;62789;62790;62791;62792;62793;62794;62795;62796;62797;62798;62799;62800;62801;62802;62803;62804;62805;62806;62807;62808;62809;62810;62811;62812;62813;62814;62815;62816;62817;62818;62819;62820;62821;62822;62823;62824;62825;62826;62827;62828;62829;62830;62831;628…	88320;88321;88322;88323;88324;88325;88326;88327;88328;88329;88330;88331;88332;88333;88334;88335;88336;88337;88338;88339;88340;88341;88342;88343;88344;88345;88346;88347;88348;88349;88350;88351;88352;88353;88354;88355;88356;88357;88358;88359;88360;88361;88362;88363;88364;88365;88366;88367;88368;88369;88370;88371;88372;88373;88374;88375;88376;88377;88378;88379;88380;88381;88382;88383;88384;88385;883…	88371;128606;196245;238581;238654
0.855561	20.8264	1.77574	0.0912271	0.575675	P01782	P01782		Ig heavy chain V-III region DOB			sp|P01782|HV309_HUMAN Immunoglobulin heavy variable 3-9 OS=Homo sapiens OX=9606 GN=IGHV3-9 PE=1 SV=2	1	6	5	2	0	57.6	12.945	118	0	185.98	653750000			169;3677;6092;7037;7039;7278	True;True;True;False;True;True	178;3971;6578;6579;7704;7705;7707;7965	4012;4013;4014;4015;4016;4017;4018;4019;4020;4021;4022;4023;4024;4025;4026;4027;4028;4029;4030;4031;4032;4033;4034;4035;4036;4037;4038;4039;4040;4041;4042;4043;4044;4045;4046;4047;4048;4049;4050;4051;4052;4053;4054;4055;4056;4057;4058;4059;4060;4061;4062;4063;4064;4065;4066;4067;4068;4069;4070;4071;4072;4073;4074;4075;4076;4077;4078;4079;4080;4081;4082;4083;4084;4085;4086;4087;4088;4089;4090;4091…	6042;6043;6044;6045;6046;6047;6048;6049;6050;6051;6052;6053;6054;6055;6056;6057;6058;6059;6060;6061;6062;6063;6064;6065;6066;6067;6068;6069;6070;6071;6072;6073;6074;6075;6076;6077;6078;6079;6080;6081;6082;6083;6084;6085;6086;6087;6088;6089;6090;6091;6092;6093;6094;6095;6096;6097;6098;6099;6100;6101;6102;6103;6104;6105;6106;6107;6108;6109;6110;6111;6112;6113;6114;6115;6116;6117;6118;6119;6120;6121…	6064;99749;164185;190736;190788;198024	35;368	53;102
-1.21796	22.4828	-1.78322	0.0938915	0.575675	P02776;P10720	P02776		Platelet factor 4;Platelet factor 4, short form	PF4		sp|P02776|PLF4_HUMAN Platelet factor 4 OS=Homo sapiens OX=9606 GN=PF4 PE=1 SV=2	2	6	6	6	0	36.6	10.845	101	0	33.445	139650000			317;4158;4366;4367;5089;5090	True;True;True;True;True;True	340;4483;4707;4708;5493;5494	8044;8045;8046;8047;8048;8049;8050;8051;8052;8053;8054;8055;8056;8057;8058;8059;8060;8061;8062;8063;8064;8065;8066;8067;8068;8069;8070;80673;80674;80675;80676;80677;80678;80679;80680;80681;80682;80683;80684;80685;80686;80687;80688;80689;80690;80691;80692;80693;80694;80695;80696;80697;86609;86610;86611;86612;86613;86614;86615;86616;100283;100284;100285;100286;100287;100288;100289;100290;100291;100…	10962;10963;10964;10965;10966;10967;10968;10969;10970;10971;10972;10973;10974;10975;10976;10977;10978;10979;10980;10981;10982;10983;10984;10985;10986;111051;111052;111053;111054;111055;111056;111057;111058;111059;111060;111061;111062;111063;111064;111065;111066;111067;111068;119112;119113;119114;119115;119116;119117;119118;119119;119120;119121;136840;136841;136842;136843;136844;136845;136846;1368…	10976;111051;119114;119120;136849;136852
0.527918	17.997	1.8099	0.0940261	0.575675	P07237;H7BZ94;I3L312;I3L398;I3L3U6;H0Y3Z3;I3L4M2;I3L3P5;I3NI03;I3L0S0	P07237;H7BZ94;I3L312		Protein disulfide-isomerase	P4HB		sp|P07237|PDIA1_HUMAN Protein disulfide-isomerase OS=Homo sapiens OX=9606 GN=P4HB PE=1 SV=3;tr|H7BZ94|H7BZ94_HUMAN Protein disulfide-isomerase OS=Homo sapiens OX=9606 GN=P4HB PE=1 SV=2;tr|I3L312|I3L312_HUMAN Protein disulfide-isomerase (Fragment) OS=Homo s	10	9	9	9	0	32.3	57.116	508	0	147.25	99934000			2110;3013;4195;4600;6460;7365;9053;9611;10949	True;True;True;True;True;True;True;True;True	2261;3255;4522;4961;7003;8059;9888;10520;11983	40214;40215;40216;40217;40218;40219;40220;59654;81602;81603;81604;91133;91134;91135;91136;91137;91138;91139;91140;91141;91142;91143;91144;128694;148346;148347;148348;148349;148350;148351;148352;148353;148354;148355;148356;148357;148358;148359;148360;148361;148362;148363;148364;148365;148366;148367;148368;148369;148370;148371;148372;148373;148374;148375;148376;148377;148378;148379;148380;148381;14…	55589;55590;55591;55592;55593;55594;84219;84220;84221;112099;112100;112101;124858;124859;124860;124861;124862;124863;124864;124865;124866;124867;124868;124869;124870;124871;124872;124873;172377;199839;199840;199841;199842;199843;199844;199845;199846;199847;199848;199849;199850;199851;199852;199853;199854;199855;199856;199857;199858;199859;199860;199861;199862;199863;199864;199865;199866;199867;19…	55589;84219;112099;124865;172377;199871;248667;269597;314100	553	495
-0.379609	22.6675	-1.69047	0.0959855	0.575675	P01031;CON__Q1A7A4	P01031		Complement C5;Complement C5 beta chain;Complement C5 alpha chain;C5a anaphylatoxin;Complement C5 alpha chain	C5		sp|P01031|CO5_HUMAN Complement C5 OS=Homo sapiens OX=9606 GN=C5 PE=1 SV=4	2	87	87	87	0	63	188.3	1676	0	323.31	3662600000			222;252;528;565;859;1043;1201;1431;1648;1719;1933;1951;2038;2197;2251;2329;2409;2501;2515;2542;2543;2651;2684;2685;2795;3109;3142;3212;3213;3446;3553;3630;3986;4393;4395;4450;4692;4845;4891;4973;4997;5095;5201;5262;5717;5922;6026;6164;6560;6575;6601;6626;6701;7310;7498;7499;7500;7619;7693;7808;8026;8299;8529;8788;8900;9024;9025;9196;9219;9388;9406;9613;9737;9746;10169;10220;10290;10485;10486;1056…	True;True;True;True;True;True;True;True;True;True;True;True;True;True;True;True;True;True;True;True;True;True;True;True;True;True;True;True;True;True;True;True;True;True;True;True;True;True;True;True;True;True;True;True;True;True;True;True;True;True;True;True;True;True;True;True;True;True;True;True;True;True;True;True;True;True;True;True;True;True;True;True;True;True;True;True;True;True;True;True…	239;270;568;611;925;1123;1285;1526;1527;1756;1828;2056;2081;2178;2179;2359;2418;2419;2503;2590;2591;2688;2704;2732;2733;2855;2890;2891;3015;3356;3396;3397;3470;3471;3720;3838;3923;4307;4737;4739;4799;5063;5225;5275;5363;5387;5499;5619;5682;6178;6396;6508;6661;6662;7153;7154;7177;7178;7218;7219;7253;7331;8002;8201;8202;8203;8335;8416;8536;8537;8775;9064;9316;9596;9724;9859;9860;10041;10067;10270;1…	5181;5182;5183;5184;5185;5186;5187;5699;5700;5701;5702;5703;5704;5705;5706;5707;5708;5709;5710;5711;5712;5713;5714;5715;5716;5717;5718;5719;5720;5721;5722;5723;5724;5725;5726;5727;5728;5729;5730;5731;5732;5733;5734;5735;5736;5737;5738;5739;5740;5741;5742;5743;5744;5745;5746;5747;5748;5749;5750;5751;5752;5753;5754;5755;5756;5757;5758;5759;5760;5761;5762;5763;5764;5765;5766;5767;5768;5769;5770;5771…	7324;7325;7326;7327;7328;7329;7330;7331;7332;7333;8100;8101;8102;8103;8104;8105;8106;8107;8108;8109;8110;8111;8112;8113;8114;8115;8116;8117;8118;8119;8120;8121;8122;8123;8124;8125;8126;8127;8128;8129;8130;8131;8132;8133;8134;8135;8136;8137;8138;8139;8140;8141;8142;8143;8144;8145;8146;8147;8148;16447;16448;16449;16450;16451;16452;16453;16454;16455;16456;16457;16458;16459;17522;17523;17524;17525;17…	7329;8142;16450;17527;26070;31240;33495;36520;41288;42545;49283;50437;53681;58369;60112;63624;65103;67303;67420;67710;67722;70807;71912;71926;79130;86120;87342;89028;89033;92517;96274;98432;106589;119851;119878;121059;127319;129315;130651;132525;133251;136901;139811;141679;151998;158659;162321;165808;177357;177782;178070;178895;179985;198472;204100;204103;204109;207954;210668;214053;218733;225623…	349;350;351;352;353;354;355;356;357;358;359	117;173;287;291;534;827;859;1247;1311;1424;1535
0.262565	28.7153	1.68676	0.096542	0.575675	P04003;A6PVY5;F2Z2V7;CON__Q28065	P04003		C4b-binding protein alpha chain	C4BPA		sp|P04003|C4BPA_HUMAN C4b-binding protein alpha chain OS=Homo sapiens OX=9606 GN=C4BPA PE=1 SV=2	4	60	60	60	0	79.6	67.033	597	0	323.31	71863000000			454;1126;1128;1129;1184;1185;1358;1924;2213;2232;2233;2984;3136;3182;3929;4017;4077;4255;4324;4817;5171;5172;5175;5225;5893;5894;5895;5925;5926;6111;6154;6155;6433;6434;6435;6754;6759;6884;7174;7242;7243;7605;7606;7607;7609;7795;8254;8255;8583;8916;9069;9324;9498;9499;9500;10580;10581;10616;10954;11005	True;True;True;True;True;True;True;True;True;True;True;True;True;True;True;True;True;True;True;True;True;True;True;True;True;True;True;True;True;True;True;True;True;True;True;True;True;True;True;True;True;True;True;True;True;True;True;True;True;True;True;True;True;True;True;True;True;True;True;True	489;1208;1210;1211;1268;1269;1449;2047;2376;2396;2397;3225;3389;3439;4247;4338;4399;4593;4665;5194;5586;5587;5588;5589;5592;5643;6363;6364;6365;6366;6367;6368;6401;6402;6604;6651;6652;6959;6960;6961;6962;6963;6964;7388;7393;7527;7856;7929;7930;8319;8320;8321;8323;8521;9016;9017;9370;9743;9907;10203;10395;10396;10397;11580;11581;11619;11988;12047	10921;10922;10923;10924;10925;10926;10927;10928;10929;10930;23258;23259;23260;23261;23262;23263;23266;23267;23268;23269;23270;23271;23272;23273;23274;23275;23276;23277;23278;23279;23280;23281;23282;23283;23284;23285;23286;23287;23288;23289;23290;23291;23292;23293;23294;23295;23296;23297;23298;23299;23300;23301;23302;23303;23304;23305;23306;23307;23308;23309;23310;23311;23312;23313;23314;23315;233…	14977;14978;14979;14980;14981;14982;32231;32232;32233;32234;32235;32236;32237;32238;32240;32241;32242;32243;32244;32245;32246;32247;32248;32249;32250;32251;32252;32253;32254;32255;32256;32257;32258;32259;32260;32261;32262;32263;32264;32265;32266;32267;32268;32269;32270;32271;32272;32273;32274;32275;32276;32277;32278;32279;32280;32281;32282;32283;32284;32285;32286;32287;32288;32289;32290;32291;322…
-0.264035	23.5017	-1.67417	0.0990014	0.575675	Q5T985;P19823;Q5T987;CON__Q9TRI1	Q5T985;P19823		Inter-alpha-trypsin inhibitor heavy chain H2	ITIH2		tr|Q5T985|Q5T985_HUMAN Inter-alpha-trypsin inhibitor heavy chain H2 OS=Homo sapiens OX=9606 GN=ITIH2 PE=1 SV=1;sp|P19823|ITIH2_HUMAN Inter-alpha-trypsin inhibitor heavy chain H2 OS=Homo sapiens OX=9606 GN=ITIH2 PE=1 SV=2	4	32	32	32	0	40	105.21	935	0	323.31	3092800000			165;279;362;2533;2655;2656;3018;3295;4176;4736;4939;4940;4944;5050;5150;6167;6387;6523;6666;6789;7104;7125;7727;7800;8275;8596;8597;8973;9116;9495;10142;10428	True;True;True;True;True;True;True;True;True;True;True;True;True;True;True;True;True;True;True;True;True;True;True;True;True;True;True;True;True;True;True;True	174;299;387;2723;2860;2861;3260;3559;4501;5110;5328;5329;5334;5446;5560;6668;6906;7100;7101;7294;7427;7782;7803;8450;8526;9039;9040;9383;9384;9385;9386;9805;9957;10392;11106;11414	3967;3968;3969;3970;3971;3972;3973;3974;3975;3976;3977;3978;3979;3980;3981;3982;3983;3984;3985;3986;3987;3988;3989;3990;3991;3992;3993;3994;3995;3996;3997;3998;3999;4000;4001;4002;4003;4004;4005;4006;4007;7531;7532;7533;7534;7535;7536;7537;7538;7539;7540;7541;7542;7543;7544;7545;7546;7547;7548;7549;7550;7551;7552;7553;7554;7555;7556;7557;7558;7559;7560;7561;7562;7563;7564;7565;7566;7567;7568;7569…	5980;5981;5982;5983;5984;5985;5986;5987;5988;5989;5990;5991;5992;5993;5994;5995;5996;5997;5998;5999;6000;6001;6002;6003;6004;6005;6006;6007;6008;6009;6010;6011;6012;6013;6014;6015;6016;6017;6018;6019;6020;6021;6022;6023;6024;6025;6026;6027;6028;6029;6030;6031;6032;6033;6034;6035;10229;10230;10231;10232;10233;10234;10235;10236;10237;10238;10239;10240;10241;10242;10243;10244;10245;10246;10247;10248…	5988;10285;11714;67643;70826;70898;84323;90863;111554;127949;131726;131747;131797;134851;137956;165864;171054;176047;179406;182468;193432;194459;211868;213890;225222;233297;233329;244939;250998;266431;287141;296528	630;631;632;633	151;442;604;628
-1.13408	23.2823	-1.67831	0.108321	0.607374	P67936;A0A2R8Y5V9;A0A2R8YGX3;A0A2R8YE05;K7ENT6;A0A2R8YH90;A0A2R8YEU4;K7ERG3;K7EMU5;K7EPB9;A0A2R8YHD2;K7EPV9;U3KQK2	P67936;A0A2R8Y5V9;A0A2R8YGX3;A0A2R8YE05;K7ENT6;A0A2R8YH90;A0A2R8YEU4		Tropomyosin alpha-4 chain	TPM4		sp|P67936|TPM4_HUMAN Tropomyosin alpha-4 chain OS=Homo sapiens OX=9606 GN=TPM4 PE=1 SV=3;tr|A0A2R8Y5V9|A0A2R8Y5V9_HUMAN Tropomyosin alpha-4 chain OS=Homo sapiens OX=9606 GN=TPM4 PE=1 SV=1;tr|A0A2R8YGX3|A0A2R8YGX3_HUMAN Tropomyosin alpha-4 chain OS=Homo sap	13	23	23	13	0	62.9	28.521	248	0	323.31	239330000			303;304;1150;1151;2244;2405;4710;4711;4731;4732;5102;5103;5146;5147;5345;5360;5361;5473;6333;7773;7774;9100;10973	True;True;True;True;True;True;True;True;True;True;True;True;True;True;True;True;True;True;True;True;True;True;True	324;325;1234;1235;2411;2586;5081;5082;5105;5106;5506;5507;5556;5557;5772;5787;5788;5914;6845;8498;8499;9940;12014	7975;7976;7977;7978;7979;7980;7981;7982;7983;7984;7985;7986;7987;7988;7989;7990;7991;7992;7993;7994;7995;7996;7997;7998;7999;8000;8001;23590;23591;23592;23593;23594;23595;23596;23597;23598;23599;23600;23601;23602;43198;43199;43200;43201;43202;43203;43204;43205;43206;43207;43208;43209;43210;43211;43212;43213;43214;46790;46791;93103;93104;93105;93106;93107;93108;93109;93110;93111;93112;93113;93114;…	10902;10903;10904;10905;10906;10907;10908;10909;10910;32745;32746;32747;32748;32749;32750;32751;32752;32753;32754;32755;32756;32757;32758;32759;32760;32761;32762;32763;32764;59880;59881;59882;59883;59884;59885;59886;59887;59888;59889;59890;59891;59892;59893;59894;59895;59896;59897;59898;59899;59900;59901;59902;59903;59904;59905;59906;65029;65030;127539;127540;127541;127542;127543;127544;127545;12…	10903;10906;32746;32764;59902;65029;127540;127544;127893;127900;137042;137044;137916;137924;143479;143654;143660;145639;170208;213355;213357;250111;314790
-0.373942	24.7731	-1.51616	0.134504	0.695649	A0A0B4J231;B9A064;P0CG04	A0A0B4J231;B9A064;P0CG04		Immunoglobulin lambda-like polypeptide 5;Ig lambda-1 chain C regions	IGLL5;IGLC1		tr|A0A0B4J231|A0A0B4J231_HUMAN Immunoglobulin lambda-like polypeptide 5 OS=Homo sapiens OX=9606 GN=IGLL5 PE=1 SV=1;sp|B9A064|IGLL5_HUMAN Immunoglobulin lambda-like polypeptide 5 OS=Homo sapiens OX=9606 GN=IGLL5 PE=2 SV=2;sp|P0CG04|IGLC1_HUMAN Immunoglobuli	3	14	5	5	0	51.2	23.15	215	0	74.222	3062000000			113;328;329;609;861;7599;7600;8252;8253;8798;8799;10364;10639;10640	True;True;True;True;False;False;False;False;False;False;False;True;False;False	118;351;352;661;927;8313;8314;9014;9015;9609;9610;11346;11643;11644	2829;2830;2831;2832;2833;2834;2835;2836;2837;2838;2839;2840;2841;2842;2843;2844;2845;2846;2847;2848;2849;2850;2851;2852;2853;2854;2855;2856;2857;2858;2859;2860;2861;2862;2863;2864;2865;2866;2867;2868;2869;2870;2871;2872;2873;2874;2875;8155;8156;8157;8158;8159;8160;8161;8162;8163;8164;8165;8166;8167;8168;8169;8170;8171;8172;8173;8174;8175;8176;8177;8178;8179;13882;13883;13884;13885;13886;13887;138…	4290;4291;4292;4293;4294;4295;4296;4297;4298;4299;4300;4301;4302;4303;4304;4305;4306;4307;4308;4309;4310;4311;4312;4313;4314;4315;4316;4317;4318;4319;11091;11092;11093;11094;11095;11096;11097;11098;11099;11100;11101;11102;11103;19116;19117;19118;19119;19120;19121;19122;19123;19124;19125;19126;19127;19128;19129;19130;19131;19132;19133;19134;19135;19136;19137;19138;19139;19140;19141;19142;19143;191…	4291;11091;11103;19688;26184;207055;207106;224551;224552;240499;240613;295255;303750;303887
-1.15508	21.1674	-1.60599	0.134909	0.695649	P62937;F8WE65;C9J5S7;P0DN26;A0A0H2UH34;A0A0B4J2A2;A0A075B767;A0A075B759;Q9Y536;F5H284;E5RIZ5;P0DN37	P62937;F8WE65;C9J5S7		Peptidyl-prolyl cis-trans isomerase A;Peptidyl-prolyl cis-trans isomerase A, N-terminally processed;Peptidyl-prolyl cis-trans isomerase	PPIA		sp|P62937|PPIA_HUMAN Peptidyl-prolyl cis-trans isomerase A OS=Homo sapiens OX=9606 GN=PPIA PE=1 SV=2;tr|F8WE65|F8WE65_HUMAN Peptidyl-prolyl cis-trans isomerase OS=Homo sapiens OX=9606 GN=PPIA PE=1 SV=1;tr|C9J5S7|C9J5S7_HUMAN Peptidyl-prolyl cis-trans isome	12	11	11	11	0	70.9	18.012	165	0	137.38	44564000			2330;2872;4276;4551;5110;8301;8975;9901;10055;10201;10202	True;True;True;True;True;True;True;True;True;True;True	2504;3099;4614;4615;4907;5516;9066;9807;10832;10833;10834;11007;11008;11169;11170	45807;45808;57120;57121;57122;57123;57124;57125;57126;84048;84049;90322;90323;90324;90325;90326;90327;100534;100535;100536;100537;100538;100539;100540;100541;100542;100543;167574;167575;167576;182352;182353;182354;182355;207807;207808;207809;210307;210308;210309;210310;210311;210312;210313;210314;210315;210316;210317;210318;210319;210320;210321;210322;210323;210324;213791;213792;213793;213794;213…	63625;63626;80639;80640;80641;80642;115864;115865;115866;123875;137109;137110;137111;137112;137113;137114;137115;137116;137117;225639;225640;225641;225642;245126;245127;281288;281289;281290;281291;283789;283790;283791;283792;283793;283794;283795;283796;283797;283798;283799;283800;283801;283802;283803;283804;283805;283806;283807;283808;283809;283810;283811;283812;283813;283814;283815;283816;288911…	63625;80642;115864;123875;137111;225640;245126;281290;283804;288913;288919	700;701;702	100;136;142
1.076	14.3978	1.54189	0.139853	0.695649	P04406;E7EUT5;O14556	P04406;E7EUT5		Glyceraldehyde-3-phosphate dehydrogenase	GAPDH		sp|P04406|G3P_HUMAN Glyceraldehyde-3-phosphate dehydrogenase OS=Homo sapiens OX=9606 GN=GAPDH PE=1 SV=3;tr|E7EUT5|E7EUT5_HUMAN Glyceraldehyde-3-phosphate dehydrogenase OS=Homo sapiens OX=9606 GN=GAPDH PE=1 SV=1	3	11	11	11	0	40.9	36.053	335	0	323.31	202430000			3324;4556;4585;5694;6222;6334;6335;9815;9868;10117;10536	True;True;True;True;True;True;True;True;True;True;True	3588;4912;4942;4943;6151;6728;6846;6847;10736;10795;10796;10797;11078;11530;11531	65003;65004;65005;65006;65007;65008;65009;65010;65011;65012;65013;65014;65015;65016;65017;65018;65019;65020;65021;65022;65023;65024;65025;90478;90479;90480;90481;90482;90483;90484;90485;90486;90487;90488;90489;90490;90766;90767;90768;90769;90770;90771;90772;90773;112508;112509;112510;112511;112512;112513;112514;112515;112516;112517;112518;112519;112520;112521;112522;112523;112524;112525;112526;11…	91120;91121;91122;91123;91124;91125;91126;91127;91128;91129;91130;91131;91132;91133;91134;123990;123991;123992;123993;123994;123995;123996;123997;123998;123999;124000;124001;124002;124003;124004;124005;124006;124007;124008;124186;124187;124188;124189;124190;124191;124192;124193;124194;151544;151545;151546;151547;151548;151549;151550;151551;151552;151553;151554;151555;151556;151557;151558;151559;1…	91129;124005;124188;151550;167116;170213;170225;278779;280575;286395;301051	524	105
0.405635	20.569	1.51767	0.143532	0.695649	P01042	P01042		Kininogen-1;Kininogen-1 heavy chain;T-kinin;Bradykinin;Lysyl-bradykinin;Kininogen-1 light chain;Low molecular weight growth-promoting factor	KNG1		sp|P01042|KNG1_HUMAN Kininogen-1 OS=Homo sapiens OX=9606 GN=KNG1 PE=1 SV=2	1	18	18	18	0	29.3	71.957	644	0	208.02	268830000			895;1722;2297;2527;2981;3581;4350;4351;5127;5271;5627;5628;7676;9462;9463;9494;10753;10914	True;True;True;True;True;True;True;True;True;True;True;True;True;True;True;True;True;True	962;1831;2468;2717;3222;3866;4691;4692;5534;5692;6082;6083;8399;10352;10353;10391;11765;11946	19619;30923;30924;30925;30926;30927;44632;48776;48777;48778;48779;59007;59008;59009;59010;69560;69561;69562;69563;69564;86531;86532;100793;100794;100795;100796;100797;100798;100799;100800;104759;111065;111066;111067;111068;111069;111070;111071;111072;111073;111074;111075;111076;111077;111078;111079;111080;111081;156102;156103;156104;156105;156106;156107;156108;156109;156110;156111;156112;195714;1…	26985;42592;42593;42594;42595;42596;42597;42598;42599;61869;67570;67571;83200;97118;97119;97120;97121;119036;119037;119038;119039;137560;137561;137562;137563;137564;137565;137566;137567;137568;137569;137570;142034;149712;149713;149714;149715;149716;149717;149718;149719;149720;149721;149722;149723;149724;149725;149726;149727;149728;149729;149730;149731;149732;210478;210479;210480;210481;210482;265…	26985;42598;61869;67570;83200;97121;119036;119037;137562;142034;149716;149727;210482;265148;265170;266425;307496;312594
-0.33356	25.9011	-1.46774	0.147095	0.695649	P09871;F8WCZ6;A0A087X232;H0Y5D1;F5H7T4;B5MCV4	P09871;F8WCZ6;A0A087X232		Complement C1s subcomponent;Complement C1s subcomponent heavy chain;Complement C1s subcomponent light chain	C1S		sp|P09871|C1S_HUMAN Complement C1s subcomponent OS=Homo sapiens OX=9606 GN=C1S PE=1 SV=1;tr|F8WCZ6|F8WCZ6_HUMAN Complement C1s subcomponent OS=Homo sapiens OX=9606 GN=C1S PE=1 SV=1;tr|A0A087X232|A0A087X232_HUMAN Complement C1s subcomponent OS=Homo sapiens	6	50	50	50	0	61.8	76.684	688	0	323.31	19488000000			1131;1348;1349;1447;1448;2064;2187;2210;2563;2719;3287;3404;3405;3406;3505;3735;3736;4535;5709;5713;5782;5783;5982;6087;6498;6499;6545;7162;7163;7361;7721;8323;8462;8463;8464;8631;8632;9141;9239;9253;9668;9681;9764;9765;9766;9907;10802;10803;10804;11034	True;True;True;True;True;True;True;True;True;True;True;True;True;True;True;True;True;True;True;True;True;True;True;True;True;True;True;True;True;True;True;True;True;True;True;True;True;True;True;True;True;True;True;True;True;True;True;True;True;True	1213;1438;1439;1544;1545;2209;2349;2373;2756;2927;3550;3675;3676;3677;3784;4036;4037;4038;4039;4890;6168;6172;6173;6174;6246;6247;6461;6572;6573;7064;7065;7066;7067;7068;7130;7131;7843;7844;7845;8055;8444;9090;9091;9242;9243;9244;9422;9423;9983;10094;10117;10578;10591;10592;10682;10683;10684;10841;10842;11821;11822;11823;11824;11825;11826;12078	23362;23363;23364;23365;23366;23367;23368;25555;25556;25557;25558;25559;25560;25561;25562;25563;25564;25565;25566;25567;25568;25569;25570;25571;25572;25573;25574;25575;25576;25577;25578;25579;25580;25581;25582;25583;25584;25585;25586;25587;25588;25589;25590;25591;25592;25593;25594;25595;25596;25597;25598;25599;25600;26574;26575;26576;26577;26578;26579;26580;26581;26582;26583;26584;26585;26586;265…	32398;32399;32400;32401;35400;35401;35402;35403;35404;35405;35406;35407;35408;35409;35410;35411;35412;35413;35414;35415;35416;35417;35418;35419;35420;35421;35422;35423;35424;35425;35426;35427;35428;35429;35430;35431;35432;35433;35434;35435;35436;35437;35438;35439;35440;35441;35442;35443;35444;35445;35446;35447;35448;35449;35450;35451;35452;35453;35454;35455;35456;35457;35458;35459;35460;35461;354…	32399;35402;35472;36654;36657;54378;57606;58462;68536;73294;90603;91961;91997;92012;94275;101668;101681;123730;151877;151907;154097;154098;160634;164110;175081;175322;177073;195662;195687;199795;211195;226392;229069;229348;229412;234396;234695;251712;254832;255609;272698;273269;277629;277688;277691;281443;308489;308514;308529;316404	593;594;595;596;597;598;599	292;502;541;560;616;625;676
-0.483439	23.6439	-1.41392	0.162668	0.695649	P68871;A0A2R8Y7R2;F8W6P5;A0A0J9YWK4	P68871;A0A2R8Y7R2		Hemoglobin subunit beta;LVV-hemorphin-7;Spinorphin	HBB		sp|P68871|HBB_HUMAN Hemoglobin subunit beta OS=Homo sapiens OX=9606 GN=HBB PE=1 SV=2;tr|A0A2R8Y7R2|A0A2R8Y7R2_HUMAN Hemoglobin subunit beta OS=Homo sapiens OX=9606 GN=HBB PE=1 SV=1	4	17	17	10	0	95.2	15.998	147	0	323.31	1792600000			2285;2888;3957;3958;5252;5664;5790;5884;7951;7952;9834;9950;9951;9952;10065;10379;10380	True;True;True;True;True;True;True;True;True;True;True;True;True;True;True;True;True	2455;3117;3118;4278;4279;5671;6120;6254;6352;8687;8688;10756;10889;10890;10891;11018;11361;11362	44244;44245;44246;44247;44248;44249;44250;44251;44252;44253;44254;44255;44256;44257;44258;44259;44260;44261;44262;44263;44264;44265;44266;44267;44268;44269;44270;44271;44272;44273;44274;44275;44276;44277;44278;44279;44280;44281;44282;44283;44284;44285;44286;44287;44288;44289;44290;44291;44292;44293;44294;44295;44296;44297;57341;57342;57343;57344;57345;57346;57347;57348;57349;57350;57351;57352;573…	61385;61386;61387;61388;61389;61390;61391;61392;61393;61394;61395;61396;61397;61398;61399;61400;61401;61402;61403;61404;61405;61406;61407;61408;61409;61410;61411;61412;61413;61414;61415;61416;61417;61418;61419;61420;61421;80929;80930;80931;80932;80933;80934;80935;80936;80937;80938;80939;80940;80941;80942;80943;80944;80945;80946;80947;80948;80949;80950;80951;80952;80953;80954;80955;80956;80957;809…	61386;80980;106396;106401;141304;151007;154253;157432;216922;216964;279254;281979;282064;282065;284142;295694;295723	708	56
0.402511	20.6033	1.43282	0.163514	0.695649	A0A0B4J1Y9	A0A0B4J1Y9			IGHV3-72		sp|A0A0B4J1Y9|HV372_HUMAN Immunoglobulin heavy variable 3-72 OS=Homo sapiens OX=9606 GN=IGHV3-72 PE=3 SV=1	1	9	7	5	0	60.5	13.203	119	0	323.31	304980000			618;1567;3232;3674;6095;6806;7035;7036;8937	True;True;False;False;True;True;True;True;True	670;1671;3490;3968;6582;6583;7444;7701;7702;7703;9767	14328;14329;14330;14331;14332;14333;14334;14335;14336;14337;14338;14339;14340;14341;14342;14343;14344;14345;14346;14347;14348;14349;28583;28584;63546;63547;63548;63549;63550;63551;63552;63553;63554;71486;71487;71488;71489;71490;71491;71492;71493;71494;71495;71496;71497;71498;71499;71500;71501;71502;71503;71504;71505;71506;71507;71508;71509;71510;71511;71512;71513;71514;71515;71516;71517;71518;715…	20103;20104;20105;20106;20107;20108;20109;20110;20111;20112;20113;20114;20115;20116;20117;20118;20119;20120;20121;20122;20123;20124;39466;39467;39468;89291;89292;89293;89294;89295;89296;99613;99614;99615;99616;99617;99618;99619;99620;99621;99622;99623;99624;99625;99626;99627;99628;99629;99630;99631;99632;99633;99634;99635;99636;99637;99638;99639;99640;99641;99642;99643;99644;99645;99646;99647;996…	20103;39466;89292;99661;164217;184149;190635;190640;243080	36	104
0.571231	19.2644	1.42616	0.166862	0.695649	P04430	P04430		Ig kappa chain V-I region BAN			sp|P04430|KV116_HUMAN Immunoglobulin kappa variable 1-16 OS=Homo sapiens OX=9606 GN=IGKV1-16 PE=1 SV=2	1	2	2	2	0	29.1	12.618	117	0	84.446	173920000			773;8386	True;True	836;9159	16872;16873;16874;16875;16876;16877;16878;16879;16880;16881;16882;16883;16884;16885;16886;16887;16888;16889;16890;16891;16892;16893;16894;16895;16896;16897;169656;169657;169658;169659;169660;169661;169662;169663;169664;169665;169666;169667;169668;169669;169670;169671;169672;169673;169674;169675;169676;169677;169678;169679;169680;169681;169682;169683;169684;169685;169686;169687;169688;169689;16969…	23451;23452;23453;23454;23455;23456;23457;23458;23459;23460;23461;23462;23463;23464;23465;23466;23467;23468;23469;23470;23471;23472;23473;23474;23475;23476;23477;23478;23479;228093;228094;228095;228096;228097;228098;228099;228100;228101;228102;228103;228104;228105;228106;228107;228108;228109;228110;228111;228112;228113;228114;228115;228116;228117;228118;228119;228120;228121;228122;228123;228124;2…	23457;228160
-0.603158	20.4396	-1.40548	0.167855	0.695649	P00747;Q5TEH5;A6PVI2;CON__P06868;Q02325	P00747		Plasminogen;Plasmin heavy chain A;Activation peptide;Angiostatin;Plasmin heavy chain A, short form;Plasmin light chain B	PLG		sp|P00747|PLMN_HUMAN Plasminogen OS=Homo sapiens OX=9606 GN=PLG PE=1 SV=2	5	50	48	48	0	73.8	90.568	810	0	323.31	1632400000			653;872;1088;1351;1409;1747;2152;2491;2596;2926;3190;3191;3275;3776;4259;5006;5151;5198;5568;6192;6193;6402;6833;6930;6939;6941;7152;7477;7478;7703;7706;8930;9243;9244;9289;9292;9602;9869;9874;9875;10165;10166;10406;10523;10531;10609;10708;10721;10820;10822	True;True;True;True;True;False;True;True;True;True;True;True;True;True;True;True;True;True;True;True;True;True;True;True;True;True;True;True;True;True;True;True;True;True;True;True;True;True;True;True;True;True;True;True;True;True;True;True;False;True	705;939;1170;1441;1442;1503;1857;2307;2677;2794;3161;3447;3448;3536;3537;4085;4597;5396;5561;5616;6019;6696;6697;6923;7474;7580;7593;7595;7833;8180;8181;8426;8429;9760;10099;10100;10101;10160;10163;10164;10509;10798;10803;10804;11132;11133;11391;11515;11525;11612;11718;11731;11842;11844	14953;19258;19259;19260;19261;19262;19263;19264;19265;19266;19267;19268;19269;19270;19271;19272;23069;23070;23071;23072;23073;23074;23075;25608;25609;25610;25611;25612;26349;26350;26351;26352;26353;26354;26355;26356;26357;26358;26359;26360;26361;26362;26363;31776;31777;31778;31779;40827;40828;40829;40830;40831;40832;40833;40834;40835;40836;40837;40838;40839;40840;40841;40842;48322;48323;50142;501…	21007;26540;26541;26542;26543;26544;26545;26546;26547;26548;26549;26550;26551;26552;26553;26554;26555;26556;26557;32030;32031;32032;32033;32034;32035;35503;35504;35505;35506;35507;36378;36379;36380;36381;36382;36383;36384;36385;36386;36387;36388;36389;36390;36391;36392;36393;36394;36395;36396;36397;36398;44014;44015;44016;44017;56257;56258;56259;56260;56261;56262;56263;56264;56265;56266;56267;670…	21007;26547;32033;35505;36383;44015;56267;67049;69375;81980;88524;88528;89981;102390;115421;134294;137989;139769;149111;166486;166492;171184;184780;187116;187377;187388;195385;203841;203866;210953;210959;242873;254840;254846;257358;257392;269469;280582;280735;280760;288124;288155;296012;300870;300973;302285;306020;306488;308897;308905	296;297;298;299	201;423;604;807
0.441428	23.4352	1.39619	0.168512	0.695649	P01833	P01833		Polymeric immunoglobulin receptor;Secretory component	PIGR		sp|P01833|PIGR_HUMAN Polymeric immunoglobulin receptor OS=Homo sapiens OX=9606 GN=PIGR PE=1 SV=4	1	28	28	28	0	47.1	83.283	764	0	323.31	1704900000			95;104;256;1160;1320;1494;1662;3520;3937;3997;4527;4617;4618;6114;6369;6622;6623;7392;7604;8504;9485;9486;9936;10487;10578;10850;10851;11056	True;True;True;True;True;True;True;True;True;True;True;True;True;True;True;True;True;True;True;True;True;True;True;True;True;True;True;True	99;109;274;1244;1409;1592;1770;3801;4255;4318;4880;4980;4981;6607;6886;7249;7250;8089;8318;9287;10382;10383;10874;11478;11578;11874;11875;12105	2655;2656;2657;2783;2784;2785;2786;2787;2788;2789;2790;2791;2792;2793;2794;2795;2796;2797;2798;2799;2800;2801;2802;2803;2804;2805;2806;5873;5874;5875;5876;5877;5878;23642;23643;23644;25373;25374;25375;25376;25377;25378;25379;25380;25381;25382;25383;25384;25385;25386;25387;25388;25389;25390;25391;25392;25393;25394;27172;27173;27174;27175;27176;27177;29982;29983;29984;29985;29986;29987;29988;29989;…	4127;4128;4129;4239;4240;4241;4242;4243;4244;4245;4246;4247;4248;4249;4250;4251;4252;4253;4254;4255;4256;4257;4258;4259;4260;4261;4262;8267;32810;32811;32812;35177;35178;35179;35180;35181;35182;35183;35184;35185;35186;35187;35188;35189;35190;35191;35192;35193;35194;35195;35196;35197;35198;35199;37400;37401;37402;37403;37404;37405;37406;37407;37408;37409;37410;41401;41402;41403;41404;41405;41406;4…	4129;4243;8267;32811;35181;37408;41405;95041;106019;106840;123643;125569;125593;164655;170809;178751;178866;201339;207149;230966;266365;266367;281894;300425;301840;309540;309605;317552
-0.242483	30.5588	-1.37872	0.172805	0.695649	P01023;F8W7L3;H0YFH1;F5H1E8	P01023		Alpha-2-macroglobulin	A2M		sp|P01023|A2MG_HUMAN Alpha-2-macroglobulin OS=Homo sapiens OX=9606 GN=A2M PE=1 SV=3	4	140	140	123	0	79.6	163.29	1474	0	323.31	250220000000			56;244;245;261;358;386;517;518;519;878;899;994;1782;1783;1827;1828;1858;1859;1920;2015;2016;2229;2566;2679;2680;2775;2887;3118;3119;3132;3133;3157;3418;3566;3578;3579;3824;3825;3826;4026;4199;4200;4201;4297;4345;4346;4347;5023;5025;5136;5218;5272;5281;5282;5659;5660;5805;5806;5839;5972;6135;6136;6296;6297;6327;6328;6445;6446;6606;6633;6634;6678;6679;6977;6978;7219;7234;7249;7338;7367;7368;7395;74…	True;True;True;True;True;True;True;True;True;True;True;True;True;True;True;True;True;True;True;True;True;True;True;True;True;True;True;True;True;True;True;True;True;True;True;True;True;True;True;True;True;True;True;True;True;True;True;True;True;True;True;True;True;True;True;True;True;True;True;True;True;True;True;True;True;True;True;True;True;True;True;True;True;True;True;True;True;True;True;True…	59;261;262;263;280;383;414;557;558;559;945;967;968;1072;1893;1894;1943;1944;1945;1946;1979;1980;2043;2153;2154;2393;2759;2885;2886;2993;3116;3366;3367;3368;3383;3384;3385;3386;3412;3690;3851;3863;3864;4135;4136;4137;4347;4526;4527;4528;4529;4530;4637;4686;4687;4688;5415;5417;5545;5546;5636;5693;5702;5703;6115;6116;6269;6270;6306;6307;6451;6629;6630;6631;6806;6807;6839;6840;6977;6978;6979;6980;698…	1242;1243;1244;1245;1246;1247;1248;1249;1250;1251;1252;1253;1254;1255;1256;1257;1258;1259;1260;1261;1262;1263;1264;1265;1266;1267;1268;1269;1270;1271;1272;1273;1274;1275;1276;1277;1278;1279;1280;1281;1282;1283;1284;1285;1286;1287;1288;1289;1290;1291;1292;1293;1294;1295;1296;1297;1298;1299;1300;1301;1302;1303;1304;1305;1306;1307;1308;1309;1310;1311;1312;1313;1314;1315;1316;1317;1318;1319;1320;1321…
-0.337902	19.3126	-1.39128	0.180474	0.70836	O00187	O00187		Mannan-binding lectin serine protease 2;Mannan-binding lectin serine protease 2 A chain;Mannan-binding lectin serine protease 2 B chain	MASP2		sp|O00187|MASP2_HUMAN Mannan-binding lectin serine protease 2 OS=Homo sapiens OX=9606 GN=MASP2 PE=1 SV=4	1	11	11	11	0	21.7	75.702	686	0	157.01	113380000			633;1993;3407;3936;5351;8482;8905;9710;9921;10583;10615	True;True;True;True;True;True;True;True;True;True;True	685;2126;3678;4254;5778;9263;9731;10623;10856;11583;11618	14674;14675;14676;14677;14678;37499;37500;37501;65743;76404;106106;106107;106108;106109;106110;106111;106112;106113;106114;106115;106116;106117;106118;106119;171204;180262;180263;180264;180265;180266;180267;180268;180269;180270;180271;180272;180273;180274;180275;180276;180277;180278;180279;180280;180281;180282;202653;202654;202655;208357;208358;208359;208360;208361;208362;223428;223429;223430;223…	20673;20674;20675;20676;20677;20678;20679;51625;51626;51627;92014;106018;143543;143544;143545;143546;143547;143548;143549;143550;143551;143552;143553;143554;143555;143556;143557;229939;229940;242547;242548;242549;275047;275048;275049;281807;281808;281809;281810;281811;301979;301980;301981;301982;301983;302353;302354;302355;302356;302357;302358;302359;302360;302361;302362;302363;302364;302365;3023…	20678;51625;92014;106018;143547;229939;242547;275049;281810;301980;302360
-0.190168	21.7517	-1.33737	0.186091	0.712594	P02760;S4R471;S4R3Y4	P02760;S4R471		Protein AMBP;Alpha-1-microglobulin;Inter-alpha-trypsin inhibitor light chain;Trypstatin	AMBP		sp|P02760|AMBP_HUMAN Protein AMBP OS=Homo sapiens OX=9606 GN=AMBP PE=1 SV=1;tr|S4R471|S4R471_HUMAN Protein AMBP (Fragment) OS=Homo sapiens OX=9606 GN=AMBP PE=1 SV=1	3	12	12	12	0	40.9	38.999	352	0	233.57	646800000			230;1437;2208;2672;2774;3424;5035;5081;9452;10382;10383;10635	True;True;True;True;True;True;True;True;True;True;True;True	247;1533;2370;2371;2877;2992;3697;5427;5428;5429;5484;10341;11364;11365;11366;11367;11639	5232;5233;5234;5235;5236;5237;5238;5239;5240;5241;5242;5243;5244;5245;5246;5247;5248;5249;5250;5251;5252;5253;5254;5255;5256;5257;5258;5259;5260;5261;5262;5263;5264;5265;5266;5267;5268;5269;5270;5271;5272;5273;5274;5275;5276;5277;5278;5279;5280;5281;5282;5283;5284;5285;5286;5287;5288;5289;5290;5291;5292;5293;5294;26489;26490;26491;26492;26493;26494;26495;26496;26497;26498;26499;26500;26501;26502;…	7373;7374;7375;7376;7377;7378;7379;7380;7381;7382;7383;7384;7385;7386;7387;7388;7389;7390;7391;7392;7393;7394;7395;7396;7397;7398;7399;7400;7401;7402;7403;7404;7405;7406;7407;7408;7409;7410;7411;7412;7413;7414;7415;7416;7417;7418;7419;7420;7421;7422;7423;7424;7425;7426;7427;7428;7429;7430;7431;7432;7433;7434;7435;7436;7437;7438;7439;7440;7441;7442;7443;7444;7445;7446;7447;7448;7449;7450;7451;7452…	7462;36574;58451;71016;78276;92303;134651;136710;263481;295771;295806;303320	432;433;434	182;241;243
0.351949	19.0632	1.35718	0.19088	0.712832	P08697;A0A0G2JPA8;C9JMH6;A0A0J9YY65;C9JPV4;A0A0J9YWQ3;CON__P28800	P08697;A0A0G2JPA8;C9JMH6;A0A0J9YY65		Alpha-2-antiplasmin	SERPINF2		sp|P08697|A2AP_HUMAN Alpha-2-antiplasmin OS=Homo sapiens OX=9606 GN=SERPINF2 PE=1 SV=3;tr|A0A0G2JPA8|A0A0G2JPA8_HUMAN Alpha-2-antiplasmin OS=Homo sapiens OX=9606 GN=SERPINF2 PE=1 SV=1;tr|C9JMH6|C9JMH6_HUMAN Alpha-2-antiplasmin (Fragment) OS=Homo sapiens OX	7	12	12	12	0	33	54.565	491	0	112.3	114250000			1938;2464;3390;3495;3496;5389;5562;6046;6809;7337;7509;10532	True;True;True;True;True;True;True;True;True;True;True;True	2061;2062;2063;2648;3660;3774;3775;5821;6013;6528;7447;8030;8212;11526	35806;35807;35808;35809;35810;35811;35812;35813;35814;35815;35816;35817;35818;35819;35820;35821;35822;35823;47934;65618;67564;67565;67566;67567;67568;67569;67570;67571;67572;67573;67574;106566;106567;106568;106569;106570;106571;106572;106573;106574;106575;106576;106577;106578;106579;106580;106581;106582;106583;106584;106585;106586;106587;106588;106589;106590;106591;106592;106593;106594;106595;106…	49309;49310;49311;49312;49313;49314;49315;49316;49317;49318;49319;49320;49321;49322;49323;49324;49325;49326;49327;49328;49329;49330;49331;49332;49333;49334;49335;49336;49337;49338;49339;49340;49341;49342;49343;66608;91890;91891;94232;94233;94234;94235;94236;94237;94238;94239;94240;94241;144099;144100;144101;144102;144103;144104;144105;144106;144107;144108;144109;144110;144111;144112;144113;144114…	49337;66608;91890;94232;94240;144122;148866;162494;184204;199090;204133;300978
-0.705844	19.9581	-1.29679	0.201075	0.712832	P02787;H7C5E8;C9JVG0;F8WCI6;F8WEK9;C9JB55;F8WC57;CON__Q2HJF0;CON__Q29443;CON__Q0IIK2	P02787		Serotransferrin	TF		sp|P02787|TRFE_HUMAN Serotransferrin OS=Homo sapiens OX=9606 GN=TF PE=1 SV=3	10	79	79	79	0	79.2	77.063	698	0	323.31	5804900000			139;367;640;817;1051;1052;1252;1271;1272;1383;1538;1570;1623;1789;1790;1907;1923;1940;1970;2074;2075;2195;2196;2202;2203;2277;2344;2345;2357;2843;2844;2845;4238;4239;4270;4271;4272;4404;4649;4661;4662;4990;5007;5024;5184;5185;5208;5379;5380;5646;5647;5707;5708;6615;6865;6866;6882;6944;7088;7565;7923;7924;7938;7939;8094;8095;8313;8314;8453;8454;8724;8725;8838;8839;10505;10506;10507;10863;10864	True;True;True;True;True;True;True;True;True;True;True;True;True;True;True;True;True;True;True;True;True;True;True;True;True;True;True;True;True;True;True;True;True;True;True;True;True;True;True;True;True;True;True;True;True;True;True;True;True;True;True;True;True;True;True;True;True;True;True;True;True;True;True;True;True;True;True;True;True;True;True;True;True;True;True;True;True;True;True	146;392;692;881;1131;1132;1336;1355;1356;1476;1639;1674;1728;1900;1901;2029;2046;2065;2066;2102;2220;2221;2357;2358;2364;2365;2447;2519;2520;2532;3065;3066;3067;4573;4574;4608;4609;4610;4748;5017;5018;5019;5031;5032;5380;5397;5416;5602;5603;5626;5809;5810;5811;5812;6102;6103;6166;6167;7239;7240;7507;7508;7525;7598;7766;8274;8657;8658;8672;8673;8845;8846;9079;9080;9229;9230;9231;9527;9528;9651;965…	3357;3358;3359;3360;3361;3362;3363;3364;3365;3366;3367;3368;9367;9368;9369;9370;9371;9372;9373;9374;9375;9376;9377;9378;9379;9380;9381;9382;9383;9384;9385;9386;9387;9388;9389;14770;14771;14772;18054;18055;18056;18057;18058;18059;18060;18061;18062;18063;18064;18065;22681;22682;22683;22684;22685;22686;22687;24516;24517;24518;24519;24520;24521;24522;24523;24524;24525;24526;24527;24528;24529;24530;24…	5098;5099;5100;5101;5102;5103;5104;5105;5106;5107;5108;12753;12754;12755;12756;12757;12758;12759;12760;12761;12762;12763;12764;12765;12766;12767;12768;12769;12770;12771;12772;12773;12774;12775;12776;12777;12778;12779;12780;12781;12782;12783;12784;12785;12786;12787;12788;12789;12790;12791;12792;12793;12794;12795;12796;12797;12798;12799;12800;12801;12802;12803;12804;12805;12806;12807;12808;12809;12…	5103;12782;20793;25082;31307;31311;33855;34376;34382;36057;38757;39500;40843;45150;45160;48525;48875;49363;50799;55210;55220;58366;58367;58411;58433;61200;63698;63704;64356;80149;80177;80187;114225;114236;115803;115811;115819;119958;126380;126490;126492;133046;134296;134457;139553;139571;139980;144016;144025;150166;150167;151841;151867;178370;185050;185057;185671;187524;193310;205809;216390;21646…	435;436;437;438;439;440;441	128;275;332;401;408;483;518
0.745401	20.9569	1.29053	0.20381	0.712832	P24821;J3QSU6;E9PC84;F5H7V9;H0YGZ3	P24821;J3QSU6;E9PC84;F5H7V9		Tenascin	TNC		sp|P24821|TENA_HUMAN Tenascin OS=Homo sapiens OX=9606 GN=TNC PE=1 SV=3;tr|J3QSU6|J3QSU6_HUMAN Tenascin OS=Homo sapiens OX=9606 GN=TNC PE=1 SV=1;tr|E9PC84|E9PC84_HUMAN Tenascin OS=Homo sapiens OX=9606 GN=TNC PE=1 SV=1;tr|F5H7V9|F5H7V9_HUMAN Tenascin OS=Homo	5	38	38	38	0	27.3	240.85	2201	0	323.31	263690000			67;68;810;896;1089;1438;1686;1811;2159;2230;2529;2571;2717;3246;3593;3652;4709;4811;5200;5403;5475;6204;7585;7726;8127;8842;9334;9430;9438;9481;9578;10088;10221;10248;10588;10589;10657;10766	True;True;True;True;True;True;True;True;True;True;True;True;True;True;True;True;True;True;True;True;True;True;True;True;True;True;True;True;True;True;True;True;True;True;True;True;True;True	70;71;873;963;1171;1534;1795;1922;2317;2394;2719;2766;2925;3505;3879;3945;5080;5188;5618;5839;5916;6709;8298;8449;8879;9657;10215;10317;10325;10377;10485;11044;11189;11222;11589;11590;11663;11780	2019;2020;2021;2022;2023;2024;2025;2026;2027;2028;17680;17681;17682;17683;17684;17685;17686;17687;17688;17689;17690;17691;17692;19620;19621;19622;19623;19624;19625;19626;19627;19628;19629;19630;19631;19632;19633;19634;19635;19636;19637;19638;19639;19640;19641;19642;19643;19644;19645;19646;23076;26530;30387;30388;32945;32946;32947;40858;40859;40860;40861;40862;40863;40864;40865;40866;40867;40868;4…	3363;3364;3365;3366;3367;3368;3369;3370;24517;24518;24519;24520;24521;24522;24523;24524;24525;24526;24527;24528;24529;24530;24531;24532;24533;26986;26987;26988;26989;26990;26991;26992;26993;26994;26995;26996;26997;26998;26999;27000;27001;27002;27003;27004;27005;27006;27007;27008;27009;27010;27011;27012;32036;32037;36599;41918;41919;45475;45476;45477;56289;56290;56291;56292;56293;56294;56295;56296…	3363;3366;24522;26993;32036;36599;41919;45475;56305;59381;67575;68702;73286;89623;97662;98980;127537;128598;139806;144389;145658;166752;206285;211867;220954;241219;259447;261782;262623;266294;268496;284988;289434;289940;302054;302056;304762;307761
0.445669	22.5473	1.28316	0.204315	0.712832	P55056	P55056		Apolipoprotein C-IV	APOC4		sp|P55056|APOC4_HUMAN Apolipoprotein C-IV OS=Homo sapiens OX=9606 GN=APOC4 PE=1 SV=1	1	11	8	8	0	52.8	14.553	127	0	229.45	1614100000			978;979;1675;1776;2470;3489;3490;3871;5229;6517;9354	True;True;True;True;False;True;True;False;True;False;True	1055;1056;1783;1886;2656;3766;3767;3768;3769;4188;5647;7089;7090;10235	21441;21442;21443;21444;21445;21446;21447;21448;21449;21450;21451;21452;21453;21454;21455;21456;21457;21458;21459;21460;21461;21462;21463;21464;21465;21466;21467;21468;21469;21470;21471;21472;21473;21474;21475;21476;21477;21478;21479;21480;21481;21482;21483;21484;21485;21486;21487;21488;21489;21490;21491;21492;21493;21494;21495;21496;21497;21498;21499;21500;21501;21502;21503;21504;21505;21506;215…	29492;29493;29494;29495;29496;29497;29498;29499;29500;29501;29502;29503;29504;29505;29506;29507;29508;29509;29510;29511;29512;29513;29514;29515;29516;29517;29518;29519;29520;29521;29522;29523;29524;29525;29526;29527;29528;29529;29530;29531;29532;29533;29534;29535;29536;29537;29538;29539;29540;29541;29542;29543;29544;29545;29546;29547;29548;29549;29550;29551;29552;29553;29554;29555;29556;29557;295…	29511;29576;41666;44996;66695;93937;93984;104180;140436;175436;259904	247;682	54;82
0.329858	24.5347	1.2503	0.215765	0.725314	E7ETH0;G3XAM2;P05156;A0A2R8Y3M9;A0A087X0I2;D6R9Z8;CON__Q32PI4	E7ETH0;G3XAM2;P05156;A0A2R8Y3M9;A0A087X0I2		Complement factor I;Complement factor I heavy chain;Complement factor I light chain	CFI		tr|E7ETH0|E7ETH0_HUMAN Complement factor I OS=Homo sapiens OX=9606 GN=CFI PE=1 SV=1;tr|G3XAM2|G3XAM2_HUMAN Complement factor I OS=Homo sapiens OX=9606 GN=CFI PE=1 SV=1;sp|P05156|CFAI_HUMAN Complement factor I OS=Homo sapiens OX=9606 GN=CFI PE=1 SV=2;tr|A0A	7	39	39	39	0	61.8	66.625	591	0	323.31	4769800000			80;142;679;1198;1199;1519;2142;2143;2406;2512;3206;3290;3656;4132;4531;4532;4579;4904;5284;5285;5988;6301;7187;7705;8123;8225;8356;9232;9233;9558;9559;9723;9752;10376;10827;10946;10947;11010;11011	True;True;True;True;True;True;True;True;True;True;True;True;True;True;True;True;True;True;True;True;True;True;True;True;True;True;True;True;True;True;True;True;True;True;True;True;True;True;True	84;149;150;735;1282;1283;1619;2297;2298;2587;2699;2700;3464;3553;3949;4456;4884;4885;4886;4936;5290;5705;5706;6467;6811;7869;8428;8875;8981;9127;10081;10082;10083;10084;10085;10463;10464;10636;10670;11358;11849;11980;11981;12053;12054	2405;2406;2407;2408;2409;2410;2411;2412;2413;2414;2415;2416;2417;2418;2419;2420;2421;2422;2423;2424;2425;2426;2427;2428;2429;2430;2431;2432;2433;2434;2435;2436;2437;2438;2439;2440;2441;2442;2443;2444;2445;2446;2447;2448;2449;2450;2451;2452;2453;2454;2455;2456;2457;2458;2459;2460;2461;2462;2463;2464;2465;2466;2467;2468;2469;2470;2471;2472;2473;2474;2475;2476;2477;2478;2479;2480;2481;2482;2483;2484…	3802;3803;3804;3805;3806;3807;3808;3809;3810;3811;3812;3813;3814;3815;3816;3817;3818;3819;3820;3821;3822;3823;3824;3825;3826;3827;3828;3829;3830;3831;3832;3833;3834;3835;3836;3837;3838;3839;3840;3841;3842;3843;3844;3845;3846;3847;3848;3849;3850;3851;3852;3853;3854;3855;3856;3857;3858;3859;3860;3861;3862;3863;3864;3865;3866;3867;3868;3869;3870;3871;3872;3873;3874;3875;3876;3877;3878;3879;3880;3881…	3809;5240;21296;33476;33482;38065;55855;56040;65031;67400;89001;90710;99036;109613;123688;123706;124154;130790;142320;142360;160718;169422;196175;210956;220831;223436;226982;254589;254650;267821;267871;276234;277236;295611;308978;313788;313850;315666;315671	193;194;195;196;197	204;223;238;443;516
-0.330952	24.594	-1.24212	0.219692	0.725314	P06310	P06310		Ig kappa chain V-II region RPMI 6410			sp|P06310|KV230_HUMAN Immunoglobulin kappa variable 2-30 OS=Homo sapiens OX=9606 GN=IGKV2-30 PE=3 SV=2	1	5	5	2	0	41.7	13.185	120	0	118.97	3462000000			1944;3160;8640;8641;10234	True;True;True;True;True	2070;3415;9431;9432;11204	36006;36007;36008;36009;36010;36011;36012;36013;36014;36015;36016;36017;36018;36019;36020;36021;36022;36023;36024;36025;36026;36027;36028;36029;36030;36031;36032;36033;36034;36035;36036;36037;36038;36039;36040;36041;36042;36043;36044;36045;36046;36047;36048;36049;36050;36051;36052;36053;36054;36055;36056;36057;36058;36059;36060;36061;36062;36063;36064;36065;36066;36067;36068;36069;36070;36071;360…	49589;49590;49591;49592;49593;49594;49595;49596;49597;49598;49599;49600;49601;49602;49603;49604;49605;49606;49607;49608;49609;49610;49611;49612;49613;49614;49615;49616;49617;49618;49619;49620;49621;49622;49623;49624;49625;49626;49627;49628;49629;49630;49631;49632;49633;49634;49635;49636;49637;49638;49639;49640;49641;49642;49643;49644;49645;49646;49647;49648;49649;49650;49651;49652;49653;49654;496…	49622;87932;235102;235180;289810
-0.928962	23.0479	-1.25802	0.221752	0.725314	P05106;H3BM21;I3L4X8	P05106;H3BM21		Integrin beta-3;Integrin beta	ITGB3		sp|P05106|ITB3_HUMAN Integrin beta-3 OS=Homo sapiens OX=9606 GN=ITGB3 PE=1 SV=2;tr|H3BM21|H3BM21_HUMAN Integrin beta (Fragment) OS=Homo sapiens OX=9606 PE=3 SV=1	3	29	29	29	0	50	87.057	788	0	323.31	395470000			439;1082;1165;1329;1330;1512;1831;1955;2537;3122;3421;3631;3905;4287;4479;4484;5316;6657;6998;7646;8130;8920;9084;9415;9937;9938;10517;10669;10675	True;True;True;True;True;True;True;True;True;True;True;True;True;True;True;True;True;True;True;True;True;True;True;True;True;True;True;True;True	473;1164;1249;1418;1419;1611;1612;1950;2085;2727;3371;3693;3924;4223;4627;4831;4836;4837;5738;5739;5740;7285;7655;7656;8364;8882;9748;9749;9922;10299;10300;10875;10876;11509;11675;11682	10748;10749;10750;10751;10752;23039;23040;23041;23042;23678;23679;23680;23681;23682;23683;23684;23685;23686;23687;23688;23689;23690;23691;23692;23693;23694;23695;23696;23697;25483;25484;25485;25486;25487;25488;25489;27501;27502;27503;27504;27505;27506;33328;33329;33330;36667;36668;36669;48867;61239;61240;61241;61242;61243;61244;61245;61246;61247;61248;61249;66025;66026;66027;66028;66029;66030;705…	14670;14671;14672;14673;14674;31991;31992;31993;31994;31995;31996;32854;32855;32856;32857;32858;32859;32860;32861;32862;32863;32864;32865;32866;32867;32868;32869;32870;32871;32872;32873;32874;32875;32876;32877;32878;32879;32880;32881;32882;32883;32884;32885;32886;32887;32888;32889;32890;32891;32892;32893;32894;32895;32896;32897;32898;32899;32900;32901;32902;32903;32904;32905;32906;32907;32908;329…	14674;31991;32879;35290;35295;37908;46018;50475;67652;86392;92272;98440;105318;116323;121583;121632;142944;179254;189477;208929;220991;242785;249166;261316;281899;281902;300794;304980;305019	529;530;531;532;533;534	150;206;253;313;321;594
-1.19727	19.8315	-1.218	0.237612	0.740514	P07737;K7EJ44;CON__P02584;I3L3D5	P07737;K7EJ44		Profilin-1	PFN1		sp|P07737|PROF1_HUMAN Profilin-1 OS=Homo sapiens OX=9606 GN=PFN1 PE=1 SV=2;tr|K7EJ44|K7EJ44_HUMAN Profilin OS=Homo sapiens OX=9606 GN=PFN1 PE=1 SV=1	4	12	12	12	0	95	15.054	140	0	323.31	191000000			337;338;1390;1464;1956;1961;2349;8611;8674;8912;9010;9011	True;True;True;True;True;True;True;True;True;True;True;True	360;361;362;1483;1484;1562;2086;2087;2093;2524;9401;9473;9738;9845;9846	8307;8308;8309;8310;8311;8312;8313;8314;26171;26172;26173;26174;26738;26739;36670;36671;36672;36673;36674;36675;36676;36677;36678;36679;36680;36681;36682;36683;36684;36685;36686;36687;36688;36689;36745;36746;36747;36748;36749;36750;36751;36752;36753;36754;36755;36756;36757;36758;36759;45878;45879;45880;45881;45882;173632;173633;173634;173635;173636;173637;173638;173639;173640;173641;173642;173643…	11268;11269;11270;11271;36172;36173;36174;36175;36176;36177;36788;36789;50481;50482;50483;50484;50485;50486;50487;50488;50489;50490;50491;50492;50493;50494;50495;50496;50497;50498;50499;50500;50501;50502;50503;50504;50505;50506;50507;50508;50509;50510;50592;50593;50594;50595;50596;50597;50598;50599;50600;50601;50602;50603;50604;50605;50606;50607;50608;50609;50610;50611;50612;50613;50614;63717;637…	11269;11271;36177;36788;50499;50607;63718;233487;236458;242624;247846;247866	568;569	12;86
0.12405	27.4738	1.18696	0.239652	0.740514	P07225;G5E9F8;H7BXT0;CON__P07224;C9K0R0	P07225;G5E9F8		Vitamin K-dependent protein S	PROS1		sp|P07225|PROS_HUMAN Vitamin K-dependent protein S OS=Homo sapiens OX=9606 GN=PROS1 PE=1 SV=1;tr|G5E9F8|G5E9F8_HUMAN Protein S (Alpha), isoform CRA_b OS=Homo sapiens OX=9606 GN=PROS1 PE=1 SV=1	5	46	46	46	0	61.8	75.122	676	0	323.31	22561000000			354;355;740;1095;1539;2027;2166;2167;3130;3135;3539;4111;4439;4446;4712;4875;5244;6732;6733;6734;6794;6795;6914;6915;7239;7378;7379;7458;7459;7534;7611;7612;7968;7969;7972;7993;7994;8124;8325;8326;8539;9502;10060;10061;10474;10732	True;True;True;True;True;True;True;True;True;True;True;True;True;True;True;True;True;True;True;True;True;True;True;True;True;True;True;True;True;True;True;True;True;True;True;True;True;True;True;True;True;True;True;True;True;True	379;380;802;1177;1640;2166;2325;2326;2327;2328;3381;3388;3823;4434;4788;4795;5083;5258;5259;5662;7365;7366;7367;7432;7433;7562;7563;7925;8073;8074;8161;8162;8243;8325;8326;8706;8707;8708;8711;8733;8734;8735;8736;8876;9094;9095;9096;9326;10399;11013;11014;11465;11742	8557;8558;8559;8560;8561;8562;8563;8564;8565;8566;8567;8568;8569;8570;8571;8572;8573;8574;8575;8576;8577;8578;8579;8580;8581;8582;8583;8584;8585;8586;8587;8588;8589;8590;8591;8592;8593;8594;8595;8596;8597;8598;8599;8600;8601;8602;8603;8604;8605;8606;8607;8608;8609;8610;8611;8612;8613;8614;8615;8616;8617;8618;8619;8620;8621;8622;8623;8624;8625;8626;8627;8628;8629;8630;8631;8632;8633;8634;8635;8636…	11575;11576;11577;11578;11579;11580;11581;11582;11583;11584;11585;11586;11587;11588;11589;11590;11591;11592;11593;11594;11595;11596;11597;11598;11599;11600;11601;11602;11603;11604;11605;11606;11607;11608;11609;11610;11611;11612;11613;11614;11615;11616;11617;11618;11619;11620;11621;11622;11623;11624;11625;11626;11627;11628;11629;11630;11631;11632;11633;11634;11635;11636;11637;11638;11639;11640;116…	11583;11613;22892;32051;38810;53335;56393;56470;86545;86771;96024;109195;120994;121031;127558;130130;141040;181663;181677;181687;182684;182710;186581;186607;197394;200706;200714;203377;203385;205063;207873;207903;217588;217650;217735;218132;218276;220841;226410;226438;232009;266757;283991;284021;300334;306559	549;550;551;552	132;251;385;405
-0.287708	22.9929	-1.18309	0.241314	0.740514	A0A286YEY4;P01859	A0A286YEY4;P01859		Ig gamma-2 chain C region	IGHG2		tr|A0A286YEY4|A0A286YEY4_HUMAN Immunoglobulin heavy constant gamma 2 (Fragment) OS=Homo sapiens OX=9606 GN=IGHG2 PE=1 SV=1;sp|P01859|IGHG2_HUMAN Immunoglobulin heavy constant gamma 2 OS=Homo sapiens OX=9606 GN=IGHG2 PE=1 SV=2	2	25	13	11	0	60.3	43.805	395	0	270.94	6218700000			1041;1042;1997;2242;2247;2560;2562;3518;3819;3820;3847;3849;4996;6266;6994;8593;8694;9143;9297;9443;10230;10231;10440;10441;10591	True;True;False;False;True;False;False;True;False;True;False;False;True;False;False;False;True;False;True;True;True;True;True;True;False	1120;1121;1122;2130;2131;2408;2409;2414;2752;2754;2755;3798;4130;4131;4161;4163;4164;5386;6775;7650;9380;9497;9985;10170;10330;10331;11200;11201;11428;11429;11593;11594	22537;22538;22539;22540;22541;22542;22543;22544;22545;22546;22547;22548;22549;22550;22551;22552;22553;22554;22555;22556;22557;22558;22559;22560;22561;22562;22563;22564;22565;22566;22567;22568;22569;22570;22571;22572;22573;22574;22575;22576;22577;22578;22579;22580;22581;22582;22583;22584;22585;22586;22587;22588;22589;22590;22591;22592;22593;22594;22595;22596;22597;22598;22599;22600;22601;22602;226…	30962;30963;30964;30965;30966;30967;30968;30969;30970;30971;30972;30973;30974;30975;30976;30977;30978;30979;30980;30981;30982;30983;30984;30985;30986;30987;30988;30989;30990;30991;30992;30993;30994;30995;30996;30997;30998;30999;31000;31001;31002;31003;31004;31005;31006;31007;31008;31009;31010;31011;31012;31013;31014;31015;31016;31017;31018;31019;31020;31021;31022;31023;31024;31025;31026;31027;310…	31055;31217;51973;59878;59915;68465;68518;94960;102910;102926;103656;103693;133133;168034;189413;233287;237760;251778;257793;262924;289514;289520;297816;298014;302125	27;110;113;114	131;237;276;307
-0.219151	26.7971	-1.17274	0.245266	0.740514	D6R934;P02746	D6R934;P02746		Complement C1q subcomponent subunit B	C1QB		tr|D6R934|D6R934_HUMAN Complement C1q subcomponent subunit B OS=Homo sapiens OX=9606 GN=C1QB PE=1 SV=1;sp|P02746|C1QB_HUMAN Complement C1q subcomponent subunit B OS=Homo sapiens OX=9606 GN=C1QB PE=1 SV=3	2	13	13	2	0	51	26.459	251	0	323.31	11248000000			678;1903;2855;3220;3755;4322;5514;5516;7033;8191;9123;10092;10442	True;True;True;True;True;True;True;True;True;True;True;True;True	733;734;2024;2025;3078;3079;3478;4063;4064;4663;5958;5960;5961;5962;7698;7699;8945;9965;11048;11430;11431	15184;15185;15186;35077;35078;35079;35080;35081;35082;35083;35084;35085;35086;35087;35088;35089;35090;35091;35092;35093;35094;35095;35096;35097;35098;35099;35100;35101;35102;35103;35104;35105;35106;35107;35108;35109;35110;35111;35112;35113;35114;35115;35116;35117;35118;35119;35120;35121;35122;35123;35124;35125;35126;35127;35128;35129;35130;35131;35132;35133;35134;35135;35136;35137;35138;35139;351…	21225;21226;21227;21228;21229;21230;21231;21232;21233;21234;48375;48376;48377;48378;48379;48380;48381;48382;48383;48384;48385;48386;48387;48388;48389;48390;48391;48392;48393;48394;48395;48396;48397;48398;48399;48400;48401;48402;48403;48404;48405;48406;48407;48408;48409;48410;48411;48412;48413;48414;48415;48416;48417;48418;48419;48420;48421;48422;48423;48424;48425;48426;48427;48428;48429;48430;484…	21229;48513;80446;89066;102065;118088;147259;147295;190611;221926;251502;285053;298242	28;29;30;188;189	147;183;210;233;249
0.305735	18.5811	1.14528	0.259126	0.767599	P00451;A0A2R8Y707;B1B0G8	P00451		Coagulation factor VIII;Factor VIIIa heavy chain, 200 kDa isoform;Factor VIIIa heavy chain, 92 kDa isoform;Factor VIII B chain;Factor VIIIa light chain	F8		sp|P00451|FA8_HUMAN Coagulation factor VIII OS=Homo sapiens OX=9606 GN=F8 PE=1 SV=1	3	29	29	29	0	16.4	267.01	2351	0	323.31	75922000			405;624;973;1607;1609;1751;1800;2769;2842;2964;3050;3195;3438;4301;5264;6532;6847;6971;7101;7256;7540;8782;8784;9497;9629;9644;9747;10404;11076	True;True;True;True;True;True;True;True;True;True;True;True;True;True;True;True;True;True;True;True;True;True;True;True;True;True;True;True;True	436;676;1050;1712;1714;1861;1911;2987;3064;3205;3294;3452;3712;4641;5684;7116;7488;7626;7779;7943;8249;9590;9592;10394;10538;10554;10664;11389;12127	10249;10250;10251;10252;14358;14359;21425;29166;29167;29168;29169;29170;29171;29172;29173;29174;29175;29176;29177;29178;29179;29180;29181;29182;29183;29184;29185;29186;29187;29188;29190;29191;29192;29193;29194;29195;31789;31790;31791;31792;31793;31794;31795;31796;31797;31798;31799;31800;31801;31802;32742;32743;32744;32745;32746;32747;32748;32749;32750;32751;32752;32753;32754;32755;32756;32757;327…	14186;14187;14188;14189;14190;20132;20133;29468;40158;40159;40160;40161;40162;40163;40164;40165;40166;40167;40168;40169;40170;40171;40172;40173;40175;40176;40177;40178;40179;40180;40181;44030;44031;44032;44033;44034;44035;44036;44037;44038;44039;44040;44041;44042;44043;44044;44045;45227;45228;45229;45230;45231;45232;45233;45234;45235;45236;45237;45238;45239;45240;45241;45242;45243;45244;45245;452…	14187;20132;29468;40158;40177;44036;45234;78258;80121;82883;84578;88584;92464;116633;141683;177031;184912;188720;193397;197864;205117;239976;239983;266450;270009;272390;277060;295980;318033
0.248772	25.553	1.12499	0.264816	0.769929	P00739;J3KTC3	P00739		Haptoglobin-related protein	HPR		sp|P00739|HPTR_HUMAN Haptoglobin-related protein OS=Homo sapiens OX=9606 GN=HPR PE=2 SV=2	2	33	13	3	0	82.5	39.029	348	0	323.31	5839800000			917;918;1693;1694;3900;4608;4609;5199;5954;5955;5956;6076;6077;6926;7471;7472;7511;7512;7957;8025;8524;8948;8949;8950;9822;9823;10034;10037;10352;10353;10418;10937;11044	False;False;False;False;False;False;False;False;False;False;False;False;False;False;True;True;False;True;False;True;True;False;False;False;True;True;False;True;True;True;True;True;True	987;988;1802;1803;4218;4970;4971;5617;6431;6432;6433;6561;6562;7576;8174;8175;8214;8215;8694;8773;8774;9310;9311;9778;9779;9780;10743;10744;10983;10984;10987;11334;11335;11404;11971;12091;12092	20074;20075;20076;20077;20078;20079;20080;20081;20082;20083;20084;20085;20086;20087;20088;20089;20090;20091;20092;20093;20094;20095;20096;20097;20098;20099;20100;20101;20102;20103;20104;20105;20106;20107;20108;20109;20110;20111;20112;20113;20114;20115;20116;20117;20118;20119;20120;20121;20122;20123;20124;20125;20126;20127;20128;20129;20130;20131;20132;20133;20134;20135;20136;20137;20138;20139;201…	27660;27661;27662;27663;27664;27665;27666;27667;27668;27669;27670;27671;27672;27673;27674;27675;27676;27677;27678;27679;27680;27681;27682;27683;27684;27685;27686;27687;27688;27689;27690;27691;27692;27693;27694;27695;27696;27697;27698;27699;27700;27701;27702;27703;27704;27705;27706;27707;27708;27709;27710;27711;27712;27713;27714;27715;27716;27717;27718;27719;27720;27721;27722;27723;27724;27725;277…	27667;27698;41986;42055;105237;125421;125466;139797;159533;159557;159588;163364;163514;187064;203644;203667;204145;204193;217039;218705;231675;243237;243378;243423;278869;278986;283553;283580;294756;294794;296097;312951;316812	21;22	242;285
-0.411698	18.9815	-1.09763	0.277091	0.790968	P06396;A0A0A0MS51;A0A0A0MT01;A0A0U1RQL8;REV__H0YJM7;REV__Q6TDU7;REV__F8W8F9	P06396;A0A0A0MS51;A0A0A0MT01		Gelsolin	GSN		sp|P06396|GELS_HUMAN Gelsolin OS=Homo sapiens OX=9606 GN=GSN PE=1 SV=1;tr|A0A0A0MS51|A0A0A0MS51_HUMAN Gelsolin OS=Homo sapiens OX=9606 GN=GSN PE=1 SV=1;tr|A0A0A0MT01|A0A0A0MT01_HUMAN Gelsolin OS=Homo sapiens OX=9606 GN=GSN PE=1 SV=1	7	67	67	34	0	71.2	85.696	782	0	323.31	7182600000			40;264;265;266;297;614;694;695;696;835;836;907;908;946;1652;1868;1965;1966;2547;2548;2556;2732;3333;3565;4290;4425;4426;4965;5065;5066;5544;5704;6415;6468;6469;7145;7172;7173;7228;7355;7402;7636;7637;7877;8048;8049;8050;8849;8850;8851;9017;9313;9322;9323;9680;9841;9842;9843;9994;9995;10081;10085;10086;10123;10226;10227;10817	True;True;True;True;True;True;True;True;True;True;True;True;True;True;True;True;True;True;True;True;True;True;True;True;True;True;True;True;True;True;True;True;True;True;True;True;True;True;True;True;True;True;True;True;True;True;True;True;True;True;True;True;True;True;True;True;True;True;True;True;True;True;True;True;True;True;True	42;283;284;285;318;666;752;753;754;899;900;977;978;1020;1760;1989;2097;2098;2737;2738;2747;2942;3599;3850;4630;4773;4774;5355;5464;5465;5995;6163;6936;7014;7015;7016;7825;7854;7855;7912;7913;8049;8099;8353;8354;8610;8799;8800;8801;9664;9665;9666;9852;10191;10201;10202;10590;10763;10764;10765;10766;10767;10768;10936;10937;11034;11035;11039;11040;11041;11042;11084;11194;11195;11196;11197;11839	741;742;743;744;7223;7224;7225;7226;7227;7228;7229;7230;7231;7232;7233;7234;7235;7236;7237;7238;7239;7240;7241;7242;7243;7244;7245;7246;7247;7248;7249;7250;7251;7252;7253;7254;7255;7256;7257;7258;7259;7260;7261;7262;7263;7264;7265;7266;7267;7268;7269;7270;7271;7272;7273;7274;7275;7276;7277;7278;7279;7280;7281;7282;7283;7284;7285;7286;7287;7288;7289;7290;7291;7292;7293;7294;7295;7296;7297;7924;792…	1137;1138;1139;1140;9866;9867;9868;9869;9870;9871;9872;9873;9874;9875;9876;9877;9878;9879;9880;9881;9882;9883;9884;9885;9886;9887;9888;9889;9890;9891;9892;9893;9894;9895;9896;9897;9898;9899;9900;9901;9902;9903;9904;9905;9906;9907;9908;9909;9910;9911;9912;9913;9914;9915;9916;9917;9918;9919;9920;9921;9922;9923;9924;9925;9926;9927;9928;9929;9930;9931;9932;9933;9934;9935;9936;9937;9938;9939;9940;9941…	1138;9937;9950;9964;10859;20052;22090;22164;22168;25297;25355;27222;27228;28463;41335;48031;50764;50769;67731;67732;68266;73405;91160;96743;116335;120816;120849;132415;135991;135992;148207;151826;171337;172487;172493;194788;195781;195785;197127;199688;201764;208562;208607;215505;218859;218866;218870;241395;241400;241401;247958;258349;258588;258633;273144;279848;279857;279878;282876;282884;284902;…	539;540;541;542;543;544	52;270;310;369;433;439
-0.538438	23.1232	-1.07803	0.285929	0.797373	P60709;A0A2R8Y793;G5E9R0;E7EVS6;A0A2R8YGF8;C9JUM1;C9JZR7;C9JTX5;A0A2R8YEA7;P0CG38;A0A2R8YFE2;P0CG39;F8WCH0;Q9BYX7	P60709;A0A2R8Y793		Actin, cytoplasmic 1;Actin, cytoplasmic 1, N-terminally processed	ACTB		sp|P60709|ACTB_HUMAN Actin, cytoplasmic 1 OS=Homo sapiens OX=9606 GN=ACTB PE=1 SV=1;tr|A0A2R8Y793|A0A2R8Y793_HUMAN Actin, cytoplasmic 1 (Fragment) OS=Homo sapiens OX=9606 GN=ACTB PE=1 SV=1	14	31	31	2	0	76	41.736	375	0	323.31	3454700000			282;910;911;1075;1309;1551;1552;1812;1817;1981;1982;2399;2402;2416;3124;4087;4088;4224;4225;4226;4525;4927;5021;5398;5399;5436;6568;7352;8787;9427;9561	True;True;True;True;True;True;True;True;True;True;True;True;True;True;True;True;True;True;True;True;True;True;True;True;True;True;True;True;True;True;True	302;980;981;1156;1157;1396;1397;1398;1652;1653;1654;1923;1924;1929;1930;2113;2114;2579;2580;2583;2598;2599;3373;3374;3375;4410;4411;4555;4556;4557;4558;4559;4560;4561;4878;5315;5412;5413;5832;5833;5834;5835;5874;5875;7164;7165;8046;9595;10313;10314;10466	7689;7690;7691;7692;7693;7694;7695;7696;7697;7698;7699;7700;7701;7702;7703;7704;7705;7706;7707;7708;7709;7710;7711;7712;7713;19856;19857;19858;19859;19860;19861;19862;19863;19864;19865;19866;19867;19868;19869;19870;19871;19872;19873;19874;19875;19876;19877;19878;19879;19880;19881;19882;19883;19884;19885;19886;19887;19888;19889;19890;19891;19892;19893;19894;19895;19896;19897;19898;19899;23004;2300…	10505;10506;10507;10508;10509;10510;10511;10512;10513;10514;10515;10516;10517;10518;10519;10520;10521;10522;10523;10524;27230;27231;27232;27233;27234;27235;27236;27237;27238;27239;27240;27241;27242;27243;27244;27245;27246;27247;27248;27249;27250;27251;27252;27253;27254;31954;31955;31956;31957;31958;31959;31960;31961;31962;31963;31964;34984;34985;34986;34987;34988;34989;34990;34991;34992;34993;349…	10509;27233;27238;31961;35013;39059;39119;45478;45604;51524;51526;65000;65023;65240;86445;108943;108991;113189;113197;113199;123641;131526;134447;144297;144369;145268;177411;199657;240156;261745;267951	687;688;689;690;691;692;693;694;695	16;44;47;153;227;269;283;305;325
-1.00468	23.3002	-1.09398	0.289492	0.797373	P68366;C9JEV8;C9JQ00;C9JJQ8;C9JDL2	P68366		Tubulin alpha-4A chain	TUBA4A		sp|P68366|TBA4A_HUMAN Tubulin alpha-4A chain OS=Homo sapiens OX=9606 GN=TUBA4A PE=1 SV=1	5	18	18	5	0	55.4	49.924	448	0	268.52	120430000			254;893;913;914;992;2048;2384;2850;2860;4512;5429;5692;6834;7475;7476;8282;9109;9790	True;True;True;True;True;True;True;True;True;True;True;True;True;True;True;True;True;True	272;960;983;984;1069;1070;2192;2562;3073;3084;4865;5867;6149;7475;8178;8179;9047;9950;10710	5773;5774;19613;19614;19615;19616;19901;19902;19903;19904;19905;19906;19907;19908;19909;19910;19911;19912;19913;19914;19915;19916;19917;19918;19919;19920;19921;19922;21609;21610;21611;21612;21613;21614;21615;21616;39197;39198;39199;39200;39201;39202;46400;46401;46402;46403;46404;46405;46406;46407;56830;56831;56832;56833;56834;56835;56836;56837;57042;89256;89257;89258;89259;89260;89261;107622;1124…	8151;8152;8153;8154;26977;26978;26979;26980;26981;26982;27256;27257;27258;27259;27260;27261;27262;27263;27264;27265;27266;27267;27268;27269;27270;27271;27272;27273;27274;27275;27276;27277;27278;27279;27280;27281;27282;27283;27284;27285;27286;29650;29651;29652;29653;29654;29655;29656;29657;29658;29659;29660;29661;29662;29663;29664;54210;54211;64633;64634;64635;64636;64637;64638;80219;80220;80221;8…	8154;26982;27285;27286;29657;54210;64634;80224;80522;122451;145162;151517;184782;203821;203835;225273;250717;278328	209;705	302;413
0.392325	20.899	1.05065	0.30029	0.812853	Q15848	Q15848		Adiponectin	ADIPOQ		sp|Q15848|ADIPO_HUMAN Adiponectin OS=Homo sapiens OX=9606 GN=ADIPOQ PE=1 SV=1	1	5	5	5	0	30.7	26.413	244	0	323.31	342870000			3389;4469;6746;7919;7920	True;True;True;True;True	3659;4819;7380;8653;8654	65599;65600;65601;65602;65603;65604;65605;65606;65607;65608;65609;65610;65611;65612;65613;65614;65615;65616;65617;88329;88330;88331;88332;88333;88334;88335;88336;88337;88338;88339;88340;88341;88342;88343;88344;88345;88346;88347;88348;88349;88350;88351;88352;88353;88354;88355;88356;88357;88358;88359;88360;88361;88362;135332;135333;135334;135335;135336;135337;135338;135339;135340;135341;135342;1353…	91869;91870;91871;91872;91873;91874;91875;91876;91877;91878;91879;91880;91881;91882;91883;91884;91885;91886;91887;91888;91889;121397;121398;121399;121400;121401;121402;121403;121404;121405;121406;121407;121408;121409;121410;121411;121412;121413;121414;121415;121416;121417;121418;121419;121420;121421;121422;121423;181721;181722;181723;181724;181725;181726;181727;181728;181729;181730;181731;181732;…	91887;121405;181736;216250;216251	745	128
-0.307421	21.8037	-1.02389	0.311652	0.829311	A0A0C4DH41;P01825;A0A087WW49	A0A0C4DH41;P01825		Ig heavy chain V-II region NEWM	IGHV4-61		sp|A0A0C4DH41|HV461_HUMAN Immunoglobulin heavy variable 4-61 OS=Homo sapiens OX=9606 GN=IGHV4-61 PE=3 SV=1;sp|P01825|HV459_HUMAN Immunoglobulin heavy variable 4-59 OS=Homo sapiens OX=9606 GN=IGHV4-59 PE=1 SV=2	3	7	7	2	0	50	13.066	118	0	236.04	903850000			3660;6195;7545;8590;8591;10326;10327	True;True;True;True;True;True;True	3953;6699;8254;9377;9378;11305;11306	71103;71104;71105;123745;123746;123747;123748;123749;123750;123751;123752;123753;123754;123755;123756;123757;123758;123759;123760;123761;123762;123763;123764;123765;123766;123767;123768;123769;123770;123771;123772;123773;123774;123775;123776;123777;123778;123779;123780;123781;123782;123783;123784;123785;123786;123787;123788;123789;123790;123791;123792;123793;123794;123795;123796;123797;123798;123…	99198;99199;99200;99201;166518;166519;166520;166521;166522;166523;166524;166525;166526;166527;166528;166529;166530;166531;166532;166533;166534;166535;166536;166537;166538;166539;166540;166541;166542;166543;166544;166545;166546;166547;166548;166549;166550;166551;166552;166553;166554;166555;166556;166557;166558;166559;166560;166561;166562;166563;166564;166565;166566;166567;166568;166569;166570;1665…	99201;166533;205225;233283;233284;294301;294328
0.209972	25.7284	0.989996	0.325922	0.852829	O14791;B1AH96;B1AH94;B1AH95;F8WCH3	O14791		Apolipoprotein L1	APOL1		sp|O14791|APOL1_HUMAN Apolipoprotein L1 OS=Homo sapiens OX=9606 GN=APOL1 PE=1 SV=5	5	27	27	27	0	59	43.974	398	0	323.31	4624500000			464;606;711;1739;2269;2427;4179;4626;5268;5732;5920;6672;6673;7136;7216;8090;9565;9566;10043;10159;10160;10256;10257;10258;10295;10296;10628	True;True;True;True;True;True;True;True;True;True;True;True;True;True;True;True;True;True;True;True;True;True;True;True;True;True;True	499;658;770;1849;2437;2610;4504;4991;5689;6193;6394;7301;7302;7816;7899;7900;8841;10470;10471;10994;10995;11125;11126;11127;11230;11231;11232;11271;11272;11273;11632	10972;10973;10974;10975;10976;10977;10978;10979;10980;10981;10982;10983;10984;10985;10986;13823;13824;13825;13826;13827;13828;13829;13830;13831;13832;13833;13834;13835;13836;13837;13838;13839;13840;13841;13842;13843;13844;13845;13846;13847;13848;13849;13850;13851;13852;13853;13854;13855;13856;13857;13858;13859;13860;13861;13862;13863;13864;13865;13866;13867;13868;13869;13870;13871;13872;13873;138…	15026;15027;19079;19080;19081;19082;19083;19084;19085;19086;19087;19088;19089;19090;19091;19092;19093;19094;19095;19096;19097;19098;19099;19100;19101;19102;19103;19104;19105;19106;19107;19108;19109;19110;19111;19112;22338;22339;22340;22341;22342;22343;22344;43922;43923;43924;43925;43926;43927;43928;43929;43930;43931;43932;43933;43934;43935;43936;43937;43938;43939;43940;43941;43942;43943;43944;439…	15026;19099;22341;43946;60618;65680;111567;125988;141998;152301;158571;179420;179422;194639;196657;219886;268103;268130;283671;287907;287913;290127;290173;290176;292686;292770;303264	258;259	60;329
0.175278	23.6656	0.967188	0.337108	0.867638	Q9Y6R7;A0A087WXI2;A0A286YF91;A0A087WUZ2	Q9Y6R7;A0A087WXI2		IgGFc-binding protein	FCGBP		sp|Q9Y6R7|FCGBP_HUMAN IgGFc-binding protein OS=Homo sapiens OX=9606 GN=FCGBP PE=1 SV=3;tr|A0A087WXI2|A0A087WXI2_HUMAN IgGFc-binding protein (Fragment) OS=Homo sapiens OX=9606 GN=FCGBP PE=1 SV=2	4	124	124	124	0	45.2	572.01	5405	0	323.31	11422000000			271;335;385;406;450;635;636;663;784;1002;1080;1081;1134;1229;1254;1313;1367;1368;1369;1391;1398;1399;1549;2226;2227;2228;2295;2296;2310;2822;2847;2848;2849;3027;3094;3339;3340;3354;3364;3365;3457;3538;3742;3759;4045;4046;4282;5043;5044;5279;5354;5355;5377;5378;5406;5407;5425;5450;5470;5518;5784;5799;5800;5883;5984;5986;6082;6083;6282;6300;6697;6902;6964;6989;7068;7169;7189;7312;7313;7314;7444;771…	True;True;True;True;True;True;True;True;True;True;True;True;True;True;True;True;True;True;True;True;True;True;True;True;True;True;True;True;True;True;True;True;True;True;True;True;True;True;True;True;True;True;True;True;True;True;True;True;True;True;True;True;True;True;True;True;True;True;True;True;True;True;True;True;True;True;True;True;True;True;True;True;True;True;True;True;True;True;True;True…	290;358;413;437;485;687;688;715;847;1080;1162;1163;1218;1313;1338;1402;1458;1459;1460;1485;1492;1493;1650;2390;2391;2392;2466;2467;2482;3042;3069;3070;3071;3072;3269;3339;3605;3606;3620;3632;3633;3634;3635;3731;3822;4047;4068;4367;4368;4622;5438;5439;5700;5781;5782;5806;5807;5808;5842;5843;5844;5863;5890;5910;5964;6248;6263;6264;6351;6463;6465;6567;6568;6792;6810;7326;7549;7618;7644;7741;7851;787…	7310;7311;7312;7313;7314;7315;7316;7317;7318;7319;7320;7321;7322;7323;8266;8267;8268;8269;8270;8271;8272;8273;8274;8275;8276;8277;8278;8279;8280;8281;8282;8283;8284;8285;8286;8287;8288;8289;8290;8291;8292;8293;8294;8295;8296;8297;8298;8299;8300;8301;8302;9518;9519;9520;9521;9522;9523;9524;9525;9526;9527;9528;9529;9530;9531;9532;9533;9534;9535;9536;9537;9538;9539;9540;9541;9542;9543;9544;9545;9546…	9982;9983;9984;9985;9986;9987;9988;9989;9990;9991;9992;11218;11219;11220;11221;11222;11223;11224;11225;11226;11227;11228;11229;11230;11231;11232;11233;11234;11235;11236;11237;11238;11239;11240;11241;11242;11243;11244;11245;11246;11247;11248;11249;11250;11251;11252;11253;11254;11255;11256;11257;11258;11259;11260;11261;12983;12984;12985;12986;12987;12988;12989;12990;12991;12992;12993;12994;12995;12…
0.139783	31.4423	0.934571	0.353539	0.877119	P02675;D6REL8	P02675;D6REL8		Fibrinogen beta chain;Fibrinopeptide B;Fibrinogen beta chain	FGB		sp|P02675|FIBB_HUMAN Fibrinogen beta chain OS=Homo sapiens OX=9606 GN=FGB PE=1 SV=2;tr|D6REL8|D6REL8_HUMAN Fibrinogen beta chain OS=Homo sapiens OX=9606 GN=FGB PE=1 SV=1	2	82	82	69	0	87.6	55.928	491	0	323.31	429520000000			364;365;366;625;626;1174;1175;1835;1836;1839;1840;1841;2172;2173;2189;2190;2218;2219;3527;3528;3529;3592;3940;3942;4141;4142;4143;4228;4229;4728;4763;4987;4988;5061;5062;5188;5205;5265;5519;5520;6495;6496;6497;7048;7049;7050;7147;7148;7213;7308;7323;7324;7325;7388;7389;7390;7451;7660;7661;7722;7723;8272;8273;8320;9245;9246;9247;9279;9280;9281;9892;9893;9998;9999;10465;10466;10515;10516;10944;1094…	True;True;True;True;True;True;True;True;True;True;True;True;True;True;True;True;True;True;True;True;True;True;True;True;True;True;True;True;True;True;True;True;True;True;True;True;True;True;True;True;True;True;True;True;True;True;True;True;True;True;True;True;True;True;True;True;True;True;True;True;True;True;True;True;True;True;True;True;True;True;True;True;True;True;True;True;True;True;True;True…	389;390;391;677;678;1258;1259;1954;1955;1958;1959;1960;2333;2334;2351;2352;2381;2382;3808;3809;3810;3811;3812;3813;3878;4258;4259;4261;4465;4466;4467;4468;4563;4564;5100;5101;5138;5377;5378;5458;5459;5460;5461;5606;5623;5685;5965;5966;5967;7055;7056;7057;7058;7059;7060;7061;7062;7063;7718;7719;7720;7721;7722;7723;7828;7829;7896;8000;8015;8016;8017;8085;8086;8087;8153;8379;8380;8381;8445;8446;9036…	8787;8788;8789;8790;8791;8792;8793;8794;8795;8796;8797;8798;8799;8800;8801;8802;8803;8804;8805;8806;8807;8808;8809;8810;8811;8812;8813;8814;8815;8816;8817;8818;8819;8820;8821;8822;8823;8824;8825;8826;8827;8828;8829;8830;8831;8832;8833;8834;8835;8836;8837;8838;8839;8840;8841;8842;8843;8844;8845;8846;8847;8848;8849;8850;8851;8852;8853;8854;8855;8856;8857;8858;8859;8860;8861;8862;8863;8864;8865;8866…
0.190532	26.1544	0.934435	0.353608	0.877119	P02745;X6RLJ0	P02745;X6RLJ0		Complement C1q subcomponent subunit A	C1QA		sp|P02745|C1QA_HUMAN Complement C1q subcomponent subunit A OS=Homo sapiens OX=9606 GN=C1QA PE=1 SV=2;tr|X6RLJ0|X6RLJ0_HUMAN Complement C1q subcomponent subunit A (Fragment) OS=Homo sapiens OX=9606 GN=C1QA PE=1 SV=7	2	14	14	14	0	41.2	26.016	245	0	162.37	9216900000			1899;1900;3583;3685;3686;3687;5068;6962;7167;7168;7871;8369;8370;8371	True;True;True;True;True;True;True;True;True;True;True;True;True;True	2020;2021;3868;3979;3980;3981;3982;3983;5467;7616;7849;7850;8603;9140;9141;9142	35017;35018;35019;35020;35021;35022;35023;35024;35025;35026;35027;35028;35029;35030;35031;35032;35033;35034;35035;35036;35037;35038;35039;35040;35041;35042;35043;35044;35045;35046;35047;35048;35049;35050;35051;35052;35053;35054;35055;35056;35057;35058;35059;35060;35061;35062;35063;35064;35065;35066;35067;35068;35069;35070;35071;69568;69569;69570;69571;69572;69573;69574;69575;69576;69577;69578;695…	48356;48357;48358;48359;48360;48361;48362;48363;48364;97126;97127;97128;97129;97130;97131;97132;97133;97134;97135;97136;97137;97138;97139;97140;97141;97142;97143;97144;97145;97146;97147;97148;97149;97150;97151;97152;97153;97154;97155;97156;97157;97158;97159;97160;97161;97162;97163;97164;97165;97166;97167;97168;97169;97170;97171;97172;97173;97174;97175;97176;97177;97178;97179;97180;97181;97182;971…	48360;48364;97406;99823;99872;99980;136441;188107;195710;195773;215416;227596;227637;227645	405;406	126;205
-0.383913	21.152	-0.930746	0.359748	0.877119	A0A286YFJ8;P01861	A0A286YFJ8;P01861		Ig gamma-4 chain C region	IGHG4		tr|A0A286YFJ8|A0A286YFJ8_HUMAN Immunoglobulin heavy constant gamma 4 (Fragment) OS=Homo sapiens OX=9606 GN=IGHG4 PE=1 SV=1;sp|P01861|IGHG4_HUMAN Immunoglobulin heavy constant gamma 4 OS=Homo sapiens OX=9606 GN=IGHG4 PE=1 SV=1	2	16	8	8	0	54.8	43.831	396	0	150.58	1092400000			1997;2559;3515;3819;3820;6994;8694;9298;9445;9526;9527;10438;10439;10585;10790;10791	False;True;False;False;False;False;False;True;True;True;True;False;False;True;True;True	2130;2131;2750;2751;3794;4130;4131;7650;9497;10171;10333;10426;10427;11426;11427;11586;11808;11809	37611;37612;37613;37614;37615;37616;37617;37618;37619;37620;37621;37622;37623;37624;37625;37626;37627;37628;37629;37630;37631;37632;37633;37634;37635;37636;37637;37638;37639;37640;37641;37642;37643;37644;37645;37646;37647;37648;37649;37650;37651;37652;37653;37654;37655;37656;37657;37658;37659;37660;37661;37662;37663;37664;37665;37666;37667;37668;37669;37670;37671;37672;37673;37674;37675;37676;376…	51927;51928;51929;51930;51931;51932;51933;51934;51935;51936;51937;51938;51939;51940;51941;51942;51943;51944;51945;51946;51947;51948;51949;51950;51951;51952;51953;51954;51955;51956;51957;51958;51959;51960;51961;51962;51963;51964;51965;51966;51967;51968;51969;51970;51971;51972;51973;51974;51975;51976;51977;51978;51979;51980;51981;51982;51983;51984;51985;51986;51987;51988;51989;68434;68435;68436;684…	51973;68440;94658;102910;102926;189413;237760;257804;263244;267545;267573;297498;297741;302043;308280;308363
-0.203048	26.006	-0.910551	0.365965	0.877119	A0A0A0MS08;P01857;A0A0A0MS07	A0A0A0MS08;P01857;A0A0A0MS07		Ig gamma-1 chain C region	IGHG1		tr|A0A0A0MS08|A0A0A0MS08_HUMAN Immunoglobulin heavy constant gamma 1 (Fragment) OS=Homo sapiens OX=9606 GN=IGHG1 PE=1 SV=1;sp|P01857|IGHG1_HUMAN Immunoglobulin heavy constant gamma 1 OS=Homo sapiens OX=9606 GN=IGHG1 PE=1 SV=1;tr|A0A0A0MS07|A0A0A0MS07_HUMAN	3	27	18	14	0	59.1	43.911	399	0	323.31	27268000000			424;1997;2560;2561;3074;3075;3515;3516;3822;3823;3847;3848;6266;6994;7960;8593;8695;9093;9094;9095;9295;9444;10228;10229;10438;10439;10591	True;False;False;True;True;True;True;True;True;True;False;True;True;False;True;True;False;True;True;True;True;True;False;False;False;False;True	457;2130;2131;2752;2753;3319;3320;3794;3795;4133;4134;4161;4162;6775;7650;8698;9380;9498;9932;9933;9934;9935;10168;10332;11198;11199;11426;11427;11593;11594	10470;37611;37612;37613;37614;37615;37616;37617;37618;37619;37620;37621;37622;37623;37624;37625;37626;37627;37628;37629;37630;37631;37632;37633;37634;37635;37636;37637;37638;37639;37640;37641;37642;37643;37644;37645;37646;37647;37648;37649;37650;37651;37652;37653;37654;37655;37656;37657;37658;37659;37660;37661;37662;37663;37664;37665;37666;37667;37668;37669;37670;37671;37672;37673;37674;37675;376…	14416;51927;51928;51929;51930;51931;51932;51933;51934;51935;51936;51937;51938;51939;51940;51941;51942;51943;51944;51945;51946;51947;51948;51949;51950;51951;51952;51953;51954;51955;51956;51957;51958;51959;51960;51961;51962;51963;51964;51965;51966;51967;51968;51969;51970;51971;51972;51973;51974;51975;51976;51977;51978;51979;51980;51981;51982;51983;51984;51985;51986;51987;51988;51989;68444;68445;684…	14416;51973;68465;68498;85558;85563;94658;94856;103037;103140;103656;103664;168034;189413;217256;233287;237880;249515;249834;250084;257597;263163;289506;289508;297498;297741;302125	26;27	135;311
-0.87989	16.1773	-0.927342	0.368725	0.877119	P18206;A0A096LPE1	P18206		Vinculin	VCL		sp|P18206|VINC_HUMAN Vinculin OS=Homo sapiens OX=9606 GN=VCL PE=1 SV=4	2	36	36	36	0	42.9	123.8	1134	0	323.31	322360000			398;449;700;888;1073;2083;2120;2475;2503;2686;3618;4052;4703;5092;5336;5752;6355;6436;6533;6567;6573;6589;6952;6997;7645;8119;8368;8392;8899;9107;9257;9641;9791;9992;10179;10548	True;True;True;True;True;True;True;True;True;True;True;True;True;True;True;True;True;True;True;True;True;True;True;True;True;True;True;True;True;True;True;True;True;True;True;True	427;484;758;955;1154;2230;2272;2661;2690;2892;3905;4374;5074;5496;5763;6214;6867;6868;6965;7117;7163;7174;7175;7200;7606;7654;8363;8871;9139;9165;9723;9948;10121;10122;10123;10551;10711;10934;11147;11544	9721;9722;9723;9724;9725;9726;9727;9728;9729;9730;10780;10781;10782;10783;10784;15715;15716;15717;15718;15719;15720;15721;19591;19592;19593;19594;19595;19596;19597;23000;23001;23002;39965;39966;39967;40269;48160;48161;48537;48538;48539;51823;51824;70247;70248;70249;70250;70251;70252;70253;70254;70255;70256;70257;70258;70259;70260;70261;78298;78299;78300;78301;93060;93061;100301;100302;100303;1003…	13267;13268;13269;13270;13271;13272;13273;13274;13275;13276;13277;13278;13279;13280;13281;13282;13283;13284;14696;14697;14698;14699;14700;22181;22182;22183;22184;22185;22186;22187;22188;22189;22190;22191;26958;26959;26960;31945;31946;31947;31948;31949;31950;31951;31952;55318;55319;55652;55653;55654;66807;66808;66809;67330;67331;67332;71931;71932;98076;98077;98078;98079;98080;98081;98082;98083;980…	13272;14697;22188;26960;31947;55318;55653;66809;67331;71932;98093;108178;127520;136869;143204;153193;170510;172013;177033;177402;177754;177856;187611;189471;208926;220801;227572;228203;242330;250694;255822;272387;278337;282860;288408;301153	624;625;626;627	94;534;1090;1099
0.518766	21.9376	0.90687	0.379102	0.877703	A0A0C4DH67;A0A0C4DH69	A0A0C4DH67;A0A0C4DH69			IGKV1-8;IGKV1-9		sp|A0A0C4DH67|KV108_HUMAN Immunoglobulin kappa variable 1-8 OS=Homo sapiens OX=9606 GN=IGKV1-8 PE=3 SV=1;sp|A0A0C4DH69|KV109_HUMAN Immunoglobulin kappa variable 1-9 OS=Homo sapiens OX=9606 GN=IGKV1-9 PE=3 SV=1	2	5	5	4	0	45.2	12.537	115	0	139.84	195420000			781;782;783;5804;6591	True;True;True;True;True	844;845;846;6268;7203	16939;16940;16941;16942;16943;16944;115076;115077;115078;115079;115080;115081;115082;115083;115084;115085;115086;115087;115088;115089;115090;115091;115092;115093;115094;115095;115096;115097;115098;115099;115100;115101;115102;115103;115104;115105;115106;115107;115108;115109;115110;115111;115112;115113;115114;115115;115116;115117;115118;115119;115120;115121;115122;115123;115124;115125;115126;115127…	23516;23517;23518;23519;23520;154543;154544;154545;154546;154547;154548;154549;154550;154551;154552;154553;154554;154555;154556;154557;154558;154559;154560;154561;154562;154563;154564;154565;154566;154567;154568;154569;154570;154571;154572;154573;154574;154575;154576;154577;154578;154579;154580;154581;154582;154583;154584;154585;154586;154587;154588;154589;154590;154591;154592;154593;154594;15459…	23516;23517;23520;154569;177874
0.282383	23.873	0.867457	0.390656	0.877703	P05155;H9KV48;E9PGN7;H0YCA1	P05155;H9KV48;E9PGN7		Plasma protease C1 inhibitor	SERPING1		sp|P05155|IC1_HUMAN Plasma protease C1 inhibitor OS=Homo sapiens OX=9606 GN=SERPING1 PE=1 SV=2;tr|H9KV48|H9KV48_HUMAN Plasma protease C1 inhibitor OS=Homo sapiens OX=9606 GN=SERPING1 PE=1 SV=1;tr|E9PGN7|E9PGN7_HUMAN Plasma protease C1 inhibitor OS=Homo sap	4	19	19	19	0	30	55.154	500	0	323.31	931230000			395;1620;3112;4036;4244;4584;5278;5471;5503;5766;5767;6339;6408;6477;9230;9258;9259;9367;10358	True;True;True;True;True;True;True;True;True;True;True;True;True;True;True;True;True;True;True	424;1725;3359;4358;4580;4581;4941;5699;5911;5912;5946;6229;6230;6851;6929;7025;10079;10124;10125;10248;11340	9707;9708;9709;29542;29543;29544;29545;29546;29547;29548;29549;29550;29551;29552;29553;29554;29555;29556;29557;29558;29559;29560;29561;29562;29563;29564;29565;29566;29567;29568;29569;29570;29571;29572;29573;29574;29575;29576;29577;29578;29579;29580;29581;29582;29583;29584;29585;29586;29587;29588;29589;29590;29591;29592;61027;61028;61029;61030;61031;61032;61033;61034;61035;61036;61037;61038;61039;…	13257;13258;40777;40778;40779;40780;40781;40782;40783;40784;40785;40786;40787;40788;40789;40790;40791;40792;40793;40794;40795;40796;40797;40798;40799;40800;40801;40802;40803;40804;40805;40806;40807;40808;40809;40810;40811;40812;40813;40814;40815;86130;86131;86132;86133;86134;86135;86136;86137;86138;86139;86140;86141;86142;86143;86144;86145;86146;86147;86148;86149;86150;86151;86152;86153;86154;861…	13258;40777;86160;107818;114850;124181;142103;145606;147004;153949;153962;170251;171273;172740;254543;255855;255907;260055;294863	535	370
-0.158997	20.3054	-0.859267	0.393944	0.877703	P22792	P22792		Carboxypeptidase N subunit 2	CPN2		sp|P22792|CPN2_HUMAN Carboxypeptidase N subunit 2 OS=Homo sapiens OX=9606 GN=CPN2 PE=1 SV=3	1	10	10	10	0	28.8	60.556	545	0	323.31	164250000			292;1688;1763;5498;5844;6168;6785;8536;9205;10402	True;True;True;True;True;True;True;True;True;True	313;1797;1873;5941;6312;6669;7423;9323;10052;11387	7821;7822;7823;7824;7825;7826;7827;7828;7829;7830;7831;30390;30391;30392;30393;30394;30395;30396;30397;30398;30399;32171;109033;109034;109035;109036;109037;116896;116897;116898;116899;116900;116901;116902;116903;116904;116905;116906;123230;123231;123232;123233;123234;123235;123236;123237;123238;123239;123240;123241;123242;123243;123244;123245;123246;123247;123248;123249;123250;123251;123252;12325…	10761;10762;10763;10764;10765;41921;41922;41923;41924;41925;41926;41927;41928;41929;41930;44721;146957;146958;156909;156910;156911;156912;156913;156914;156915;156916;156917;156918;156919;165867;165868;165869;165870;165871;165872;165873;165874;165875;165876;165877;165878;165879;165880;165881;165882;165883;165884;165885;165886;165887;165888;165889;165890;165891;165892;165893;165894;165895;165896;16…	10763;41922;44721;146957;156909;165891;182378;231928;253891;295920
0.12866	28.4081	0.857165	0.394567	0.877703	P02751;H0Y7Z1	P02751;H0Y7Z1		Fibronectin;Anastellin;Ugl-Y1;Ugl-Y2;Ugl-Y3	FN1		sp|P02751|FINC_HUMAN Fibronectin OS=Homo sapiens OX=9606 GN=FN1 PE=1 SV=4;tr|H0Y7Z1|H0Y7Z1_HUMAN Fibronectin (Fragment) OS=Homo sapiens OX=9606 GN=FN1 PE=1 SV=1	2	163	163	148	0	71.2	262.62	2386	0	323.31	82467000000			77;676;722;847;851;1060;1063;1064;1067;1113;1133;1180;1400;1513;1559;1768;1805;1848;1849;1850;1881;1958;2000;2001;2160;2207;2249;2250;2256;2390;2638;2649;2747;2748;2754;2785;2786;2913;2988;2989;3238;3239;3244;3245;3408;3431;3462;3463;3491;3492;3640;3641;3700;3756;3757;3876;4149;4246;4281;4304;4357;4477;4478;4480;4760;4761;4773;4774;4843;4844;4887;4945;5022;5115;5226;5637;5638;5756;5757;6271;6579;…	True;True;True;True;True;True;True;True;True;True;True;True;True;True;True;True;True;True;True;True;True;True;True;True;True;True;True;True;True;True;True;True;True;True;True;True;True;True;True;True;True;True;True;True;True;True;True;True;True;True;True;True;True;True;True;True;True;True;True;True;True;True;True;True;True;True;True;True;True;True;True;True;True;True;True;True;True;True;True;True…	80;81;731;781;911;915;1140;1144;1145;1148;1195;1215;1216;1217;1264;1494;1613;1661;1878;1916;1967;1968;1969;1970;2002;2089;2090;2134;2135;2318;2369;2416;2417;2424;2569;2570;2840;2853;2959;2960;2966;3003;3004;3146;3147;3148;3229;3230;3496;3497;3498;3503;3504;3679;3704;3738;3739;3770;3771;3933;3934;3996;4065;4066;4194;4474;4583;4621;4644;4698;4827;4828;4829;4830;4832;5135;5136;5149;5150;5223;5224;52…	2357;2358;2359;2360;2361;2362;2363;2364;2365;2366;2367;2368;2369;2370;2371;2372;2373;2374;2375;2376;2377;2378;2379;2380;2381;2382;2383;2384;2385;2386;2387;2388;2389;2390;2391;2392;2393;2394;2395;2396;2397;2398;2399;15175;15176;15177;15178;15179;15180;15181;15870;15871;18564;18734;18735;18736;18737;18738;18739;18740;18741;18742;18743;18744;18745;18746;18747;18748;18749;18750;18751;18752;18753;1875…
-0.236155	22.5814	-0.847947	0.399972	0.877703	P01009	P01009		Alpha-1-antitrypsin;Short peptide from AAT	SERPINA1		sp|P01009|A1AT_HUMAN Alpha-1-antitrypsin OS=Homo sapiens OX=9606 GN=SERPINA1 PE=1 SV=3	1	32	32	3	0	65.6	46.736	418	0	323.31	3067400000			937;1992;2014;2440;3004;3068;3953;4867;5138;5152;5615;6029;6150;6197;6298;6299;6409;6410;6411;7186;7428;7429;7790;7940;8505;8729;8730;8921;9209;9754;9755;10529	True;True;True;True;True;True;True;True;True;True;True;True;True;True;True;True;True;True;True;True;True;True;True;True;True;True;True;True;True;True;True;True	1008;2125;2152;2623;3246;3313;4272;4273;4274;5250;5548;5562;6069;6070;6511;6646;6701;6702;6808;6809;6930;6931;6932;7868;8129;8130;8515;8516;8674;9288;9289;9532;9533;9750;10056;10672;10673;11523	20424;20425;20426;20427;20428;20429;20430;20431;20432;20433;20434;20435;20436;20437;20438;20439;20440;20441;20442;20443;20444;20445;20446;20447;20448;20449;20450;20451;20452;20453;20454;20455;20456;20457;20458;20459;20460;20461;20462;20463;20464;20465;20466;20467;20468;20469;20470;20471;20472;20473;20474;20475;37448;37449;37450;37451;37452;37453;37454;37455;37456;37457;37458;37459;37460;37461;374…	28059;28060;28061;28062;28063;28064;28065;28066;28067;28068;28069;28070;28071;28072;28073;28074;28075;28076;28077;28078;28079;28080;28081;28082;28083;28084;28085;28086;28087;28088;28089;28090;28091;28092;28093;28094;28095;28096;28097;28098;28099;28100;28101;28102;28103;51577;51578;51579;51580;51581;51582;51583;51584;51585;51586;51587;51588;51589;51590;51591;51592;51593;51594;51595;51596;51597;515…	28059;51585;52529;65888;83780;85279;106320;129855;137741;138004;149574;162364;165240;166692;169365;169371;171281;171292;171311;196167;202350;202354;213618;216571;230977;238717;238725;242794;253914;277333;277416;300964	0;1;2	250;375;382
0.423966	23.373	0.842764	0.402514	0.877703	B0YIW2;P02656	B0YIW2;P02656		Apolipoprotein C-III	APOC3		tr|B0YIW2|B0YIW2_HUMAN Apolipoprotein C-III variant 1 OS=Homo sapiens OX=9606 GN=APOC3 PE=1 SV=1;sp|P02656|APOC3_HUMAN Apolipoprotein C-III OS=Homo sapiens OX=9606 GN=APOC3 PE=1 SV=1	2	11	11	11	0	53	12.815	117	0	323.31	17306000000			1508;1735;2096;2097;3149;3150;4053;4054;4055;4104;8844	True;True;True;True;True;True;True;True;True;True;True	1607;1845;2245;2246;3404;3405;4375;4376;4377;4427;9659	27244;27245;27246;27247;27248;27249;27250;27251;27252;27253;27254;27255;27256;27257;27258;27259;27260;27261;27262;27263;27264;27265;27266;27267;27268;27269;27270;27271;27272;27273;27274;27275;27276;27277;27278;27279;27280;27281;27282;27283;27284;27285;27286;27287;27288;27289;27290;27291;27292;27293;27294;27295;27296;27297;27298;27299;27300;27301;27302;27303;27304;27305;27306;27307;27308;27309;273…	37478;37479;37480;37481;37482;37483;37484;37485;37486;37487;37488;37489;37490;37491;37492;37493;37494;37495;37496;37497;37498;37499;37500;37501;37502;37503;37504;37505;37506;37507;37508;37509;37510;37511;37512;37513;37514;37515;37516;37517;37518;37519;37520;37521;37522;37523;37524;37525;37526;37527;37528;37529;37530;37531;37532;37533;37534;37535;37536;37537;37538;37539;37540;37541;37542;37543;375…	37487;43782;55503;55533;87574;87587;108203;108351;108473;109138;241235
-0.106201	26.521	-0.815933	0.417579	0.896656	B4DPQ0;P00736;F5H2D0;F5H1V0;F5H6Y3;F5H3N3;F5H3A3;F5H1N6;F5GWL0;H0YFL7;Q9NZP8	B4DPQ0;P00736;F5H2D0		Complement C1r subcomponent;Complement C1r subcomponent heavy chain;Complement C1r subcomponent light chain	C1R		tr|B4DPQ0|B4DPQ0_HUMAN Complement C1r subcomponent OS=Homo sapiens OX=9606 GN=C1R PE=1 SV=1;sp|P00736|C1R_HUMAN Complement C1r subcomponent OS=Homo sapiens OX=9606 GN=C1R PE=1 SV=2;tr|F5H2D0|F5H2D0_HUMAN Complement C1r subcomponent OS=Homo sapiens OX=9606	11	63	63	63	0	73.3	81.889	719	0	323.31	21892000000			320;321;429;1264;1872;2078;2079;2627;2628;2829;2830;2831;3006;3007;3264;3265;3486;3532;3533;3721;4065;4252;4750;5560;5561;5617;5618;5981;6088;6313;6314;6462;6463;6464;6491;6782;6870;6871;7003;7004;7208;7253;7315;7316;7412;7575;7576;8150;8327;8377;9163;9164;9906;9982;9983;9984;10262;10549;10619;11023;11024;11026;11027	True;True;True;True;True;True;True;True;True;True;True;True;True;True;True;True;True;True;True;True;True;True;True;True;True;True;True;True;True;True;True;True;True;True;True;True;True;True;True;True;True;True;True;True;True;True;True;True;True;True;True;True;True;True;True;True;True;True;True;True;True;True;True	343;344;462;463;1348;1993;2224;2225;2828;2829;3049;3050;3051;3052;3248;3249;3524;3525;3763;3816;3817;4018;4387;4590;5124;6011;6012;6072;6073;6460;6574;6823;6824;7005;7006;7007;7008;7009;7010;7045;7046;7420;7513;7514;7661;7662;7663;7664;7891;7940;8007;8008;8109;8110;8287;8288;8289;8904;9097;9149;10007;10008;10840;10923;10924;10925;10926;11236;11545;11623;12066;12067;12069;12070;12071	8075;8076;8077;8078;10617;10618;10619;10620;10621;10622;10623;10624;10625;10626;10627;10628;10629;10630;24791;24792;24793;24794;24795;24796;24797;24798;24799;24800;24801;24802;24803;24804;24805;24806;24807;24808;24809;24810;24811;24812;24813;24814;24815;24816;24817;24818;24819;24820;24821;24822;24823;24824;24825;24826;24827;24828;24829;24830;24831;24832;24833;24834;24835;24836;24837;24838;24839;2…	10995;10996;10997;10998;10999;11000;14574;14575;14576;14577;14578;14579;14580;14581;14582;14583;14584;14585;14586;14587;14588;14589;34255;34256;34257;34258;34259;34260;34261;34262;34263;34264;34265;34266;34267;34268;34269;34270;34271;34272;34273;34274;34275;34276;34277;34278;34279;34280;34281;34282;34283;34284;34285;34286;34287;34288;34289;34290;34291;34292;34293;34294;34295;34296;34297;34298;342…	10997;11000;14583;34290;48074;55233;55288;70085;70150;79817;79884;80041;83784;84100;89799;89847;93707;95693;95744;101264;108561;115152;128128;148567;148599;149577;149578;160468;164112;169833;169892;172399;172452;172477;172933;182352;185076;185077;189512;189543;196601;197817;198560;198670;202087;205963;206231;221264;226440;227845;252958;253107;281393;282510;282559;282713;290652;301241;302731;31598…	126;127;128;129;130	407;486;644;651;715
-0.257116	19.8789	-0.810757	0.423367	0.896656	A0A0A0MS15	A0A0A0MS15			IGHV3-49		sp|A0A0A0MS15|HV349_HUMAN Immunoglobulin heavy variable 3-49 OS=Homo sapiens OX=9606 GN=IGHV3-49 PE=3 SV=1	1	6	5	4	0	60.5	13.056	119	0	114.55	212640000			985;3232;3673;6112;8261;8938	True;False;True;True;True;True	1062;3490;3967;6605;9023;9024;9768	21546;21547;21548;21549;21550;21551;21552;21553;21554;21555;21556;21557;21558;21559;21560;21561;21562;21563;21564;21565;21566;21567;21568;21569;21570;21571;21572;21573;21574;21575;21576;21577;21578;21579;21580;21581;21582;21583;21584;21585;21586;63546;63547;63548;63549;63550;63551;63552;63553;63554;71422;71423;71424;71425;71426;71427;71428;71429;71430;71431;71432;71433;71434;71435;71436;71437;714…	29609;29610;29611;29612;29613;29614;29615;29616;29617;29618;29619;29620;29621;29622;29623;29624;29625;29626;89291;89292;89293;89294;89295;89296;99545;99546;99547;99548;99549;99550;99551;99552;99553;99554;99555;99556;99557;99558;99559;99560;99561;99562;99563;99564;99565;99566;99567;99568;99569;99570;99571;99572;99573;99574;99575;99576;99577;99578;99579;99580;99581;99582;99583;99584;99585;99586;995…	29620;89292;99569;164611;225031;243127
0.620415	18.1796	0.814533	0.428339	0.896656	P01700	P01700		Ig lambda chain V-I region HA			sp|P01700|LV147_HUMAN Immunoglobulin lambda variable 1-47 OS=Homo sapiens OX=9606 GN=IGLV1-47 PE=1 SV=2	1	4	4	2	0	49.6	12.283	117	0	39.369	884440000			5817;5818;8223;10322	True;True;True;True	6281;6282;8979;11301	116024;116025;116026;116027;116028;116029;116030;116031;116032;116033;116034;116035;116036;116037;116038;116039;116040;116041;116042;116043;116044;116045;116046;165940;165941;165942;165943;165944;165945;165946;165947;165948;165949;165950;165951;165952;165953;165954;165955;165956;165957;165958;165959;165960;165961;165962;165963;165964;165965;165966;165967;165968;165969;165970;165971;165972;165973;…	155675;155676;155677;155678;155679;155680;155681;155682;155683;155684;155685;155686;155687;155688;155689;155690;223352;223353;223354;223355;223356;223357;223358;223359;223360;223361;223362;223363;223364;223365;223366;223367;223368;223369;223370;223371;223372;223373;223374;223375;223376;223377;223378;223379;223380;223381;223382;223383;223384;223385;223386;223387;223388;223389;223390;223391;223392;…	155680;155684;223353;294264
-0.216731	21.6455	-0.76327	0.448643	0.925701	P00734;E9PIT3;C9JV37;CON__P00735	P00734;E9PIT3		Prothrombin;Activation peptide fragment 1;Activation peptide fragment 2;Thrombin light chain;Thrombin heavy chain	F2		sp|P00734|THRB_HUMAN Prothrombin OS=Homo sapiens OX=9606 GN=F2 PE=1 SV=2;tr|E9PIT3|E9PIT3_HUMAN Prothrombin OS=Homo sapiens OX=9606 GN=F2 PE=1 SV=1	4	27	27	27	0	53.2	70.036	622	0	323.31	985620000			1738;2469;2536;2652;2688;3368;3850;4217;4893;5182;5183;5223;5290;5369;6946;7856;8066;8067;8186;8357;8513;8859;8984;8985;10310;10636;10769	True;True;True;True;True;True;True;True;True;True;True;True;True;True;True;True;True;True;True;True;True;True;True;True;True;True;True	1848;2655;2726;2856;2894;3638;4165;4548;5277;5278;5279;5600;5601;5641;5711;5798;7600;8587;8588;8817;8818;8940;9128;9298;9674;9817;9818;11287;11640;11783	31630;31631;31632;31633;31634;31635;31636;31637;31638;31639;31640;31641;31642;31643;31644;31645;31646;31647;31648;31649;31650;31651;31652;31653;31654;31655;31656;31657;31658;31659;47974;47975;47976;47977;47978;47979;47980;47981;47982;47983;47984;47985;47986;47987;47988;47989;47990;47991;47992;47993;47994;47995;47996;47997;47998;47999;48000;48001;48002;48003;48004;48005;48006;48007;48008;48009;480…	43877;43878;43879;43880;43881;43882;43883;43884;43885;43886;43887;43888;43889;43890;43891;43892;43893;43894;43895;43896;43897;43898;43899;43900;43901;43902;43903;43904;43905;43906;43907;43908;43909;43910;43911;43912;43913;43914;43915;43916;43917;43918;43919;43920;43921;66646;66647;66648;66649;66650;66651;66652;66653;66654;66655;66656;66657;66658;66659;66660;66661;66662;66663;66664;66665;66666;666…	43881;66646;67650;70817;71940;91729;103708;113129;130667;139535;139536;140175;142737;143788;187562;215294;219356;219371;221778;227003;231168;241516;245242;245264;293828;303351;307808	291;292;293	195;374;380
-0.223908	23.2037	-0.744912	0.460139	0.925701	A0A0C4DH68;A0A075B6R9	A0A0C4DH68;A0A075B6R9			IGKV2-24;IGKV2D-24		sp|A0A0C4DH68|KV224_HUMAN Immunoglobulin kappa variable 2-24 OS=Homo sapiens OX=9606 GN=IGKV2-24 PE=3 SV=1;tr|A0A075B6R9|A0A075B6R9_HUMAN Immunoglobulin kappa variable 2D-24 (non-functional) (Fragment) OS=Homo sapiens OX=9606 GN=IGKV2D-24 PE=4 SV=1	2	5	5	4	0	38.3	13.079	120	0	91.39	1258500000			3159;3170;3171;8638;8639	True;True;True;True;True	3414;3426;3427;9429;9430	62359;62360;62361;62362;62363;62364;62365;62366;62367;62368;62369;62370;62371;62372;62373;62374;62375;62376;62377;62378;62379;62380;62381;62382;62383;62384;62385;62386;62387;62388;62389;62390;62391;62392;62393;62394;62395;62396;62397;62398;62399;62400;62401;62402;62403;62404;62405;62406;62407;62408;62409;62410;62411;62412;62413;62414;62415;62416;62417;62418;62419;62420;62421;62422;62423;62424;624…	87854;87855;87856;87857;87858;87859;87860;87861;87862;87863;87864;87865;87866;87867;87868;87869;87870;87871;87872;87873;87874;87875;87876;87877;87878;87879;87880;87881;87882;87883;87884;87885;87886;87887;87888;87889;87890;87891;87892;87893;87894;87895;87896;87897;87898;88438;88439;88440;88441;88442;88443;88444;88445;88446;88447;88448;88449;88450;88451;88452;88453;88454;88455;88456;88457;88458;884…	87856;88439;88464;234964;234984
-0.133198	27.8579	-0.73472	0.465207	0.925701	P01876;A0A286YEY1	P01876;A0A286YEY1		Ig alpha-1 chain C region	IGHA1		sp|P01876|IGHA1_HUMAN Immunoglobulin heavy constant alpha 1 OS=Homo sapiens OX=9606 GN=IGHA1 PE=1 SV=2;tr|A0A286YEY1|A0A286YEY1_HUMAN Immunoglobulin heavy constant alpha 1 (Fragment) OS=Homo sapiens OX=9606 GN=IGHA1 PE=1 SV=1	2	27	27	9	0	67.1	37.654	353	0	323.31	45556000000			1520;1521;1756;1757;2045;2431;3410;3509;3510;5052;5317;6710;7351;7949;7950;8196;8758;9005;9006;9105;9319;9533;9534;10565;10566;10888;10889	True;True;True;True;True;True;True;True;True;True;True;True;True;True;True;True;True;True;True;True;True;True;True;True;True;True;True	1620;1621;1866;1867;2188;2614;3681;3682;3788;3789;5448;5449;5741;5742;7341;8045;8685;8686;8950;9564;9840;9841;9946;10198;10434;10435;10436;11562;11563;11917;11918	27603;27604;27605;27606;27607;27608;27609;27610;27611;27612;27613;27614;27615;27616;27617;27618;27619;27620;27621;27622;27623;27624;27625;27626;27627;27628;27629;27630;27631;27632;27633;27634;27635;27636;27637;27638;27639;27640;27641;27642;27643;27644;27645;27646;27647;27648;27649;27650;27651;27652;27653;27654;27655;27656;27657;27658;27659;27660;27661;27662;27663;27664;27665;27666;27667;27668;276…	38074;38075;38076;38077;38078;38079;38080;38081;38082;38083;38084;38085;38086;38087;38088;38089;38090;38091;38092;38093;38094;38095;38096;38097;38098;38099;38100;38101;38102;38103;38104;38105;38106;38107;38108;38109;38110;38111;38112;38113;38114;38115;38116;38117;38118;38119;38120;38121;38122;38123;38124;38125;38126;38127;38128;38129;38130;38131;38132;38133;38134;38135;38136;38137;38138;38139;381…	38103;38265;44324;44590;54094;65745;92120;94414;94417;134996;142970;180538;199579;216751;216820;222146;239604;247677;247785;250688;258530;267621;267632;301548;301663;311566;311635	59;60	314;345
[truncated: 80 more rows]

## Sheet: early-pre
logFC	AveExpr	sca.t	sca.P.Value	sca.adj.pval	Protein_IDs	Majority_protein_IDs	Majority_protein_IDs_edit	Protein_names	Gene_names	Gene_name_edit	Fasta_headers	Number_of_proteins	Peptides	Razor_._unique_peptides	Unique_peptides	identification_count_samples	Sequence_coverage_...	Mol._weight_.kDa.	Sequence_length	Q.value	Score	Intensity	Only_identified_by_site	Potential_contaminant	Peptide_IDs	Peptide_is_razor	Mod._peptide_IDs	Evidence_IDs	MS.MS_IDs	Best_MS.MS	Oxidation_.M._site_IDs	Oxidation_.M._site_positions
[truncated: 158 more rows]
